# Supplementary material for: Development and validation of a cardiac surgery-associated acute kidney injury prediction model using the MIMIC-IV database
Source: PLoS One. 2025 Jun 12;20(6):e0325151. doi: 10.1371/journal.pone.0325151 (PMC12161578; doi:10.1371/journal.pone.0325151)
Supplement: S1 Data — (ZIP) [file pone.0325151.s006.zip]

Archive with 4 entries (3 files):
- Rawdata/
- Rawdata/Q1 rawdate.csv
- Rawdata/Q2 rawdate.csv
- Rawdata/Q3 rawdate.csv
