# Supplementary material for: Development and validation of a cardiac surgery-associated acute kidney injury prediction model using the MIMIC-IV database
Source: PLoS One. 2025 Jun 12;20(6):e0325151. doi: 10.1371/journal.pone.0325151 (PMC12161578; doi:10.1371/journal.pone.0325151)
Supplement: S1 Data — (ZIP) [file pone.0325151.s006.zip › Rawdata/Q1 rawdate.csv]

group	aki	BMI	weight	sbp_1	dbp_1	mbp_1	sofa_24hours	feipang	diabetes	fibrillation	wbc_1	rbc_1	mch_1	mchc_1	hemoglobin_1	pt_1	alp_1	bun_1	creatinine_1	glucose_1	wbc_2	monocytes_abs_2	neutrophils_abs_2	hemoglobin_2	mch_2	mchc_2	po2_2	pco2_2	pao2fio2ratio_2	bun_2	creatinine_2	calcium_2	potassium_2
0	1	23.79999924	69.85	109.0454559	49.04545593	68.63636017	5	0	0	1	8.2	5.04	28.4	32.9	14.3	12.9	110	20	1.2	174	13.3	0.64	10.59	9.8	29.2	33.3	286	33	276	17	1	7.977473629	4
0	1	32.29999924	66.4	104.216217	52.62162018	70.29729462	6	0	0	0	6.9	4.15	28.4	33.2	11.8	11.6	87	21	0.5	90	14.8	0.532252801	12.53957799	13.6	28.8	33.4	295	44	264	12	0.5	6.7	3.3
0	0	37.79999924	110.65	110.5333328	65.59999847	80.80000305	2	1	0	0	6.1	5.86	25.4	32	14.9	11.7	53	15	1	90	6.4	0.41	11.92	14.8	25.3	31.7	296	47	327	15	0.9	9.2	4.7
0	1	35.20000076	118.35	101.5714264	59.17856979	75.25	6	1	0	0	5.1	4.47	30	32.4	13.4	11.4	71.24059568	17	1	98	13.6	0.32	10.77	11	31.1	33.8	378	47	333	16	1	8.838063931	4.4
0	0	28.89999962	69.85	115.2692337	67.46154022	84.2307663	4	0	1	0	5.5	4.44	27.9	32.6	12.4	11.9	87	16	0.6	111	6.5	0.11	4.45	7.9	29.3	34.3	387	37	312	13	0.6	8.422804709	3.6
0	1	26.89999962	84.45	107.9599991	68.12000275	82.31999969	6	0	0	1	7.6	4.83	30.2	33.8	14.6	11.5	70	21	0.9	86	8.3	1.26	19.25	14.7	30.6	33.6	372	34	150	26	1.1	8.7	4.1
0	1	32.29999924	105.5	106.2307663	61.84615326	76.2307663	5	1	1	0	6.2	4.44	30.9	34.3	13.7	11.1	71	23	1.4	152	18	0.62	13.26	11.4	31	34.7	437	40	213	22	1.2	7.748133562	4.9
0	0	31.39999962	91	135.6428528	57.1428566	85.92857361	3	1	0	0	7.6	4.59	28.1	32.6	12.9	11.8	48	18	1.2	116	9.4	0.322362478	9.735141847	12.5	28.7	33.7	384	34	135.7142857	15	1.1	8.8	3.5
0	1	27.10000038	89	107.4000015	57.46666718	72.59999847	2	0	1	0	8.8	4.57	32.4	35.3	14.8	11.9	55	13	1	162	8.5	0.61	5.85	9.9	31.1	33	447	30	125	12	0.8	7.578690338	3.898189112
0	1	20.60000038	56.8	103.1578979	59.5263176	78.52631378	4	0	0	1	6.2	4.36	31.7	33.7	13.8	12.1	47	15	0.8	127	7	0.33	4.51	8.3	31.9	33.7	525	42	379	11	0.5	7.729031565	4.277418539
0	0	25.5	73.5	111.75	60.15000153	75.69999695	4	0	1	1	7.3	5.55	29.6	34.5	16.4	12.9	55	19	0.9	155	7.7	0.424222131	14.72882992	16	29.2	33.9	284	49	136	18	0.9	9.384253903	4.3
0	1	29.89999962	84.1	114.5833359	51	72.16666412	5	0	1	1	9.5	3.82	32.2	33.7	12.3	12.8	88	19	1	146	15.6	0.47	13.07	6.9	32.5	33.7	266	37	498	17	0.9	8.237905612	4.3
0	1	36.09999847	95.3	105.5555573	55.88888931	72.94444275	4	0	0	0	8	4.82	30.1	34.9	14.5	10.6	79	18	1	100	14.7	0.35	10.9	11.1	28.2	32.6	319	44	138	17	1.1	8.803559601	4.9
0	1	27.89999962	88.55	110.6666641	64.33333588	83.59999847	3	0	0	1	7.3	4.88	27.9	32.9	13.6	11.9	71	18	0.7	104	6.7	0.65	13.55	14.5	27.7	32.7	377	36	415	16	0.8	9.5	3.9
0	0	22.20000076	76.4	104.4117661	62.17647171	74.8235321	5	0	0	0	8.6	5.3	28	35	14.8	13.1	51	10	1	119	7.6	-0.100677737	18.68829832	14.4	27.7	35.3	434	41	885	11	1	10	4.7
0	1	25.29999924	87	109.9411774	56.11764526	73.5	4	0	0	1	7.5	4.95	29.7	32.7	14.7	11.3	37	10	0.9	88	9.1	0.25	6.69	10.1	29.9	32.9	170	41	386	7	0.7	6.919260919	4
0	1	31.39999962	56.7	108.5999985	62.90000153	80.34999847	4	0	0	1	7.6	3.8	29.7	32.2	11.3	10.5	61	24	0.8	82	16	0.51	11.75	8.8	30	32.8	348	39	280	11	0.5	7.939051829	3.392024613
0	1	27.5	85.3	111.2142868	54.1428566	70.5	3	0	1	0	4.3	3.26	30.4	34	9.9	13.1	484	18	1	298	7	0.17	5.3	6.7	30.3	33.2	381	44	602	21	1.1	8.864334599	4.1
0	1	26.39999962	72.4	110.8076935	48.57692337	66.34615326	1	0	1	1	7.2	3.85	28.3	32.5	10.9	13.5	82	16	1	187	9.5	0.072826827	8.95890288	9.7	28.1	32	426	49	276	12	0.7	8.026692581	4.5
0	1	35.59999847	101.1	117.9444427	66.6111145	83.05555725	1	0	1	0	6.7	4.34	33.1	34.2	14.4	10.8	48	16	1.3	97	8.5	0.17	6.545	10.3	32.2	33	407	42	429	17	1.1	8.914893331	4.6
0	1	31.89999962	89.2	107.1363602	55.27272797	71.1818161	5	0	0	0	4.6	3.26	35	33.3	11.4	12.3	79	14	0.6	89	9.2	0.4	7.72	8.9	35.2	33.2	421	41	176	11	0.5	8.020289126	4.5
0	1	31.60000038	78.95	111.4615402	57	73.84615326	1	0	1	0	7.7	4.82	23.4	31.7	11.3	11.9	98	12	0.6	295	13.5	0.12	7.81	7.4	23.3	31.1	292	43	608	9	0.4	6.466392624	4.804954199
0	0	23.29999924	63.5	108.9333344	58	72.8666687	3	0	0	0	4.8	4.32	31.9	33.6	13.8	11.7	51	20	1	107	8	0.248	5.864	9.6	31.2	32	457	48	403	12	0.5	8.279701458	3.8
0	1	40.29999924	138.1	111.5882339	52.94117737	71	3	1	0	1	8.4	5.09	28.1	34.5	14.3	11	66	16	0.9	113	7.1	0.297	9.8145	14.5	27.7	33.4	425	47	197	15	1	9.1	4.2
0	1	28.20000076	83.5	105.2037048	52.79629517	73.53704071	4	0	1	1	12.1	4.39	31	32.7	13.6	12.6	55	13	0.8	160	11.7	0.65	8.9	8.7	32	33.9	318	37	328	12	0.7	8.1	7
0	1	24	62.6625	103.757576	51.57575607	68.72499847	7	0	1	1	11.1	2.7	27.8	34.5	7.5	12	50	97	5.7	110	13.5	0.687288587	18.90283554	12.6	28.6	33.2	88	38	764	26	2.2	10.7	4.7
0	1	61.70000076	103.5	107.5416641	48.75	65.58333588	3	1	1	0	5.2	4.12	28.5	34.3	11.7	11.5	93	10	0.6	118	6.6	0.1584	4.4088	8.7	28.4	34.6	410	43	375	8	0.4	7.475103227	3.5
0	1	21.70000076	59.6	100.4444427	46.22222137	66.33333588	2	0	0	1	5.8	4.92	30.2	33.9	14.9	12.8	79	27	1.1	113	5.5	0.303073955	10.20339849	14	30.8	35.2	390	38	645.9402453	30	1.1	9.1	3.8
0	1	36.29999924	124.55	115.6999969	56.40000153	72.59999847	6	1	0	0	5.5	4.31	30.6	33.1	13.2	12.5	46	18	1.2	122	6	0	4.8	9.3	30.7	32.7	534	39	145	13	1	7.958633586	3.556747012
0	1	28.20000076	104	91.8181839	47.57575607	72.14473724	6	1	1	1	6.5	4.19	34.6	36.4	14.5	15.1	43	17	1	100	6.9	0.673888288	18.32502525	14	34.8	35.7	330	36	355	14	1.1	9.1	4.3
0	1	28.70000076	75.45	115.3529434	65.05882263	81.58823395	2	0	1	1	4.1	4.04	27.2	31.7	11	14.2	83	12	0.6	100	11.8	0.24	9.56	7.4	27	31.8	486	40	502	7	0.7	7.659572104	4.7
0	1	27.29999924	85.4	116.8000031	61.79999924	79.19999695	2	0	0	0	5.9	4.8	30.4	34.4	14.6	12.2	43	14	0.9	107	7.7	0.4928	4.6893	15.6	31.1	35.5	428	46	301	16	0.9	9.383930567	4.7
0	1	34.90000153	84.2	114.3333359	62.73333359	78.46666718	4	0	0	1	7	4.76	29.2	33.9	13.9	11.9	91	12	0.8	107	18.1	0.89	14.24	9.4	29	32.6	450	43	247	12	0.7	8.217516768	4.4
0	1	21.70000076	76.3	115.3181839	53.18181992	71.04545593	8	0	0	1	7	2.81	26.7	30.4	7.5	21	70	21	0.6	184	6.6	0.51	10.11	8.1	27.1	30.1	307	48	270	17	0.7	8.6	4.3
0	1	27.10000038	81.75	108	45.2142868	63	9	0	0	1	7.6	5.7	30.9	33.5	17.6	12.7	109.4563151	24	1	107	9	0.69	15.69	16.2	30.2	33.3	430	35	419	27	1.1	9.2	4.1
0	1	20.70000076	54.4	107	61.70000076	77.42500305	4	0	0	0	5.7	3.24	31.2	32	10.1	13.4	57	30	1.2	82	4.8	0.11	3.21	9.9	31.6	32.8	363	37	439	28	1.2	9.1	4.5
0	0	29.79999924	63	128.6725037	61.56274461	81.7692337	1	0	0	0	8.7	3.74	28.3	31.7	10.6	10	103	18	0.9	95	11.9	-0.001411943	5.368768189	10	28.9	32.6	380	55	338.8666954	15	0.7	8.6	3.6
0	0	25.70000076	68.43333333	147	52.25	81.25	3	0	0	1	8.1	4.07	30.6	32.9	12.5	11.9	58	29	1.5	125	6.4	0.244635896	8.720566098	10.9	30.1	32.6	432	39	462.8712027	24	1.3	7.8	3.9
0	1	24.5	70.4	111	67.53845978	82.53845978	4	0	0	1	5.5	5.07	30	32.9	15.2	12.9	65	18	1	100	8.2	0.37	6.34	12.9	30.5	33.2	353	37	130	14	1	8.670814403	4.5
0	0	23	76.05	114.5	50.59999847	86.59999847	1	0	0	1	11.5	5.16	27.9	31.4	14.4	11.3	73	17	1.1	98	15.1	0.44	11.79	8.5	28.3	32.2	368	43	1020	15	0.9	7.630940783	4.5
0	0	26	79.3	122.1538467	53.38461685	75.84615326	2	0	0	0	8.2	4.91	30.5	31.7	15	15.12275022	85.16745789	22	1.1	91.62490533	13	0.312	10.907	11.4	31.4	33	298	44	238	17	0.9	8.620377734	4.3
0	0	27.39999962	84.8	100.578949	61.92105103	72.31578827	4	0	0	0	12.2	5.55	29.7	33	16.5	13	110	17	0.8	95	18.4	0.72	14.83	12.2	30.1	33.4	319	45	270	14	0.8	7.517325056	4.5
0	1	40.40000153	99.15	98.94736481	50.4736824	65.42105103	4	1	1	0	6.6	3.97	30	32.4	11.9	11.9	75	21	1	128	7.7	0.41	5.09	8.4	30.9	33.3	499	38	195	15	0.8	8.6	4.2
0	1	21.10000038	64.55	120.6470566	60.23529434	78.29412079	3	0	0	0	7.4	3.27	31.5	32.4	10.3	10.1	55	17	0.8	114	7.6	0.36	6.85	9.6	31.6	32.5	375	39	317	16	0.9	8.6	3.4
0	0	34.90000153	91.3	119.75	56.40000153	73.25	4	0	1	0	6.6	4.72	31.8	34.7	15	13.2	61	9	0.9	221	9.7	0.57	7.14	10	31.5	33.8	345	42	124	10	0.7	8.341130964	4.3
0	1	23.60000038	75	115.0999985	52.5	70.90000153	4	0	1	0	6.2	3.19	31.3	32.5	10	12.48361359	60	28	1.8	94	4.3	0.0473	2.6273	8.6	32.3	35.5	492	41	424	23	1.3	8.001787173	3.9
0	1	24.29999924	67.75	123.578949	65.31578827	85.78947449	3	0	0	1	7	4.31	32.3	33.1	13.9	11.4	92	20	0.6	93	8.7	0.49	5.17	9.3	32.1	33	297	35	103	14	0.6	7.583933886	3.7
0	0	21.89999962	43.2	135.15625	54.09375	79.75	2	0	0	1	4.3	3.5	31.5	32	11	11.3	62	28	1	147	3.2	0.1472	1.8144	8.2	31.2	31.8	386	37	230	20	0.7	7.2	3.9
0	1	25.10000038	76.6	106.1333313	50.56666565	68.03333282	6	0	1	0	6.5	3.38	32.5	32.2	11	11.6	56	29	1.4	130	6.2	0.38	4.04	8	32.7	32.8	437	38	434	19	1.4	8.640918497	4.8
0	0	29.79999924	71.15	107.727272	53.63636398	68.27272797	2	0	1	0	10.7	3.96	29.3	31.9	11.6	11.4	88	13	1	177	11.1	0.54	9.86	12	29.7	32.7	105	36	216	12	1	8.422375991	4.2
0	1	26.60000038	85.15	124.1363602	55.54545593	74.90908813	7	0	0	1	6.2	4.59	30.3	33.7	13.9	12.8	91	14	1.1	87	8	0.33	5.93	9.7	30.5	34.2	288	36	498	15	1	7.203537294	4.5
0	1	12.80000019	90	110.5714264	56	71.85713959	3	0	1	1	8.3	4.56	31.4	32.9	14.3	11.6	40	12	0.8	229	13.3	1.73	9.44	10.5	31.7	32.8	107	39	380	16	0.9	8.646752851	4.167705641
0	1	43	127	94.75	62.75	76.58333588	0	1	1	0	14.9	2.75	30.5	31.2	8.4	11.3	73	64	11.5	152	23	0.7	19.49	8.9	30.9	31.2	114	37	380	74	12.9	9.2	5.4
0	1	24.89999962	84.2	102.0166702	53.26666641	67.93442535	4	0	0	1	6.2	3.84	32	33.3	12.3	10.5	51	19	0.9	95	12.9	0.51	10.8	9.6	33	34	386	41	302	16	0.9	7.8	4.072993416
0	1	31.70000076	96.55	119.3888855	52.5	74.8888855	3	0	0	1	8.9	3.46	29.2	32	10.1	11.9	33	15	1	98	6.4	0.18	4.1	7.5	29.2	32.6	302	38	1050	12	0.9	7.718583726	3.9
0	1	31.60000038	93.2	93.10526276	60.21052551	68.97826385	2	0	0	0	9.7	4.54	29.5	33.8	13.4	17.5	118	22	0.9	97	16.3	0.515753193	15.7262856	12.9	29.3	33.6	68	76	136	27	1	9.2	4.2
0	1	24.5	64.5	114.9090881	58.18181992	80.09091187	5	0	0	0	8.5	2.97	30.3	32.7	9	13.2	75	33	1.2	91	7.8	0.24	9.79	9.4	29.3	31.6	447	36	222	40	1.1	8.6	4.3
0	1	33.20000076	88	105.2580643	62.29032135	76.38710022	8	1	0	1	7.3	4.62	29	32.7	13.4	11.6	79	14	0.8	101	14.3	-0.06285485	6.586757553	8.4	28.6	31.7	334	38	178	11	0.8	8.196918928	3.7
0	1	32	109.2	113.5	57.91666794	72.91666412	5	0	0	1	6.1	4.61	30.6	33.2	14.1	11.8	66	10	0.8	115	7.7	0.35	6.01	10.3	30.7	32.7	439	37	246	5	0.7	8.456679119	4.6
0	1	27.89999962	71.7	118.0476227	47.57143021	69.04762268	6	0	0	1	17.1	4.23	28.4	32.3	12	11.8352518	60.0448608	21	0.8	112	11.8	0.19	15.74	10.4	27.8	31.8	378	39	216	24	1	8	3.8
0	0	30.70000076	94.9	104.375	59.5625	73.9375	5	0	0	0	7.6	5.15	28.5	33.2	14.7	10.7	93.25001339	17	1	115	8.5	0.42	9.61	15.3	28.1	32.6	315	38	200	13	1.2	8.9	4.2
0	1	15.89999962	44.1	107.1818161	55.45454407	75.90908813	4	0	0	0	5.4	4.07	30.5	33.5	12.4	11.8	68	11	0.8	99	12.8	0.44	8.25	7.1	32	34.8	396	29	465	10	0.6	8.617343812	4.250127547
0	1	34.20000076	108.7	104.272728	53.90909195	78.43333435	5	0	0	0	6.3	4.04	31.9	33.3	12.9	12.2	143	12	1.1	104	8.7	0.55	6.38	9.1	31.6	33.1	245	41	113	15	1.1	9.486498099	4.8
0	1	30.79999924	95.15	122.1500015	60.84999847	78.59999847	1	0	1	0	7.6	4	30	32.3	12	12.1	110.0232241	25	1.5	101	7.6	0.12	6.97	12.1	30.4	33	86	49	90	23	1.5	9	4.2
0	1	30	85.25	118.1111145	70.33333588	88.66666412	4	0	1	0	9.4	3.82	28.4	32.6	10.9	11.7	74	15	1	111	7.8	0.512201241	9.392485512	10.7	28.6	32.5	232	40	195	14	1	9.51347754	4.7
0	0	25.89999962	94	113.7391281	59.47826004	74.3478241	8	0	1	1	8	4.52	30.3	33.7	13.7	17	71	16	0.7	172	8.5	0.38	5.21	13.1	29.4	31.7	363	46	265	12	0.8	9.3	3.9
0	1	32.90000153	115.35	106.384613	55.23077011	68.84615326	0	0	1	0	7.3	3.54	30.2	31.9	10.7	16.30875845	100.6554572	21	0.7	151	6.8	0.55	9.8	10.4	30.5	32.8	260	46	73	21	0.7	8.9	4
0	1	36.20000076	105.6	116.7857132	57.7142868	74.07142639	6	0	1	0	5.3	3.8	31.9	35.7	12.1	12.1	45	16	0.7	174	13.1	0.6419	11.135	10.5	32.5	35.9	395	45	78	9	0.6	8.831306704	4.3
0	1	31.89999962	115.7	106.3125	64.6875	78.3125	6	1	0	1	6	4.28	32	33	13.7	12.1	41	16	0.8	99	16.8	0.65	14.43	12.5	32.4	33.4	191	43	266.6666667	12	0.7	7.980355631	4.3
0	1	30.29999924	97	112.9722214	58.91666794	83.47222137	5	0	1	1	6.3	4.16	31.7	33.5	13.2	14.1	196	9	0.9	139	6.8	0.9	10.4	12.7	31.4	33.1	313	40	410	6	0.7	8.5	3.9
0	1	27.79999924	55.5	110.6538467	55.11538315	75.34615326	5	0	0	1	9.3	4.52	29.8	34.1	13.5	13.6	68	26	0.9	168	12.9	0.594997971	13.32132137	8.5	30.2	34.2	360	40	169	15	0.5	8.24579154	4.4
0	1	29.79999924	92.3	113.8571396	56.9642868	74.07142639	9	0	0	1	18.7	3.86	33.4	33.8	12.9	13.2	56	19	1.1	93	18.8	0.57	6.71	7.7	33.8	32.9	443	42	237	15	1	8.633434848	4.6
0	1	22	77.75	107.3799973	70.04000092	83.87999725	1	0	0	0	7.6	4.67	33.6	33.6	15.7	17.3	116	21	1.1	102	16.3	0.65	12.7	11.9	33.9	33.1	459	37	175	16	1.2	8.605676669	4.2
0	0	28.70000076	91.6	97.7142868	55.5	70.14286041	2	0	1	1	6	4.65	30.9	34.8	14.4	13.2	11	25	1.3	151	7.7	0.785	11.5866	15.2	31.2	34.9	354	39	285	26	1.1	10.3	3.8
0	1	28.5	102	115	56.92307663	73.46154022	4	0	1	1	7.5	3.78	30.7	32.1	11.6	12.2	78	21	1.1	143	2.5	0.08	0.93	8.9	31.1	32.1	326	39	222	15	0.9	9.36535002	5.2
0	0	25.89999962	82.1	114.4375	58.4375	79.1875	3	0	0	0	5.2	3.81	31	34.1	11.8	12.4	75	18	1.1	96	6.9	0.16	5.29	8.8	31.9	35.3	412	35	326	16	1.3	6.566458332	4.5
0	1	24	71	98.54545593	52.09090805	67.45454407	5	0	1	0	6.9	3.71	31	34.5	11.5	12.3	43	13	0.7	212	12.2	0.59	9.76	8.3	31.1	34	332	46	384	14	0.7	8.439295512	3.95420085
0	1	25.79999924	84.1	109.6428604	55.07143021	75.14286041	4	0	0	1	8.3	3.97	27.5	32.2	10.9	12	170	21	1.1	115	12.3	0.32	9.68	9	27.3	31.7	409	41	195	18	0.9	8.102570676	4.4
0	1	27.70000076	83.05	113.8032761	52.67213058	76.50819397	10	0	1	0	5.2	3.75	31.2	34.6	11.7	10.9	53	17	1.3	147	7.8	0.2	2.42	10.5	31.4	35.4	332	35	355	16	1.1	8.9	4
0	1	26.79999924	68.5	106.1111145	57.83333206	75.27777863	7	0	0	1	9.2	4.44	29.1	31.9	12.9	11.2	118	19	1.3	100	11	0.33	8.91	5.8	29.6	31.9	305	35	195	14	0.9	7.217042451	3.9
0	0	33.90000153	96.9	116.8000031	56.20000076	79.64705658	1	0	0	1	8.9	3.89	32.5	32.3	12.6	20	63	22	1	127	9.9	0.643852533	15.14014708	12	32.3	32.2	429	50	173.0392241	20	1	8.5	4.2
0	1	27.70000076	116.95	116.9375	61.3125	79.625	4	1	1	1	8.1	5.22	25.4	32.1	13.3	11.9	88	19	1.7	75	11.9	0.3946801	5.10364086	11.2	24.7	30.9	418	43	401	15	1.4	7.690107759	3.8
0	1	40	83.7	122.2857132	55.7142868	72.38095093	5	0	1	0	10.7	4.24	28.4	33.5	12	10.7	122.7464745	27	2.1	139	9.2	0.411	11.097	11	27.4	32.9	346	42	418	29	2.2	8.7	4.7
0	0	27.5	68	114.8666687	61.06666565	78.53333282	2	0	0	0	8	4.13	31.5	31.9	13	12.3	53	13	0.8	99	10	0.5	7.18	8	31.3	31.3	399	37	246	13	0.7	7.921909826	4.742501397
0	1	40.70000076	107.5	116.6052628	66.76316071	81.73683929	5	0	0	1	7.5	4.27	27.9	31.6	11.9	12.7	77.70261317	30	1.7	105	4.2	0	2.56	8	28.2	32	310	46	321	33	1.6	7.90388228	4.7
0	0	23.39999962	68.15	117.1578979	59.78947449	76.94736481	5	0	0	0	6.9	5.67	30.6	34.2	17.3	11	69	11	0.9	87	11.6	0.2552	9.28	10.7	30.5	33.9	397	38	78	8	0.5	7.747521429	3.8
0	1	31.60000038	92	111.8863602	59.38636398	75.1818161	0	0	0	1	10.6	4.17	30.3	32.4	12.7	14.6	68	21	0.9	117	9.9	0.112378703	10.19872647	10.9	30.3	32.5	392	39	186	18	0.9	7.832598843	3.4
0	1	26.20000076	81.9	105.782608	53.95652008	70.21739197	0	0	0	0	8.6	3.83	31.1	34.1	11.9	12.7	52.64024377	13	0.9	125	7.5	0.72	6.16	11.5	30.9	33.8	381	40	224	13	0.9	8.4	4.2
0	1	26.89999962	66.6	105.2352905	62.82352829	79.64705658	6	0	0	0	7.2	5.03	18.3	27.2	9.2	12.5	99	14	1	115	20.5	1.21	13.23	7.9	23	29.5	269	34	169	17	0.8	6.692396167	4.424228515
0	1	35	94.8	104.3333359	59.66666794	76.33333588	10	0	0	0	7.3	3.97	33.2	34.7	13.2	11.7	85	17	1.2	144	14	0.53	11.25	8	32.9	34	404	40	306	13	0.7	8.766315821	3.630395641
0	1	35.20000076	111	106.25	51.0625	66.8125	6	0	1	0	7	4.53	30	32.7	13.6	12.7	82	15	0.8	212	8.1	0.32	5.98	11.2	29.8	32.4	131	48	151	13	0.6	7.19278266	4
0	1	30.5	120.3	108.75	56.79999924	72	4	0	0	0	9.8	4.75	31.2	35.2	14.8	11.3	69	15	1.1	109	15.5	0.29	13.44	12.1	30.6	33.7	281	48	109	14	1	8.609440555	4.3
0	1	33.40000153	104.35	123	53.1428566	71.2857132	4	0	0	0	6.7	4.54	31.3	33.4	14.2	11.8	85	15	0.9	89	7.4	0.45	16.72	13.5	30.8	33.5	372	39	508	23	1.1	9.1	4.4
0	0	35	85.6	114	65.85713959	79.57142639	4	0	0	0	8.7	4.53	30.7	35.2	13.9	11.7	50	14	0.8	78	14.9	0.408651995	9.570210958	10	31.3	34.8	325	42	103	12	0.8	8.228524117	4.6
0	1	31.70000076	111.5	116.0999985	55.54999924	69.40000153	5	0	0	0	5.4	4.55	32.1	33.6	14.6	11.8	74	17	0.8	86	8.8	0.35	6.11	11.2	32.5	33.3	368	45	106.25	16	0.8	7.856921929	4.5
0	1	26	57.1	96.19999695	45.79999924	64.06666565	4	0	0	1	6.8	4.16	26.9	31.6	11.2	10.9	125	7	0.5	90	14.1	0.82	10.37	9.9	27.7	32.7	344	40	143	5	0.3	7.902097775	4.64128856
0	1	40	124	118.2142868	59.4642868	75.57142639	3	1	0	1	9	4.36	28.5	33.9	12.4	13.5	52	14	0.7	139	17.1	0.171	14.6718	8.6	28.6	33.7	371	44	149	9	0.6	8.135986541	3.8
0	1	31.20000076	82.8	122.8461533	60.11538315	78.2307663	4	0	0	0	8.9	4.35	31.8	36.7	13.8	11.2	125	23	0.8	123	12.9	0.630336733	9.320332689	9.4	30.2	34.7	425	37	260	17	0.7	7.743247039	4.4
0	1	33.90000153	86.85	112.3181839	60.64772797	74.3666687	1	0	0	0	7.6	3.65	28.4	32.5	10.4	11.3	100	12	0.9	94	12.8	0.6781811	9.113982818	10.8	30.4	33.7	454	42	243	17	0.7	7.209819018	4
0	1	19.10000038	54	126	55.83333206	76.5	1	0	0	1	6.8	4.77	26.6	31.8	12.7	11.3	124	41	1.1	291	15	0.46	12.61	8.5	28.6	32.9	399	34	367	28	0.8	7.090585569	4.014983229
0	0	27.20000076	79.9	114.5833359	65.16666412	81.16666412	7	0	0	1	6	4.61	29.7	32.9	13.7	11.1	44	10	0.7	80	16.9	0.86	14.1	9.3	30	32.6	314	47	203	10	0.7	7.367445673	3.816923499
0	1	30.79999924	85.2	105.4444427	52	70.22222137	7	0	1	0	11.5	4.64	29.3	32.6	13.6	12.7	62	41	1.2	187	9.4	0.54	7.62	8.8	29.9	33.2	351	40	354	49	1.4	8.278188631	4.928265046
0	1	23.5	58.5	109.3214264	50.8928566	68.89286041	1	0	0	1	5.8	4.8	26.3	32	12.6	10.1	80	16	0.7	92	5.1	0.07	6.72	12.5	26.5	32.4	485	46	312	16	0.9	9.8	3.9
0	0	25.39999962	84	115	70.80000305	86.19999695	0	0	1	0	6.3	4.55	29.7	33.1	13.5	12.4	75	13	0.9	44.00181216	6.9	1.054365082	9.812418389	14	29.8	33.4	405	43	200	19	1.1	9.1	4
0	1	29.89999962	97.4	102.5	57.15625	72.03125	1	0	0	0	6.3	4.63	29.6	31.8	13.7	12.3	87	16	0.9	88	14.6	0.33	11.19	10.3	30.7	32.8	380	38	255	15	0.8	8.253315382	4.5
0	1	32.29999924	86.45	109.8333359	61.58333206	77.91666412	8	0	1	0	6.3	4.34	30.6	34.3	13.3	10.2	54	13	0.7	312	5.5	0.042874513	4.94343239	9.2	31.4	35.3	437	41	294	14	0.8	8.151488535	4
0	1	22.5	92.8	108.75	47.875	66.875	2	0	1	0	6.1	4.29	33.8	33.4	14.5	11	75	19	1	106	15	0.89	12.08	10.8	34.1	33.4	410	37	236	21	1.2	9.128961752	4.5
0	1	24.10000038	71	128.7692261	73.30769348	90.7692337	1	0	0	0	10.8	4.52	29.6	32.8	13.4	11	187.6256464	7	1	76	7.9	0.4	6.28	12.8	29.9	33	427	37	324	12	0.9	9.5	4.9
0	1	28.29999924	89.5	116.8275833	66.37931061	80.24137878	4	0	1	0	8.3	4.57	31.5	34.1	14.4	11.1	59	13	1	98	12.6	0.63	8.52	10.3	32.6	34.6	285	33	163	12	0.9	7.445999094	4.3
0	1	30.20000076	112.9	97.57894897	61.73684311	73.73683929	6	0	0	1	6.6	4.95	30.9	34.4	15.3	11.6	60	16	1.1	130	22.8	1.38	16.17	11.5	31.1	33.4	387	46	201	15	1	8.95370866	3.9
0	0	24.20000076	72.8	125.7600021	62.79999924	82	1	0	0	1	7.5	4.55	30.3	33.1	13.8	11.4	57	23	0.8	83	17.4	0.56	8.34	10.5	30.9	33.7	441	32	334	15	0.5	8.806158609	4.6
0	1	33.09999847	107.1	108.1333313	56.46666718	73.06666565	4	0	0	1	6.7	4.12	31.9	34.4	13.1	13.88603189	74	19	1.1	113	6	0.894050543	13.23938012	13.1	33.3	35.1	348	41	284.2857143	24	1.1	7.733151641	3.4
0	1	33.5	100.85	102	60.25	74.625	5	0	0	0	7.2	4.7	31.3	33.1	14.7	11.3	68	14	0.8	108	19.7	0.59	15.96	11.2	31.9	33.2	121	44	174	11	0.7	8.091905929	4.625921143
0	0	24.29999924	79.6	102.9333344	58.40000153	73.73332977	4	0	0	0	6.7	4.79	31.8	35.7	15.2	10.9	44	16	0.9	121	8.3	0.1577	4.9385	11	31.7	35.6	346	37	216	12	0.7	8.528480197	3.5
0	1	42.09999847	139	105.4736862	61.42105103	74.47368622	8	1	1	0	12.5	5.26	26.2	32.6	13.8	12.6	93	13	1	108	11.1	0.568872593	12.3475726	13.4	26.7	33.2	107	53	70	15	1	9.3	3.8
0	1	31.39999962	79	109.272728	53.63636398	70.8181839	1	0	0	1	8.4	3.5	21.7	27.8	7.6	12	68	8	0.5	102	8.7	0.406356998	1.187808038	7.8	22.3	28.5	395	49	562	7	0.5	9.5	3.9
0	1	35.70000076	90.05	110.6875	49.875	69.3125	0	0	0	1	5.7	3.74	32.9	32	12.3	10.9	81	21	0.6	91	12.1	0.85	8.28	9.1	33.3	32.9	427	45	910	17	0.6	8.925014211	4.7
0	0	26.89999962	87.4	120	57.375	75.125	5	0	0	1	4.2	4.74	30.8	32.8	14.6	12.5	77	19	0.9	112	4.9	0.38	6.48	14.9	31	33.5	369	46	188	16	0.8	8.693099761	4.37671095
0	1	29.20000076	103.4	111.8461533	45.23077011	73.15384674	1	0	1	1	14.6	3.85	29.9	32.7	11.5	12.1	212	16	0.4	144	13	1.06	13.88	11.4	30.2	32.7	197	46	444	15	0.4	9.2	3.5
0	1	25.60000038	83.75	109.7352905	62.08823395	77.41176605	2	0	0	0	4.3	4.27	33	34.1	14.1	11.6	56	15	1.1	92	4.2	0.3	8.18	14	33.3	34.1	300	39	484	16	1.2	9.3	4.3
0	0	24.79999924	78.05	115.25	59.79999924	77.65000153	3	0	0	0	6.7	4.38	32.2	33.6	14.1	11.8	70	9	1	112	13.6	0.63	10.67	10.3	32.3	33.1	494	38	290	11	0.9	7.879264007	4.2
0	1	32	105	121	70.05882263	85.11764526	3	0	1	1	4.6	4.73	33	35.9	15.6	10.4	99	15	0.8	376	8.5	0.29	5.92	12.5	32.9	35.4	106	46	106	14	0.7	8.499414846	3.8
0	1	20.79999924	45.6	110.5333328	58.59999847	89.2857132	6	0	0	1	4.9	2.58	32.2	31.7	8.3	10.7	63	16	1.1	136	12.2	0.53	9.08	7.4	31.2	32	376	31	714	11	0.6	7.353272161	4.3
0	1	29.60000038	64.65	113.0999985	45	62.29999924	9	0	0	0	6.1	3.33	33.9	33.4	11.3	11.1	54	17	0.9	101	9.6	0.42	7.48	7.9	32	32.2	454	31	274	10	0.8	8.081927372	4.075092948
0	1	23	80.65	101.7916641	50.875	69.16666412	4	0	0	1	4.1	3.98	31.7	34	12.6	12.1	93	24	1.1	106	9.2	0.35	7.2	8.5	32.2	34	348	48	236	20	0.9	8.487772207	4.6
0	1	33.70000076	62.45	108.8666687	60.26666641	74.40000153	2	0	0	0	5.7	4.36	31.2	34.3	13.6	11.2	41	11	0.7	124	9.3	0.596820378	10.50013485	8.6	31.4	34.9	488	36	395	10	0.4	7.8	3.4
0	0	27.39999962	69	104.3076935	62.61538315	78.38461304	2	0	0	0	5.6	5.6	31.9	36.4	17.8	11.3	91	19	1.3	114	6.3	0.416163848	10.13175818	16.9	31.5	36.3	489	42	222	22	1.3	9	3.9
0	1	49.59999847	119	112.3333359	51.875	68.85416412	5	0	1	1	7.6	4.11	27.2	32.5	11.2	13.6	68	25	0.9	136	8.5	1.019806197	10.50996649	8	27.8	32.6	391	44	211	22	0.8	6.979619943	4.6
0	1	42.79999924	134.8	106.7333298	51.86666489	66.19999695	5	0	1	0	5.8	4.58	30.9	33.2	14.2	11.1	52	24	1.1	136	11.8	0.4012	10.384	11.2	30.6	33	418	40	145	18	1	7.720097288	4.4
0	1	32.09999847	123.55	104.4499969	54.25	70.05000305	6	1	1	1	6.6	3.17	24.3	28.8	7.7	12.5	102	28	1.8	115	20.6	0.73	17.37	6.3	25.5	29.4	229	60	352	24	2.1	6.230414298	6.1
0	0	32	107	112.0476227	62.8571434	79.14286041	6	1	0	0	5.3	4.1	32.4	32.4	13.3	11.5	45	15	1	122	10.2	0.45	7.77	9.9	33.1	33	285	46	97	14	0.8	8.797038007	5.1
0	1	22.89999962	64	145.4799957	51.08000183	83.48000336	1	0	0	1	6	3.65	30.4	33.2	11.1	14.8	66	22	1.2	119	8.5	0.058199309	5.097549816	10	30.1	32.8	437	42	404.5340041	30	1.1	8.2	4.1
0	1	31.10000038	71.4	98.63157654	70.84210205	81.89473724	3	1	0	1	5.2	3.97	31.2	32.5	12.4	12.1	76	12	0.5	93	10.4	0.67	8.02	8.1	31.3	31.9	408	45	334	10	0.4	8.586533551	4.8
0	1	34.59999847	108.15	105.1111145	45.77777863	64	4	1	0	1	7.3	3.79	29.3	33.3	11.1	12.3	89	17	1.3	118	9.7	0.51	6.74	8.9	30	33.6	345	37	144	19	1.4	7.777643234	3.907535083
0	1	27.60000038	91.2	109.9375	55.25	72.75	1	1	1	0	10.5	4.64	31.5	35.1	14.6	12.1	64	13	0.6	152	20.2	0.81	13.46	10.8	31.5	34.1	458	42	311	11	0.9	8.575410937	4.6
0	1	38.40000153	114.6	114.1500015	51.45000076	72.09999847	3	1	1	0	6.4	3.74	30.1	32.5	11.2	10.8	94	41	1.5	194	4.4	0.2244	2.838	9.4	31.1	33.9	218	43	233	35	1.2	7.360034018	4.3
0	1	21.60000038	54.6	117.0487823	59.24390411	81.34146118	7	0	1	0	3.6	3.63	30.9	31.6	11.2	12.3	61	19	1.1	122	3.7	0.3	3.64	11.1	30.6	32	455	41	222	22	1	9.2	4.1
0	1	39.59999847	112.45	115.25	60.5	76.16666412	3	1	0	1	5.2	4.76	30.9	33.4	14.7	12.4	57	12	0.8	138	19	0.57	15.57	11.7	30.9	33.2	330	44	274	15	0.7	8.739109948	4.004656231
0	1	26.29999924	83.1	100.9090881	56.18181992	69.6818161	10	0	0	0	18.1	2.81	25.2	31.3	7.1	14.8	75	28	1.4	109	18.4	0.180874761	15.50881783	8.8	27.2	33.4	88	30	220	38	2	7.1	4.4
0	1	23.20000076	82.7	102.9473648	66.21052551	81.16666412	3	0	0	1	8	4.88	30.8	33.1	15	10.7	55	24	1.2	102	12.3	0.537449216	4.589666618	12.5	30.7	33.5	494	38	309	15	0.8	8.453043239	4.3
0	1	24.20000076	68	114.875	54.1875	73.4375	4	0	1	0	8.1	4.57	29.5	33	13.5	11.7	66	14	0.7	315	9.2	0.3036	6.2192	10	29.9	34	194	45	160	10	0.5	7.794342182	3.4
0	1	32.40000153	79.75	121.1111145	52.11111069	70.1111145	5	0	1	1	7	4.11	28.5	31.8	11.7	10.8	44	17	1.1	147	7.3	0.21	5.28	7.4	29	32.5	379	35	107	15	0.9	8.009485351	4.1
0	1	28	88.75	99.73332977	53.83333206	66.33333588	5	0	0	1	6.7	3.66	33.3	32.4	12.2	12.1	51	49	1.9	109	14	0.61	12.07	6.3	33.3	31.5	214	43	95	35	1.4	8.150575702	5.9
0	1	64.80000305	111.85	102.5909119	53.90909195	70.40908813	8	0	0	0	3.8	3.3	33.9	34.4	11.2	14.3	65	25	1.6	104	3.7	0.960816003	11.23753185	11.7	33.7	34.8	350	37	124	19	1.2	8.4	4.4
0	1	30.20000076	85.25	118.4117661	50.94117737	69.11764526	6	0	0	0	10.8	3.77	30.2	31.2	11.4	10.9	89	21	1.2	146	8.6	0.24	6.53	6.9	31.4	32.1	400	40	274	16	0.832404483	8	4.4
0	1	27.29999924	84	123.2352905	62.94117737	82.5	7	0	1	0	8.7	4.48	31.3	33.7	14	12.4	89	22	1.1	147	11.8	0.62	8.94	9.5	31.4	33.5	444	38	234	20	1	8.566299961	4.4
0	1	38.09999847	126.75	104.8333359	62.83333206	77.58333588	2	1	0	1	7.7	4.25	31.3	33	13.3	13.1	60	17	1	93	13.6	0.67	7.97	9.2	31.5	32.2	348	35	78	16	1	7	4.9
0	1	20.10000038	57.85	103.25	52.1875	69.375	7	0	0	1	12.6	3.42	31	31.6	10.6	12.5	115	29	1.2	94	12.3	0.99	9.84	8.9	30.6	32.8	63	73	287	21	1.1	8.4	3.9
0	1	27	88	117.8695679	46.78260803	67.56521606	2	0	0	1	7.6	3.66	30.2	30.4	11.1	12	108	28	1.2	109	6.5	0.220045408	8.723155341	11.4	30.8	31.2	328	37	520	25	1.1	9.4	3.6
0	0	21.79999924	56.35	118.8787842	55.66666794	75.75757599	2	0	0	0	12.1	4.07	29.7	33.2	12.1	10.9	66	14	0.7	90	11.9	0.25	4.53	8.6	30.5	33.7	423	34	228	11	0.5	8.81648943	4.306199318
0	1	21.39999962	55.25	104.8888855	53.33333206	70.44444275	2	0	0	1	5	4.13	31.5	33	13	16.6	100	12	0.7	64	10.8	0.67	8.52	8.4	31.6	32.8	369	44	444	9	0.7	8.570392252	3.9
0	1	31.20000076	109	115.3076935	61.92307663	77.61538696	3	0	1	1	7.1	3.98	29.4	32.5	11.7	15.2	52	27	1.2	212	10.9	0.28	7.27	9.3	30.2	32.5	256	46	308.5714286	18	1.1	8.058628128	4.4
0	1	25.89999962	89.8	104.75	50.0625	66.25	9	0	0	1	4.8	3.56	30.3	33.9	10.8	13.35039282	67	17	0.8	89	5	0.39	12.05	10.5	30.3	33.8	277	35	195	18	0.9	9	3.8
0	1	25.39999962	79.25	119.4545441	57.09090805	77	3	0	0	0	5.7	4.23	33.6	33.7	14.2	12	57	18	0.7	101	9.3	0.188125323	0.333982708	11.1	32.9	33.4	172	38	204	11	0.6	7.47894818	4.027777082
0	1	27.10000038	76	97.04347992	51	65.04347992	4	0	1	0	6.9	4.19	30.5	34	12.8	10.6	59	10	0.8	163	11.9	0.88	6.4	7.9	30.5	33.2	436	43	305	13	0.8	8.350142439	3.2
0	1	50.09999847	133	123.7647095	66.05882263	89.6111145	4	1	1	0	7.9	4.83	25.3	31	12.2	20.4	40	30	1.3	280	8.2	0.76	15.2	12.9	25.6	31.7	396	57	361	30	1.4	9.7	5.2
0	1	20.70000076	73.25	103.5454559	45.90909195	63.125	5	0	0	1	6.5	4.22	32.9	34	13.9	10.3	55	25	0.9	258	10.9	0.11	8.72	7.9	32	33.3	180	41	140	15	0.7	7.453076562	3.290574276
0	1	22.39999962	65.45	105.5454559	66.36363983	80.72727203	8	0	0	1	4.8	3.83	29.7	33	11.4	11.7	61	21	0.5	110	14.5	0.464	12.8035	9.5	29.6	32.4	385	54	283	15	0.4	7.930250171	4.539733066
0	1	32.59999847	101.6	123.2941208	67.88235474	84.70587921	0	0	1	0	5.2	5.28	29.4	34.9	15.5	14.4	66	12	0.8	193	15.7	0.57	11	12.7	29.7	34.9	456	37	100	14	0.9	8.516579748	3.9
0	0	24.39999962	63.25	110.3333359	61.66666794	78.66666412	3	0	1	0	8.5	4.04	30.9	33	12.5	10.6	60	12	1.1	171	9.6	0.26	6.36	6.6	31.3	32.8	460	33	243	9	0.8	7.725099637	5.250268688
0	0	24	69	114.0909119	50.09090805	79.42308044	3	0	0	0	6.9	2.65	33.8	34.5	9	13.4	89	21	1.2	167	5.6	0.55378814	10.00939227	9	33.3	33.7	391	37	440.6949913	20	1	8.4	4.1
0	1	28.89999962	84.65	119.0869598	52.82608795	71.43478394	4	0	1	1	7.5	4.85	28.4	32	13.7	12.2	100	15	0.7	126	9.7	0.603379239	16.16462368	14.5	28.9	32.2	272	35	345	16	0.9	9.258485596	4
0	1	26.60000038	79.85	110.1999969	62.59999847	76.80000305	1	0	0	0	11.2	3.66	33.1	35.6	12.1	11.9	56	11	0.7	136	7.2	0.45	9.87	10.7	32.7	34.7	418	36	310	9	0.7	8.7	3.9
0	1	24.89999962	44.1	127.8000031	58.59999847	79.59999847	5	0	0	1	6	3.72	32.6	33.8	12.1	13.9	66	33	1.1	84	13.9	-0.014497427	10.43982475	10.7	31.9	33.8	478	39	808	20	0.8	8.645769196	5.2
0	1	34	97.95	108.625	66.5	80	3	0	0	0	10.6	4.95	29.9	34.9	14.8	12.1	47	10	0.9	107	23.3	0.5126	19.6419	12.7	30.8	36.4	298	38	301	12	0.9	8.65172562	4.9
0	1	30	100.4	136.6111145	48.36111069	70.27777863	3	1	1	1	12.7	3.67	30.5	33	11.2	11.5	107.0482826	70	3.1	144	8.1	0	2.92	9.9	30.2	32.7	56	47	93.33333333	83	3.3	7.7	4.7
0	1	38.70000076	82.25	118.9285736	59.6428566	76.42857361	6	0	0	0	10.1	4.7	27.9	32.8	13.1	12.1	30	18	0.9	112	8.2	0.76	11.79	11.7	28.1	32.6	277	39	248.3333333	19	1	9.1	4
0	1	34.59999847	115.8	107.9677429	62.19355011	78.51612854	3	0	0	0	4.7	4.2	31.7	35	13.3	11.5	83	20	1.7	148	6.3	0.48	11.14	13.3	32	36	367	36	263	20	1.7	8.051015403	4.3
0	1	37.79999924	126	108.1363602	57.54545593	72.1818161	5	0	0	1	10	4.68	27.7	32.4	13	12.6	51	20	0.9	103	15.6	0.624	11.6532	8.6	27.5	31.7	294	45	172	18	1	9.28535329	4.7
0	0	23.79999924	68.65	118	52.55555725	77.66666412	2	0	0	0	6.5	3.35	28.4	32.1	9.5	11.7	73	23	1.1	108	4.2	0.17	2.5	7.3	29.4	32.6	381	48	464.893617	22	1	7.845263614	4.176226038
0	1	25	80	116.1111145	57.33333206	75.55555725	5	0	0	1	4.1	4.21	31.6	34	13.3	11.6	49	15	0.8	97	4.4	0.54	7.72	12.6	32.1	34.6	293	40	742	12	0.8	8.7	4.2
0	1	27.5	72	117.1999969	55.86666489	77.66666412	2	1	0	1	14.6	3.94	27.5	33.4	10.8	16.7	111	9	0.8	83	19.4	0.4462	15.7916	8.1	28.2	34	412	36	297.5	8	0.7	8.610110452	3.1
0	1	32.20000076	76.13333333	114.5454559	55.03030396	78	1	0	0	1	21.5	4.51	26.7	31.7	12	57.3	67	47	1.8	207	9	0.2952	10.5534	9.2	25.8	31.1	114	35	285	38	1.2	8.2	3.9
0	0	33.40000153	100.05	105.1052628	49.63158035	66.52631378	4	0	1	0	6.8	4.56	31.4	33.7	14.3	11	54	14	1.3	78	10.6	0.46	7.79	9.8	30.6	33.1	343	38	313	13	1.2	8.899825204	4.2
0	1	29.39999962	54.1	110.4000015	48.2857132	65.97142792	11	0	0	1	7.2	3.07	31.4	33.2	9.7	17.9	144	47	1.7	114	12.5	0.266258714	12.55512285	6.8	31.1	34.8	392	40	495	36	1.4	8	4.6
0	1	32.29999924	79.35	113.0588226	50.94117737	67.58823395	4	1	1	0	8.8	3.52	30.1	31.5	10.6	11.9	94	14	0.8	113	13.8	0.56	11.44	7.6	29.6	31.5	110	47	241	12	0.9	7.250135946	4.6
0	1	30.79999924	94.6	126.125	50.125	69.375	5	0	1	0	4.7	2.9	31.4	33.2	9.1	11	19.80563888	33	1.8	160	6.1	0.23	4.62	7.2	31.6	34.3	371	40	163	25	1.7	7.752681522	4.2
0	1	35.79999924	94	116.625	61.5	80.25	4	1	1	1	10.2	4.35	29.7	33	12.9	13.4	65	20	1	136	35.7	1.09	30.98	10	30.9	33.2	235	36	149	16	1	7.14714147	4.346711961
0	1	30.89999962	96.8	116.0384598	57.42307663	75.38461304	3	0	1	1	4.8	4.93	30.2	32.5	14.9	11.2	97	20	1	92	9.7	0.31	7.73	11	30.6	32.8	467	43	246	16	0.9	8.014237482	4.2
0	1	30.79999924	88.2	124.3399963	45.25999832	66.12000275	2	0	0	0	13.8	3.94	28.4	31.4	11.2	12.7	36	47	1.1	191	9.4	0.5	7.26	10.7	28.2	31.4	430	42	342	38	0.9	8.3	3.8
0	1	28.60000038	93.3	102.5	60.0625	74	3	0	0	0	5.2	3.99	34.1	35.2	13.6	10.7	50	22	0.9	97	13	0.47	10.68	7.6	34.7	34.4	428	37	320	16	0.8	7.812985492	4.361819909
0	1	29.60000038	89.45	118.384613	56.30769348	76.65384674	3	0	0	1	5.3	4.17	30.6	32.2	12.7	11.3	76	16	1	106	8.8	0.378290789	7.317183898	10.2	29.8	31.6	355	38	370	10	0.7	8.061759046	4.4
0	1	56	132.15	115.1333313	68.25	82.52458954	5	1	1	0	11.5	3.66	29.2	32.4	10.7	11.6	75	23	0.7	152	11.5	0.34	29.49	12.2	29	32.3	330	39	338.3333333	21	0.7	10	3.6
0	0	26.29999924	88.3	115.4545441	64.09091187	81.72727203	1	0	0	1	11.1	4.06	33.3	33.7	13.5	11.9	67	21	0.9	84	13.7	0.78	9.93	9.7	32.8	32.7	255	38	262	16	0.8	8.919536943	4.6
0	0	24.20000076	59.9	115.6428604	60.90476227	79.88636017	1	0	0	1	6.2	3.43	38.2	34.5	13.1	11.1	115	36	1.5	83	12.5	0.15	8.1125	7.6	39.3	35.2	391	35	369	18	0.8	9.1	3.7
0	1	33.59999847	111.45	108.8888855	52.11111069	68	4	0	1	0	4.9	4.87	25.1	31	12.2	11.9	52	16	0.8	179	10.7	0.49	7.78	10.5	24.8	30.7	283	49	197	12	0.7	7.758445522	4.889665236
0	1	26.70000076	49.75	106.6111145	49.77777863	68.8888855	11	0	0	0	8.4	3.3	28.5	31.8	9.4	13.9	465	70	5.1	114	7.8	1.57	9.42	8.9	28.7	31.3	96	38	155	41	3.6	9.9	4.1
0	1	29.10000038	71.75	130.1600037	36.11999893	78.90000153	3	0	0	1	4.6	3.12	32.4	35.8	10.1	10.9	56	11	0.6	115	5.4	0.22	4.54	9.2	31.8	34.8	432	32	361	10	0.6	8.4	4
0	1	43.79999924	138.95	113.6666641	58.5	75.16666412	5	1	1	0	6	4.72	28.6	32.4	13.5	11.7	78	14	0.8	145	6.9	0.89	12.06	13.7	29	32.2	230	51	97.5	12	0.8	9.1	4.6
0	1	50.40000153	140.3	103.9333344	55.66666794	70.93333435	3	1	0	0	7.5	4.85	27.6	32.4	13.4	12.6	65	19	0.8	107	17.8	0.48	14.45	10.5	28.2	33.3	110	47	264	22	0.9	8.064076657	3.8
0	1	31.70000076	90.95	109.4285736	57.9642868	76.07142639	9	0	0	1	5.1	3.68	32.6	32.5	12	13.3	85	18	0.8	84	9.8	0.52	6.44	9.3	32.7	33.6	309	44	345	15	0.7	8.6	4
0	0	36.59999847	90	108.9230804	55.92307663	75.15384674	4	0	1	0	3.8	4.18	33.5	34	14	11.7	68	18	0.8	203	8.3	0.37	5.58	11.3	33.6	34	378	40	393	15	0.7	8.928239917	3.889357543
0	1	41.59999847	92	120.1875	51.125	71.875	6	0	1	1	7.4	4	29.5	33.4	11.8	10.4	87	59	1.8	415	3.9	0.0936	2.4414	7.4	29.4	33.5	329	51	373	59	1.9	8.308114079	5.2
0	0	29.39999962	68	114	48.38888931	70.44444275	10	0	1	0	7.9	4.53	29.1	32.8	13.2	10.8	98	29	1.3	133	8.2	0.04	7.16	7.4	29.6	33.3	348	39	154	26	1.5	6.947094065	4.2
0	1	23.70000076	74.5	98.40000153	56.84999847	71.68421173	5	0	1	0	5.4	4.24	30.2	32.5	12.8	11.6	54.21525848	19	0.8	154	10.5	0.2	8.55	8.8	30.9	33	464	45	207.5	18	0.8	7.829111327	3.3
0	1	41.5	135	111.5999985	48.26666641	65.8666687	4	1	0	0	5.8	4.94	31.2	33.3	15.4	12.4	69	21	1.4	100	16.9	0.97	11.51	11	31	32.7	230	48	203.75	20	1.7	8.3	5.6
0	1	29.20000076	71.45	121.4230804	60.23077011	80.15384674	5	0	1	1	10	4.27	30.9	34.7	13.2	14.1	91.86875279	10	0.7	174	13.4	0.34	11.32	8.6	30.4	33.3	396	37	260	10	0.7	6.759419733	3.9
0	1	20	72.15	126.8499985	44.09999847	73.30000305	6	0	1	1	3.6	3.22	34.2	32.2	11	31.4	92	37	1.4	97	3.3	0.408857508	12.62038937	11.1	33	31.8	359	33	324	41	1.5	9.1	4
0	1	32.5	83.7	113.5333328	51.13333511	71.53333282	2	0	0	1	7.2	4.24	27.1	31.9	11.5	11.9	65	17	0.8	93	10.8	0.52	7.06	7.2	27.7	32.4	292	38	380	14	0.7	7.656384009	3.8
0	1	27.10000038	72	116.9756088	58.21951294	77.80000305	3	0	0	0	8.3	4.69	31.6	34.9	14.8	11	85	16	1.1	101	5.5	0.3	5.31	13	30.2	33.2	371	32	278	23	1	9.9	4.7
0	0	22.70000076	77.25	116.5	53.3571434	70	4	0	0	1	8.5	5	29.7	34.1	14.8	14.7	133	30	1	122	10.3	0.42041852	8.37813125	13.1	29.6	34.2	450	33	284	21	0.8	8.263069402	4.4
0	1	34.90000153	113	101.6923065	60.03845978	75.96154022	4	1	1	0	14	5.53	30.6	33.5	16.9	11.9	81	12	0.9	147	20.1	1.05	14.82	13.1	30.9	33.2	395	39	98	19	1.1	7.8	4.3
0	1	27.39999962	96.65	123.9285736	49.3571434	71.92857361	3	0	1	1	6.6	4.4	30.9	34.4	13.6	12.2	70	15	0.8	130	17.8	0.36	14.24	9.3	31	33.9	464	36	318	11	0.7	8.449030663	4.3
0	1	40.90000153	130.4	111.4444427	48.66666794	67	7	1	1	1	7.6	3.95	20.8	29.4	8.2	12.5	100	30	1.1	169	20.6	0.98	17.29	6.9	20.8	29.4	283	56	303.9215686	28	1.2	7.270272072	4.618052067
0	1	31.89999962	75.6	120.2399979	42.27999878	63.88000107	7	0	1	0	8.4	3.75	29.5	33.1	11	10.4	116	25	0.9	148	9.7	-0.004756721	0.436928332	7.3	29.1	32.3	452	44	212	27	1	7.9	4.6
0	1	32.90000153	93.2	117.4583359	43.95833206	78.91999817	6	0	1	1	9.4	4.12	27.5	32.8	11.4	12.6	94	26	1.5	219	14	0.4805	12.307	10.2	27.4	33.8	318	39	178	25	1.3	8.6	3.5
0	1	36.59999847	93.65	113.1666641	61.61111069	79.18421173	6	0	1	1	6.1	3.81	30.2	34.6	11.5	14.3	48	16	0.6	126	6.5	0.1365	5.0115	8.4	30.4	34.3	311	40	113	11	0.5	7.602993807	4.2
0	1	31.10000038	111.05	107.3529434	48.41176605	63.23529434	4	0	0	1	8.2	5.2	25.4	30.8	13.2	12.4	36	16	1.2	62	30.7	1.84	26.1	10	25.8	31.1	453	42	420	17	1.1	8.641708631	4.6
0	1	37.09999847	110.15	108.1111145	72.27777863	82.77777863	2	0	0	0	6.9	4.73	29.4	31.9	13.9	11	70	31	1.2	115	6.9	0.68	14.72	13.3	28.8	31.1	335	43	279	27	1.2	9.8	5
0	1	28.70000076	65.8	96.42105103	55.21052551	72	1	0	0	0	9.7	4.74	24.9	31.4	11.8	10.2	187	11	0.5	73	11.7	0.373331535	7.63402091	7.3	25	31.2	432	37	447	7	0.4	7.30831974	3.6
0	1	33.09999847	91.3	100.6999969	70.06666565	80.46666718	10	0	0	0	6.4	4.57	29.3	33.6	13.4	12.3	55	19	0.9	243	11	0.35	9.1	8.9	29.6	33.1	313	64	368	10	0.7	7.218190899	4.390671945
0	1	24.79999924	79.6	137.1666718	54.05555725	78.22222137	2	0	1	0	5.2	3.13	27.8	33.5	8.7	11.9	89	32	1.8	173	5.6	0.22	3.71	9	27.9	33.6	300	39	173	29	1.5	8.680612127	4.4
0	1	31.20000076	95.05	107.8333359	59.5	77.5	3	0	1	0	10	4.28	31.8	34.6	13.6	11.4	119	15	0.8	235	19.1	0.46	16.35	9.6	32.1	34.5	323	46	190	16	0.8	8.731206174	4.7
0	0	28.20000076	77.95	101.2222214	55.22222137	70.1111145	4	0	1	0	11.6	5.52	27.4	32.3	15.1	10.26380467	80	8.734701566	1.149165787	143.3908914	18.8	0.64	13.69	10.8	28.2	33	369	37	305	18	1.5	6.2435236	5.288272567
0	1	29.60000038	94.15	121.9599991	57.56000137	77.19999695	1	1	1	1	8.6	5.05	28.5	32.9	14.4	13.5	116	12	0.8	151	10.1	0.49	7.18	11.4	28.5	33.6	248	39	219	8	0.5	8.931155673	4.7
0	1	25.10000038	71.85	101.6428604	51.92856979	68.17857361	4	0	0	0	7.4	4.4	29.1	33.4	12.8	12	112	17	0.9	92	11.9	1.14	8.62	10	28.7	32.8	281	32	412	17	1	8.435020173	4.9
0	0	21	50.05	96.19047546	51	66.19999695	2	0	0	0	6.2	4.19	32	33.7	13.4	10.9	39	15	0.7	68	14.2	0.66	11.1	6.6	31.1	33.3	458	40	402	13	0.6	6.203852997	3.8
0	1	31.20000076	105.2	120.8636398	59	76.72727203	3	1	1	0	8.4	4.1	28.8	32.7	11.8	10.9	55	22	1.7	197	11.7	0.2	10.39	8.9	28.3	32	440	42	169	29	1.8	7.9825755	4
0	1	33.59999847	78.9	114.31707	50.341465	69.20731354	6	0	1	1	6.8	3.46	31.2	32.5	10.8	15.25249917	122.2324374	14	0.7	119	5	0.19	3.05	6.1	31.3	31.9	338	41	666	13	0.7	8.31096431	4.4
0	1	30.89999962	79.1	113.3529434	55.70588303	75.11764526	3	0	0	1	6.7	4.04	31.2	32.9	12.6	11.7	66	18	0.8	120	11.9	0.55	8.74	8.2	31.8	33.9	440	38	83	11	0.6	8.143858183	4.2
0	1	18.89999962	56.55	104.1818161	52.36363602	73.36363983	6	0	1	0	7.4	3.67	36.3	33.5	13.3	9.7	85	31	1.4	232	5.2	0.2016	8.4384	13.2	37	34.7	439	45	392	30	1.3	7.7	3.9
0	0	26.20000076	78.9	106	53.59999847	69	3	0	0	0	7.2	4.95	28.3	32.3	14	10.7	102	10	0.9	118	13.1	0.42	10.01	9.4	28.1	31.5	357	39	430	16	1	7.403663145	3.693747056
0	1	32.20000076	102.1	115.6999969	51.90000153	68.69999695	1	0	1	0	7.9	3.29	32.8	33.2	10.8	12.8	71	29	1.4	99	6.7	0.400371653	6.616884224	11.1	32.6	33.4	456	42	131	23	1.2	8.771578501	4
0	1	44.5	117.2666667	117.1363602	59.18181992	76.1818161	3	0	1	0	7.2	5.02	28.4	32.9	14.3	10.7	80	12	0.9	263	18.2	0.892419866	21.16862676	13.3	28.4	33.1	341	43	146	15	0.9	8.002963145	4.3
0	1	22.60000038	60.4	131.5	56.95000076	80.55000305	3	0	0	0	6.1	4.13	30.3	34.2	12.5	14.3	69	16	1.3	93	8.6	-0.006124802	5.12916953	12.1	29.5	32.7	380	34	211.7428465	15	1.3	8.1	3.8
0	1	29.60000038	82.23333333	140	62.5	88.41666412	1	0	1	0	5.7	3.9	32.3	32.7	12.6	11.2	58	16	0.9	132	5.1	0.18698474	3.729247898	12.8	32.1	32.1	415	39	580	17	1	9.8	4.8
0	1	34	95.15	121.1538467	50.69230652	71.46154022	6	0	1	1	8.6	4.02	31.8	34.3	12.8	12.7	53	43	1.9	240	10.9	0.261937991	12.16328801	9.7	33.3	36.8	262	41	122	35	1.7	8.475558127	4.2
0	0	25.79999924	66.15	109.2307663	65.7692337	78.69230652	7	0	1	1	5.7	4.31	33.2	34.2	14.3	11.5	62	18	1.2	185	5.9	0.64	11.14	14.6	33.3	34.4	309	38	93	19	1.2	9.4	4.7
0	0	38.70000076	98.85	125.0833359	65.25	84	3	1	1	0	6.9	4.18	27.5	30.8	11.5	12.9	64	17	0.9	152	10.2	0.41	6.86	8.4	27.8	31.2	470	53	251	11	0.7	8.221320881	4.3
0	0	24.10000038	69.6	111.625	52.0625	71.4375	2	0	0	1	8.8	4.22	32.9	33.3	13.9	11.6	91	14	0.8	91	11.7	0.43	9.71	8.5	32.9	32.8	457	38	443	12	0.7	7.211954441	4.1
0	1	42.59999847	121.15	121.5454559	67.45454407	84.63636017	2	0	0	0	10	4.93	30.8	33.4	15.2	11	67	11	0.7	110	17.6	0.45	15.17	12.4	30.8	33.5	420	42	144	14	0.8	8.393195312	4.89601104
0	1	30.39999962	103.45	121.1851883	51.81481552	70.51851654	3	0	0	0	6.7	4.47	29.3	31.7	13.1	12.4	86	24	1.2	107	11.7	0.28	9.24	9.3	29.6	31.5	295	44	197.5	17	1	7.394317288	4.3
0	1	25.20000076	78.45	111	59	86.72727203	7	0	1	0	5	3.48	30.6	35.3	10.6	9.3	60	34	2.3	331	3.9	0.2808	2.6052	9.6	31	35.9	522	33	416.6666667	29	1.7	8.520968406	4.3
0	0	27.10000038	86.95	110.2222214	51.77777863	69.44444275	5	0	1	0	8	4.59	29.2	34.8	13.4	11.8	56	17	0.8	240	7	0.22	7.42	13.9	27.7	32.8	345	33	220	13	0.8	9.5	5
0	1	27.89999962	83	102.0588226	53.47058868	69.41176605	4	0	0	1	5.3	4.29	25.6	31.5	11	11.8	62.84936544	20	0.8	104	4.9	0.2464	7.3128	11.7	27.2	33.3	432	36	191	23	1	9	5
0	0	29.60000038	95.4	98.8666687	56.33333206	69.46666718	2	0	0	0	8.1	5.19	30.3	34	15.7	10	44	28	1.1	103	10.4	0.25	7.01	10.3	30.7	34.8	306	34	324	24	1.1	8.33736437	4.2
0	1	23.70000076	70.2	104.9473648	51.89473724	68.21052551	5	0	1	1	8.2	4.51	30.6	33.3	13.8	16.9	68	23	1.3	277	13.2	0.58	10.31	10.4	30.9	33.4	389	37	260	19	0.9	9.221779816	4.687382305
0	1	27.10000038	76.5	110.2222214	60.88888931	74.6111145	4	0	0	1	8.6	4.96	28.6	34.8	14.2	12.8	67	20	1.2	102	10.5	0.2835	8.8935	10.2	29.3	35.5	447	35	440	15	0.8	8.1	3.9
0	1	33.70000076	81.35	95.3125	59.78125	72.15625	4	0	0	0	4.1	3.55	30.7	31.7	10.9	10.6	96	14	1.1	96	9.6	0.24	7.86	10.3	30.6	32.6	443	31	408	9	0.7	7.450523158	4.9
0	0	29.39999962	95.45	92.53845978	50.23077011	63.84615326	4	1	0	1	6.3	4.3	30.2	33.5	13	10.9	66	16	0.8	93	11.8	0.36	8.59	10.2	31	34.1	439	45	92	12	0.8	8.8044918	5.2
0	1	25.29999924	75.8	106.6923065	58	72.61538696	8	0	0	0	5	4.13	32.2	33.5	13.3	11.4	44	11	0.8	99	7.2	0.35	5.69	8.8	33.6	34	474	32	382	10	0.4	9.439276597	5.06092293
0	1	24.10000038	69.75	117.3809509	54.2857132	73.85713959	3	0	0	0	12.2	4.47	32.4	36.1	14.5	14.3	57.9822648	17	1	86	11.4	0.424972234	9.892725185	14	32.4	35.8	396	39	310	19	1.2	9	4.2
0	1	33.20000076	105.2	117.0909119	40.36363602	58.18181992	6	1	1	1	7.8	2.63	26.6	30	7	15.9	56	27	1.1	175	32.2	0.64	28.98	7.3	28.7	31.9	234	46	236	32	1.7	7.521880927	4.576886852
0	1	42.59999847	149.55	112.1666641	47.72222137	66.16666412	4	1	1	1	10	4.03	29.3	33.1	11.8	11.1	71	16	1	113	17.5	0.91	13.16	10.2	29.2	32.6	471	41	187	14	0.9	8.527921331	4
0	0	26	84.65	113.4166641	55.75	72.25	11	0	0	0	6.3	3.56	32.8	33.3	11.7	12.8	54	25	1.4	86	6.8	0.345	12.48	12.6	32	32.8	427	42	98	18	1.3	9.6	4.2
0	0	22.20000076	65	114.5384598	64.07691956	80.07691956	2	0	0	1	5.6	3.92	28.3	32.1	11.1	15.7	133	17	1.1	113	6.4	0.42	4.78	8.2	28.4	31.7	412	39	507.5	10	0.8	7.770078901	4.325377325
0	1	30.10000038	94.05	109.8333359	63.5	79.16666412	4	0	1	0	10.5	4.75	33.1	36.6	15.7	11.8	67	10	0.7	177	21.1	0.85	9.55	13.6	32.6	36.4	106	43	271	12	0.7	10.47272023	4.476974789
0	1	30.60000038	84.85	112.0800018	68.76000214	85.76000214	4	0	1	0	7.6	5.06	30.8	34	15.6	11	54	22	1	174	9.7	0.774139844	12.28335184	15.1	31.1	34.2	320	40	130	23	1.1	9.7	4.3
0	0	41.20000076	96.8	151.3333282	58.53333282	86.90000153	3	1	1	0	8.6	3.79	30.3	33	11.5	11.1	53	30	0.8	167	7	0.445268408	4.488940991	11.2	30.2	32.7	442	44	186	29	0.9	9.6	4.2
0	1	38.79999924	112.3	109.272728	59.09090805	75.90908813	8	1	1	0	6	4.19	29.8	33.4	12.5	12.5	51	32	1.6	131	5.4	0.36	11.58	11.7	29.3	33.2	179	38	147	27	1.3	9.3	4.6
0	1	42.70000076	110	117.4545441	57.09090805	77.45454407	5	1	0	0	5.1	4.32	26.6	31.6	11.5	11.9	57	15	1.1	109	10.1	0.32	7.5	8.1	26.3	30.9	422	36	622.5	16	1	8.013700896	4.588808128
0	1	34.90000153	67	154.9189148	60.32432556	90.83783722	1	0	0	0	10.8	4.06	28.1	31.3	11.4	10.5	133	13	0.7	139	13.2	0.489743565	11.39502231	10.5	28.1	31.2	387	46	547.3514122	17	0.6	9.4	3.9
0	1	35.09999847	87.6	111.8461533	49.84615326	68.30769348	5	0	1	0	9.8	3.95	29.1	33.1	11.5	11.9	83	48	1.7	122	7.1	0.92	12.76	11.1	28.8	32.4	311	38	155	37	1.4	8.9	4.3
0	0	35.40000153	95.6	111.2222214	65.66666412	81.44444275	4	0	0	1	9.4	4.59	31.9	33.3	14.6	11.3	71.11087317	16	0.8	106	11.9	1.278	16.2306	15	31.8	33.6	387	40	566	15	0.8	9.5	4.2
0	1	36.70000076	90.6	115.4000015	57.51428604	77.37142944	4	1	0	1	12.9	4.13	29.7	32.6	12.3	12.9	45	48	1.3	78	31.6	0.2212	28.8508	7.9	29.6	32.4	356	43	375	34	1	9.393733599	4.2
0	1	33.40000153	102.65	116.25	57	72.5625	2	1	1	1	7	4.81	24.7	31.4	11.9	14.2	60	9	0.8	131	7.4	0.39	5.42	7.9	25.1	31.6	288	44	196	12	0.6	7.013854986	4.5
0	1	28.20000076	80.23333333	109.2857132	52.92856979	77.42857361	2	0	0	0	7.2	4.93	31	33.8	15.3	10.6	75	24	1.2	108	11.6	0.71	8.35	9.1	31.2	33.6	322	38	232	16	1	8.39576994	4.6
0	1	30	97.5	126.3157883	46.31578827	64.54166412	1	0	1	0	8.8	4.24	27.1	30.8	11.5	10.6	107.9450332	22	1.1	283	9.4	0.45	6.81	7.1	27.7	30.1	272	35	113	27	1.1	6.689335315	4.6
0	0	29.20000076	84.1	111.9615402	55.5	73.30769348	3	0	1	1	6.6	3.8	30.3	32.5	11.5	12	64	24	1.1	89	6.1	0.28	6.81	11.9	29.2	31.5	438	37	572	25	1	9.5	4.3
0	1	45	121.1	106.6999969	64.40000153	77.30000305	0	1	0	0	9	4.9	31	35.1	15.2	12.3	68	14	0.9	103	8.6	-0.086040563	6.247579826	14.8	30.4	34.9	229	43	95	16	1	9.7	4.5
0	1	26.89999962	88.3	108.4166641	65.91666412	79.16666412	5	0	0	1	8.5	4.98	29.5	33.9	14.7	12	81	12	0.9	99	24.9	0.52	20.24	11.3	30.5	32.8	393	48	88	11	1	7.632179833	5.177545459
0	1	27.20000076	84.1	110.2631607	56	75.21052551	4	0	0	1	7.9	4.27	30.2	34.3	12.9	11.6	12	14	0.8	103	6.5	0.61	10.99	13.2	29.4	33.4	400	39	250	18	0.9	9.2	4.1
0	1	25	72	117.8571396	43.7142868	71.3666687	16	1	0	1	5.3	4.51	31	34.1	14	16.2	103	51	1.3	85	9.8	0.24	8.2	7.8	31.3	34.7	282	37	239	29	1	8.118649681	3.888511948
0	0	27.10000038	77.05	123.75	63.66666794	81.41666412	3	0	0	0	6	4	29.3	32.4	11.7	13.1	75	17	0.9	103	6.7	0.09	5.48	13.3	28.7	32	432	38	399	18	0.9	10	4.4
0	0	29.70000076	77.3	117.7692337	66.15384674	83.2307663	4	0	1	0	7.5	4.15	27.2	31.6	11.3	11	49	19	1.1	127	10.1	0.25	8.26	7.9	26.8	31.5	399	41	482	13	1	8.022028746	4.3
0	1	22.60000038	70.3	111.615387	58.15384674	77.92308044	1	0	0	1	7.2	4.88	29.1	34.3	14.2	12.6	68	15	0.8	116	20.8	0.88	18.36	12	28.8	34	470	37	318	14	0.8	8.008839706	4.6
0	0	32.20000076	101	126.25	70.75	88.8125	5	0	1	0	5.7	4.77	29.6	34	14.1	11.7	45	15	1	154	13.5	0.48	10.59	11.2	29.5	33.7	465	40	382	12	0.8	8.400095465	4.4
0	1	27.5	86.7	104.6666641	46.33333206	73.94736481	5	0	0	0	8.6	4.75	31.4	34.7	14.9	12.3	96	32	1.6	89	6.7	0.80099681	4.25829235	13.7	31.1	34.4	79	48	730	30	1.4	8.696183296	3.9
0	1	31.89999962	88.05	103.4000015	60	74.73332977	9	0	1	1	5.5	3.7	33.5	34.1	12.4	14.3	91	32	1.3	115	10.8	0.6	7.96	8.8	33.7	34	359	45	388	24	1	8.260473201	4.2
0	1	33.70000076	83.2	102.2258072	60.38709641	78.61289978	9	0	0	0	10.1	3.62	30.1	32.9	10.9	13.6	52	17	0.7	126	13	0.4	10.69	9.3	29.2	32.2	165	56	194	19	0.7	9.195029585	4.3
0	0	27.39999962	86.7	108.9523773	59.09523773	77.52381134	4	0	0	0	5.5	4.63	30.7	31.9	14.2	11.7	49	20	1.1	94	12.8	0.44	10.65	10.2	30.6	32.2	354	42	256	13	0.9	7.619302623	4.4
0	0	32.59999847	111.05	116.5714264	60.42856979	77.07142639	3	0	0	0	8.8	4.97	30.4	35.1	15.1	12.9	84	21	1	160	14.9	0.1	12.38	11.7	29.3	33.6	208	49	135	17	1	7.891181431	4.7
0	1	25.5	64	103	55.61111069	70.94444275	6	0	0	1	4.3	3.63	33.6	32.8	12.2	11	69	32	1.6	86	4	0.088	2.78	8.1	34.1	33.1	334	38	434	23	1.1	8.706129303	4.4
0	0	38.40000153	119	109.6111145	60.16666794	75.5	4	1	1	0	9.2	4.28	31.3	33.3	13.4	11.6	75	15	0.8	227	12.1	0.59	9.88	10.1	31.1	32.6	245	43	122	15	0.7	8.068453048	4.8
0	1	32.5	102.4	106.8888855	53	69.64286041	2	0	1	0	7.8	4.53	29.4	33.2	13.3	13.3	98	20	1.3	84	15.2	0.76	10.22	9.3	29.3	32.7	524	41	428	21	1.3	7.829525424	5.3
0	1	24	72	106.2777786	58.22222137	72.27777863	1	0	0	0	8.9	5.14	28.6	34.7	14.7	11.5	87	14	0.8	119	19.4	0.76	16.6	11.3	28.9	34.3	438	38	428	13	0.8	8.651942375	4.918167461
0	1	30.20000076	97.45	106.1764679	59.70588303	74.64705658	4	0	0	0	6.2	4.32	31	33.1	13.4	10.7	32	15	1	97	11.6	0.32	10.34	10.4	30.2	32.1	320	38	157	11	0.9	8.481710634	4.8
0	1	22.29999924	45.1	115.6785736	64.82142639	84.9642868	6	0	0	1	5.5	4.74	32.7	33.9	15.5	13.5	108	24	1	84	1.7	0.12	0.85	10	32.9	33.8	377	39	312	17	0.7	7.876873216	3.5
0	1	21	59.2	125.4000015	45.73333359	72.19999695	0	0	0	1	4.9	3.32	32.9	31.9	10.9	11.6	78	37	1	96	4.7	0.343884173	7.941869613	8.5	32.7	32	291	37	417.8912447	31	1	8.2	5.3
0	1	35.59999847	96.5	127.25	67.125	87.25	2	0	0	1	8.4	3.9	30.6	34.2	11.9	11	43	23	1.3	164	7.9	-0.21178347	5.454044377	8.9	31.4	34.6	330	47	172	16	1.2	7.739006618	3.8
0	1	41.09999847	109.05	108	62.84615326	78.15384674	3	1	0	0	9.9	3.56	31.2	32.4	11.1	11.3	59	14	0.5	136	18.7	0.72	14.82	8.1	31.9	33.1	267	38	169	12	0.5	8.639399343	4.192058858
0	1	33.79999924	107.5	114.5	69.6875	83.625	3	0	0	1	6.2	4.77	28.9	32.9	13.8	11.6	110	23	1.1	75	13.7	0.8	9.56	10.4	28.7	32.5	341	52	282	21	1	8.121651883	3.54691101
0	1	23.70000076	74.8	108.1818161	61.81818008	79.09091187	4	0	0	1	5.7	4.26	28.9	31.3	12.3	13.9	87	21	1.3	97	14.9	0.54	9.46	9.2	29.5	31.9	309	43	482	13	0.9	8.17392621	4
0	1	45	118.3	115.8666687	63.79999924	78.26667023	2	1	1	1	6.3	4.42	24.7	29.9	10.9	11.3	50	19	0.7	89	3.7	0.07	2.04	7.9	25.6	30.9	245	51	92	13	0.7	6.952074407	4.613907041
0	1	26.70000076	69.5	119.0500031	44.40000153	66.44999695	2	0	0	1	7.5	3.91	31.1	36.5	12.2	12.2	40	24	0.7	141	4	0.216	2.896	8	31.3	36.1	327	37	592	17	0.7	7.292563679	3.9
0	1	24.60000038	78.6	104.3333359	55.66666794	73.16666412	5	0	1	1	14.3	4.02	33.1	33.7	13.3	15.68106683	51	29	1	91	10.6	0.26	5.67	12.3	33.5	33.5	326	43	293	27	1	7.917101103	3.6
0	1	29.60000038	91.5	104.384613	47.84615326	61.76922989	6	0	1	0	6	5.27	23.1	31.9	12.2	14.9	103	15	1.2	109	18.5	0.24	15.34	9.2	23.2	31.8	415	38	185	15	1	8.315275107	4.9
0	1	26.39999962	94.8	118.75	61.125	76.25	4	0	0	0	6	4.49	30.1	33.9	13.5	13.2	75	12	0.9	101	7.9	0.69	10.24	14	29.9	34.1	423	36	777.5	11	0.8	9	4
0	1	39.09999847	91	118.3600006	52.72000122	72.04000092	2	0	1	0	5.9	2.59	28.5	31.3	7.4	12.4	53	17	0.9	144	7	0.3045	12.905	11.7	29.3	32.9	365	42	740	22	0.9	9.3	4
0	1	30.89999962	99.2	123.8499985	59.20000076	79.09999847	8	0	1	0	8.6	4.44	29.7	33.3	13.2	13.9	87.42172531	17	0.9	237	7.5	0.332042413	5.171592511	12.5	29.8	34.1	351	49	263	16	0.9	8.2	3.8
0	0	23.60000038	74.05	105.7142868	63.1428566	76.76190186	7	0	0	0	11.5	4.23	34.5	35.9	14.6	11.1	54	21	0.9	117	21.5	0.669413286	15.121847	9.9	34.5	35.1	463	39	390	14	0.7	8.160187266	3.7
0	0	23.89999962	67.55	118.875	65.75	84.125	3	0	0	0	7.2	4.04	29.5	32.5	11.9	11.1	81	10	0.8	82	7.4	0.3	9.29	11.7	29.6	32	488	36	277	11	0.8	8.990978844	4.6
0	1	25.10000038	74	112	60.61538315	77.7692337	6	0	1	1	8.1	3.74	32.1	34.8	12	12	64	21	1	165	8.6	0.48	6.53	11	32.1	34.1	382	32	250	22	1.1	7.538942865	4.3
0	1	31.5	104.85	105.25	66.5	79.3125	9	1	0	1	6.6	4.22	32.9	32.9	13.9	14.9	127	15	1.1	137	11.7	0.3627	9.5472	9.5	33.3	34.3	466	47	165	18	1.1	7.052792797	3.8
0	1	33.5	101.2	109.0740738	67.8888855	84.26786041	3	1	0	0	7.3	3.83	27.9	32	10.7	12.8	80	30	2.4	89	10.9	0.17	5.6	11.2	27.3	31.4	242	37	152	31	2.5	8.6	3.7
0	1	33.20000076	106	111.3125	46.625	68.4375	5	0	0	0	8.3	3.9	31.3	34.5	12.2	12.6	49	15	0.9	111	9	0.63	7.47	8.5	31.6	34.3	352	42	760	20	0.8	8.589503948	3.9
0	0	19.29999924	58.35	109.772728	67.86363983	83.13636017	3	0	0	0	4.3	4.15	30.6	32.5	12.7	11.5	52	11	0.6	147	5.6	0.26	3.99	9.2	31.4	32.4	493	31	856	8	0.4	8.8	3.6
0	0	26.39999962	97	118.75	63.0625	79.1875	3	0	0	1	6.4	4.89	32.7	35.3	16	11	38	25	1.4	100	6.3	0.437795129	5.55548089	15.6	33.1	35.3	435	39	322	26	1.4	9.1	4.3
0	0	24.70000076	55.9	104.608696	55.65217209	73.13043213	7	0	0	1	11.5	3.23	33.4	32.9	10.8	13.55483728	91	55	1.5	108	14.2	0.4	11.55	7.7	34.1	32.6	322	42	338	50	1.4	7.507811083	4.020034258
0	1	30.70000076	94	138.5	85.90625	100.21875	4	0	1	1	11.6	4.19	29.8	32.5	12.5	15.2	53	15	0.9	180	16	-0.027683297	6.358071176	8.3	30	33.2	254	43	331	11	0.7	7.211583393	4.7
0	1	29.79999924	74.6	106.9230804	71.61538696	85.30769348	4	1	1	0	8.8	3.07	29.7	31	9.1	12.5	90	51	1.1	168	9.6	0.597945272	11.70498695	9.7	30.2	31.2	398	35	430	24	0.9	9.3	4.6
0	1	29.89999962	81	112.772728	57.19047546	72.54545593	2	0	0	0	9	4.27	30.4	32.9	13	12.9	74	16	0.6	107	9.1	0.28	6.8	8.6	30.4	33.5	370	38	399	16	0.5	8.268974837	4
0	1	23	84.2	118.8571396	55.3571434	76.14286041	4	0	0	1	7.1	3.04	29.6	31.9	9	12.7	114	22	1.6	155	9	0.3	6.25	7	29	32.1	380	36	284	20	1.5	7.495199473	4.6
0	1	27.39999962	84.75	90.66666412	45.16666794	59.44736862	3	0	1	1	7.9	4.65	30.1	32.2	14	12.4	89	16	0.9	96	11.8	0.434295266	13.11773974	11.2	29.7	32	423	40	354	13	0.8	8.158527357	3.7
0	1	25.5	72.5	109.3571396	61.1428566	77.2325592	4	0	0	0	19.2	4.87	29.6	33.6	14.4	12.5	52	19	1.1	118	10.7	0.98	9.11	11.3	29.7	34.7	434	39	437	11	1	7	3.1
0	1	34.40000153	110.1	104.1428604	62.23809433	74.95237732	5	1	0	0	7.1	4.82	31.7	34.5	15.3	12.5	72	22	1.3	203	17.1	0.45	14	11.8	32.8	34.8	316	38	306	19	1.3	8.927014809	4
0	1	47.20000076	135	107.4000015	61.13333511	79	4	1	1	1	13.4	2.96	26.6	33	7.9	16.6	55	45	2.9	103	15.6	0.831449524	14.83461542	10.1	26.8	32.6	367	40	295	43	3	9.7	2.9
0	1	29.5	97.4	110.9444427	57.55555725	73.22222137	4	0	0	1	7.6	4.65	31.8	34.5	14.8	13.1	66	14	0.9	105	8.7	0.37	6.32	9.5	31.4	33.1	313	40	290	11	0.8	8.79983461	4.6
0	0	40.09999847	91.55	110.2777786	61.11111069	76.27777863	4	0	0	1	8.9	4.7	28.8	35.1	13.6	13.8	58	10	0.9	126	18.3	0.778961634	15.78322581	11	29.6	35.2	239	46	257	9	0.7	9.009477981	4
0	1	22.89999962	63.3	112.4074097	56.42592621	73.79629517	1	0	0	1	7.6	4.03	30	33.1	12.1	11.2	68	22	0.7	109	11.3	0.2938	9.831	8.8	31.5	33.9	337	35	279	13	0.5	5.992444448	4.2
0	1	32.29999924	90.5	101.7777786	60.5	75.8888855	3	1	1	0	8.4	4.75	29.1	34.1	13.8	11.9	62	18	0.8	314	10.2	0.38	7.97	10.2	29.4	33.4	262	45	192.5	15	0.7	8.978180982	4.2
0	0	31.60000038	98.9	116.3333359	64.26667023	80.40000153	3	0	0	0	6.9	4.09	31.3	34.3	12.8	11.3	72	19	0.9	129	6.7	0.46	9.95	12.8	30.5	33.2	276	39	210	19	1.1	8.628997362	3.9
0	1	23.39999962	67	110.1111145	50.11111069	69.44444275	7	0	0	1	7.6	3.89	35.5	35.4	13.8	14.4	74	9	0.6	87	12.4	0.53	9.37	8	35.7	34.3	377	40	242	7	0.6	8.672250964	4.3
0	1	30	78	104.4117661	56.11764526	72.94117737	3	0	1	1	5.6	3.78	30.2	33.6	11.4	12.6	64	27	1.2	148	9.2	0.36	6.91	8.1	30.7	33.1	284	40	127	20	0.9	7.70627085	4.434673493
0	0	23.89999962	77	122.4285736	49.04761887	70.76190186	3	0	0	0	10.3	4.16	28.6	33	11.9	10.2	53	16	0.8	115	8.9	0.38	5.94	11.7	28.2	32.8	488	45	328	13	0.8	8.7	4.2
0	1	26.39999962	70	119.3157883	53.39473724	79.84999847	3	0	0	1	9.2	3.38	31.2	33.1	10.5	27	53	37	1.1	153	10.1	-0.085202396	17.9007464	8.9	30.9	33	149	40	298	42	1	8.6	3.4
0	1	23.10000038	70.75	108.6521759	54.60869598	73.60869598	4	0	0	0	9.6	4.53	31.3	34.5	14.2	11.1	54	16	1	114	11.8	0.36	8.88	9.8	31.3	34.5	503	35	402	13	0.7	7.4682265	4.5
0	0	40.5	88.55	103.4736862	68.36842346	82.05263519	1	1	0	0	9	4.18	31.6	32.8	13.2	10.5	49	23	1.4	167	12.8	0.3536	7.8104	14.1	32	34.8	337	43	94	25	1.6	9.4	4.2
0	0	30.10000038	83.2	107.25	64	77.59999847	6	0	0	0	6.7	4.78	31.8	33.6	15.2	11.2	48	13	0.9	135	9.7	0.42	7.44	11.9	32.3	34.1	325	35	159	7	0.7	8.26544493	4.4
0	0	16.70000076	55	139.615387	53	79.38461304	4	0	0	1	4.5	4.27	30.7	31.8	13.1	14.3	62	24	1	91	5.8	0.268305736	9.903252284	13.5	31.6	32.5	422	39	385	23	1	9.3	4
0	1	29	76.7	118.6399994	56.43999863	76.31999969	4	0	1	0	8.7	4.16	32.7	36.9	13.6	11	75	17	0.9	163	9	0.431801502	11.24273108	14.3	32	35.6	475	38	428.3333333	11	1	10.17065062	4.6
0	1	42.20000076	139.35	110	70.3125	83.375	1	1	1	0	9.2	5.18	26.1	31.4	13.5	10.3	70	26	1.2	147	16.6	0.64	13.24	10.3	26.7	31.2	304	54	240.5554914	19	1	7.717764662	4.6
0	0	35.59999847	109.55	119.9333344	58.53333282	76.26667023	0	0	0	1	5.1	4.6	30.9	33.6	14.2	11	84	21	1.1	111	6.1	0.3	10.61	13.7	30.6	33.7	370	44	263.3333333	22	1.1	9.000763965	4.6
0	1	26.29999924	72	124.0769196	62.76922989	80.84615326	6	0	0	0	3.9	2.74	27.7	30.4	7.6	13.3	84.31747742	36	4.9	85	4	0.07	4.48	7.1	29.3	31.8	280	36	228	36	4.5	7.6	4.8
0	1	45.90000153	162.95	118.5	45	63.625	2	0	1	1	6.7	4.79	29.2	30.7	14	15.3	69	26	1.5	155	13	0.78	10.21	10.9	29.7	32	222	50	95	24	1.4	8.495081407	3.54372642
0	1	36.59999847	79.8	125.0384598	44.26922989	66.62963104	9	1	0	0	5.2	3.32	29.8	33.4	9.9	10.6	-5.821602653	18	0.7	90	5.5	0.250522662	12.69737832	9.8	29.9	32.8	502	48	384	16	0.8	8.7	4.6
0	1	33.29999924	71.5	151.4545441	53.57575607	88.30303192	3	0	1	1	6.1	4.19	26.8	32.2	11.2	12.1	79	22	1.6	80	7.7	0.818905409	8.337888408	10.4	27.2	32.8	380	35	633.4362906	20	1.4	9.2	4.1
0	0	35.09999847	77.7	110.3529434	67.11764526	82.1764679	6	0	1	1	5.7	4.59	28.8	33	13.2	11.8	74	22	0.8	138	13.6	0.61	9.29	8.4	29.3	32.8	270	30	210	14	0.5	8.645882078	3.956021536
0	0	41.90000153	89	118.1111145	64.55555725	84.66666412	2	0	0	1	9.3	4.87	27.9	32	13.6	13.2	81	26	1.3	134	12.8	0.49	9.33	10.7	28.8	33.2	330	37	182	19	1	8.093743649	4.63358407
0	0	18.20000076	58.65	127.5333328	68.57142639	87.26667023	3	0	0	0	5.1	4.12	32.6	35.9	13.5	11.5	39	13	0.7	121	7.9	0.2528	5.925	9	33.1	35.6	508	36	454	6	0.7	7.630797891	3.9
0	0	20.79999924	92.7	103.7368393	59.63158035	74.68421173	6	0	0	0	6.6	4.84	28.7	34.9	13.9	11.5	68	19	1.3	122	6.2	0.339644528	11.23311262	13.8	28.7	35.3	162	46	79	19	1.3	9.1	3.9
0	1	30.10000038	85.6	111.8125	59.125	78.125	2	0	0	1	7.1	4.32	29.4	32.6	12.7	10.9	94	23.60268946	1.183395512	110.8542639	14.4	0.58	9.94	8.9	29.9	33.3	436	33	366	14	0.6	8.244520311	4.3
0	0	30.29999924	90.9	109.9565201	63.17391205	78.17391205	1	0	0	0	9	5.09	29.1	34.3	14.8	12.1	48	15	1	86	9.1	0.37	6.16	11.4	29.8	34.5	248	42	201	16	1	8.773177196	5.014012453
0	1	27.70000076	88.5	119.3095245	66.45237732	83.07142639	6	0	0	0	5.7	5.09	28	34	14.2	10.7	40	16	0.8	84	9.9	0.42728522	8.501006133	11.5	27.8	32.7	404	49	135	14	0.8	8.045634531	4.6
0	1	34.40000153	113.25	104.5999985	60.75999832	73.59999847	1	1	1	0	5	4.46	33.2	32.9	14.8	12.89762086	99	17	0.9	159	4.6	0.24	8.52	14.1	32.6	32.9	443	43	164	14	0.8	9.899003787	4
0	0	26.39999962	68.7	165.6666718	69.25	100.9166641	1	0	0	1	6.6	3.73	34.1	33.6	12.7	12.9	82	29	1.3	123	6.4	0.457671439	3.189019538	12	33.8	33.5	466	34	818.1129029	23	1.2	8	4.4
0	1	35.29999924	82	116.1176453	56.76470566	79.76470947	1	0	0	1	5.9	4.13	28.1	33.2	11.6	10.7	93	14	0.7	89	18.1	0.587214655	17.56329545	10.1	28.5	33.8	432	42	335	14	0.6	8.748955068	4.1
0	0	26.60000038	67.7	111.6875	59.8125	79.0625	2	0	0	1	5.7	4.01	31.7	34.2	12.7	11.9	70	15	0.7	154	13.7	0.37	10.27	7.1	31.8	33.3	502	31	365	18	0.7	9.079032922	3.6
0	1	47.40000153	112.25	116.9565201	55.47826004	74	4	1	1	0	8.8	4.11	30.9	32.5	12.7	9.8	123	27	1.1	359	12.9	0.73	7.92	8.5	30.2	31.3	194	42	214	28	1.2	8.379102935	4.9
0	1	28.20000076	78.85	110.1538467	45.11538315	63.42307663	5	0	1	0	3.4	3.89	30.6	33.4	11.9	11.1	78	35	3.1	304	6.8	0.34	4.69	7.7	30.4	32.6	188	43	927.5	35	2.5	7.116413795	4.490209698
0	1	27.39999962	82.65	123	65.8235321	85.23529053	1	0	0	0	12.2	4.7	27.7	33.2	13	11.2	46	17	0.7	85	13.1	0.66	10.17	9.6	27.4	32.4	307	35	678	12	0.6	7.020919286	3.9
0	1	45.70000076	146.65	104.6666641	59.11111069	72.8888855	5	1	0	1	5.8	4.92	30.9	32.9	15.2	12.6	65	20	1	121	6.9	0.3	5.68	12	31.2	33.7	369	39	351	16	0.8	7.248324118	4.705137774
0	0	30.20000076	75.05	110.2962952	60.77777863	74.44444275	4	0	0	0	5.4	4.16	30.8	33	12.8	11.6	43	13	1.2	91	8.7	0.28	6.84	10	30.7	33.3	390	33	498	12	1.1	7.914055313	3.9
0	1	31.60000038	93.9	122.6111145	64	82.83333588	4	0	0	1	6	3.62	31.4	35.7	11.4	15.3	88	18	1.2	99	7.3	0.652494705	10.73727312	11	31.5	35.8	452	39	198	19	1.4	9.438097509	4
0	1	32.5	76.45	104.8333359	41.04166794	59.125	2	0	0	1	10.1	4.7	28.7	32.9	13.5	12.2	62	12	0.8	95	19.1	0.5539	14.9362	7.7	28.8	32.8	372	37	178	10	0.6	6.7	3.8
0	1	29.79999924	91	102.8181839	60.54545593	76.09091187	5	0	0	1	6.1	5.31	26	32.2	13.8	11.9	68	23	1	81	12.8	0.42	9.74	10.8	26.7	33	376	38	582	21	1.5	7.754631606	3.9
0	1	27.79999924	92.3	108.0500031	59.95000076	76.69999695	1	0	1	0	13.2	4.96	29.3	33.1	14.5	11.8	67	16	1.1	209	17.1	0.5301	13.7142	8.2	29.3	33.7	313	45	341	11	0.9	7.200694799	4.5
0	1	21.89999962	65.7	132.476195	49.48092691	72.03845978	2	0	0	0	7.4	3.73	29.3	34.4	10.9	11.8	77	14	1	135	7.4	0.672	7.8435	10.9	28.2	32.5	448	36	616.6666667	15	1	9.4	3.8
0	0	34.70000076	89	123.8125	64.6875	85.5625	1	1	0	1	5.4	4.54	29.3	31.9	13.3	11	81	14	0.9	80	10.4	0	9.26	8.7	29.9	32.6	499	40	267	11	0.6	6.635523589	4
0	1	23.39999962	74.4	106.6875	64.3125	80.3125	6	0	0	0	6.2	4.06	30.8	32	12.5	11.2	58	12	0.6	86	16.3	0.62	11.69	9.3	31.1	31.6	422	39	308	13	0.7	8.637734007	4.051416889
0	1	48	116.6	113.25	68.375	85.125	5	1	1	0	9	4.88	29.3	33.1	14.3	11.1	69	18	0.8	129	19.2	1.05	14.43	9.7	29.6	32.9	347	41	156.25	13	0.8	8.017052342	4.015009291
0	1	25.20000076	80.1	114.8571396	43.7857132	65.7857132	7	0	1	1	10.9	3.06	33	33	10.1	13.44574622	68.89082358	21	1	-16.06216516	9.3	0.69	11.77	10.2	33.1	33.1	402	35	167	25	1.1	8.103622138	4.7
0	1	42.40000153	125.15	112.3333359	58.33333206	75.1111145	4	0	0	1	5.9	3.93	29	32.3	11.4	11.8	88	26	1.1	126	11.8	1.01	8.9	9.1	28.4	32	350	48	150	22	1	8.055242869	5
0	1	26	77.8	101.8235321	57.94117737	73.4375	3	0	0	1	5	4.07	31.2	32.7	12.7	10.6	63	15	0.9	103	10.2	0.5	6.75	9.5	31.3	32.9	358	44	349	10	0.7	8.162194411	4.5
0	0	33.40000153	82.95	110.25	48.3125	66.75	8	0	1	0	7.6	3.82	32.2	34.5	12.3	11.7	69	12	0.6	149	8	0.82	10.57	12.4	31.8	34.2	327	44	198	14	0.6	8.976237759	4.1
0	1	21.89999962	65.6	111.8000031	64.46666718	79.33333588	3	0	0	1	8.9	4.78	32.7	34.7	15.6	13.6	39	22	1	94	8.2	0.335301583	11.13973395	10	33.6	35.9	458	31	375	15	0.7	7.767405275	3.3
0	1	31.89999962	97.5	97.08695984	60.13043594	73.30434418	6	0	1	1	6.5	4.31	28.5	31.6	12.3	11.4	69	17	0.8	100	5.7	0.5	12.89	12.9	28.2	32.7	100	41	216	14	1	9.2	4.4
0	0	32.59999847	81.1	119.4375	62	80.6875	4	0	0	0	6.5	4.71	28.5	32.5	13.4	12.3	76	34	1.6	103	6.5	0.16	4.52	12.2	28.1	33	368	41	309	36	1.7	8.757462783	4.9
0	1	26.5	86.05	118.615387	56.23077011	79	2	0	0	1	8.2	4.04	29	32.6	11.7	11.5	41	20	0.9	90	16.2	0.53	12.9	8	29.6	32.4	477	38	229	14	0.7	8.177961189	3.159156891
0	0	29.5	82	120.4166641	57.16666794	76.66666412	1	0	0	1	8.3	4.36	28	32.4	12.2	13.7	125	17	0.8	97	11.8	0.51	8.96	8.5	28.1	31.5	470	37	897.5	16	0.8	8.64300042	4.413085844
0	1	31.60000038	88.25	97.40000153	58.70000076	71.40000153	3	0	1	0	8.8	4.78	27	31.7	12.9	11.9	58	11	0.9	233	7.8	0.46	12.16	13.2	27.1	32.1	373	42	249	15	1	9.2	4.5
0	1	30.89999962	89	145.9230804	54.84615326	83.7692337	1	0	1	0	7.7	4.52	27.2	33.1	12.3	11.1	69	15	1	98	5.5	0.3528	3.9592	11.9	26.5	32.1	453	58	440	12	1	8.7	4.9
0	1	27.29999924	61.85	92.5	44.71052551	59.73684311	13	0	0	1	9.4	3.39	33.3	31.7	11.3	15.8	67	42	1.3	70	19.7	0.59	16.07	7	33.8	32	451	27	990	22	0.8	10	2.8
0	1	34	98.63333333	104.9444427	45.38888931	63.38888931	9	0	0	1	6.7	3.63	30.4	33.7	11	12.7	48	27	1.7	131	9.7	0.0582	8.0219	8.3	30.3	34.2	356	49	234	27	1.5	8.20617255	3.6
0	1	22.79999924	67.45	119.4666672	56.79999924	78.80000305	2	0	0	1	7.2	4.37	31.5	32.5	13.8	11.9	85	10	0.8	84	13.2	0.1848	11.3916	8.6	30.7	32.2	501	30	898	11	0.6	9.24015241	4.1
0	1	33.90000153	100.1	111.6666641	58.42856979	72.59523773	5	0	0	0	7.5	4.73	32.1	33	15.2	13.3	74	18	0.9	82	13.6	0.1632	11.1792	12.1	31.4	32.5	317	40	111	15	0.9	8.287883387	4.1
0	1	21.79999924	58.55	110.2222214	47.44444275	66.1111145	4	0	0	1	5.1	3.56	30.8	32.2	11	10.8	56	26	0.7	93	2.9	-0.402753976	3.051500979	7.9	31.1	32.2	469	34	316	17	0.5	7.4	3.7
0	1	35.29999924	82.3	120.3809509	49.57143021	70.09091187	4	0	0	0	4.3	3.04	33.8	34.1	10.3	11.5	62	32	1.4	97	6	0.511184403	9.916361681	9.6	33.8	35.2	438	35	504.3071126	32	1.1	8	3.9
0	1	29.79999924	62	113.3823547	54.41176605	73.20587921	2	1	1	1	7.2	4.11	26.8	32	11	12	85.82202845	27	0.9	129	7.9	0.81	4.93	12.4	26.6	31.8	503	40	353	28	1	9.8	4.1
0	1	24	73	120.8571396	56.1428566	73.75	0	0	0	0	7.4	4.75	30.8	35.8	14.6	14.7	71	18	1.1	105	15.4	0.4312	11.5192	9.3	31.2	35.2	327	36	545	13	1	8.266644231	5
0	0	23.20000076	70	116.5714264	48.5	71.3666687	1	0	0	0	3.6	3.43	33.1	33.6	11.4	13	169	19	0.9	97	6.3	0.726938265	11.83376736	10.4	32.4	32	409	37	193.7020793	20	0.8	7.7	3.6
0	1	28.70000076	91	140.9629669	49.62963104	82.59259033	2	0	1	0	6.2	4.36	31.7	34.9	13.8	13.7	110	26	1	198	11.4	0.275495617	9.900339234	13.8	31.5	34.6	132	51	322	22	1.1	8.1	3.9
0	1	29.79999924	96.7	94.57894897	56.57894897	69.21052551	5	1	0	1	7.8	3.98	29.8	31.1	11.9	12.3	193	24	4	133	22.8	0.6156	17.2824	8.9	29.8	30.8	439	41	170	26	4	6.636241996	4.6
0	0	24.10000038	69	106.3000031	57.5	74.19999695	4	0	0	0	10.1	3.54	31.6	32	11.2	11.42251977	134.3278636	15	0.9	96	11	1.27	5.56	12.4	31.5	32	439	32	290	26	1	9.3	4.3
0	1	31.70000076	77.15	105.3181839	62.68181992	82.47826385	2	0	0	1	5.6	4.9	31.4	32.2	15.4	12.2	65	20	1	87	4.9	0.16	2.52	10	31.7	32.5	406	49	352	18	1.1	8.072541176	5.1
0	1	30.70000076	89.75	120.4615402	66.2692337	82	4	0	0	1	5.6	3.64	30.6	34.1	11.1	12.2	86	23	1.4	104	7.8	0.027788805	7.831736601	8.7	30	35.1	369	39	252	20	1.3	8.457502462	4.3
0	1	32.09999847	83	103.125	51.5625	67	7	0	1	1	4.2	3.26	30.7	32.4	10	12.5	69	32	4	174	4.5	0.1	3.06	8	30.8	32.3	379	39	339	40	4.5	8.4	4.8
0	1	26.70000076	72.7	105.8333359	48.16666794	65.83333588	5	0	0	0	7.2	3.98	34.9	34.6	13.9	12.2	65	13	1	122	12.5	0.72	10.08	8.6	35	34.7	388	38	530	9	0.6	7.610391775	3.791040085
0	1	24.89999962	66.5	104.5714264	64.09523773	78.47618866	7	0	0	0	9.1	4.32	30.6	35.7	13.2	12	46	21	0.9	71	16.6	0.5312	10.8066	8.3	30.5	34.7	350	45	1000	18	0.8	8.099187024	4.1
0	1	28.20000076	88.6	124.25	52.5625	72.125	3	0	0	1	5.8	4	25	29.5	10	13.1	134	28	1.3	83	8.8	0.5192	6.4152	10.6	24.8	29.1	372	38	528	27	1.5	8.282597525	4.1
0	0	27.5	77.4	105.5999985	55.90000153	73.15000153	5	0	0	0	6.3	4.23	30.3	33.1	12.8	11.9	43	20	1.1	204	12.8	0.44	10.14	8.6	30.6	33.5	276	45	242	15	0.8	7.637948211	4.5
0	0	30.20000076	93.3	107.3333359	61.11111069	75.83333588	2	0	0	0	8.4	5.08	27	33.4	13.7	12.3	57	13	0.9	113	15.6	0.61	11.03	11.3	27.3	33.8	326	36	422	12	0.8	9.026965729	4.305083421
0	1	36.29999924	86.5	92.2307663	55.30769348	69.67857361	1	0	1	0	8.1	5.39	29.3	32.6	15.8	13.1	73	28	1	109	8.8	0.96	9.39	15.5	29.4	33.2	341	41	88	20	0.9	9.5	4.1
0	0	32	89	97.55000305	57.04999924	70.57142639	6	0	0	0	7.6	4.47	29.5	32	13.2	12.1	87	19	1.1	90	8.2	0.49	10.35	13.9	29.8	33	372	37	585	18	1.1	9.4	4.4
0	1	28	97.45	112.5238113	64.04762268	79.85713959	2	0	0	1	8.2	4.04	34	34.5	13.7	12.1	52	20	0.9	97	8.7	0.3741	6.7947	9.7	34.1	34.9	310	47	614	14	0.6	8.079966829	4
0	1	26	67.25	111.3000031	63.15000153	80.05000305	0	0	1	0	7.5	4.38	27.9	32.6	12.2	11.5	87	16	0.7	115	4.9	0.11	2.91	9.2	28.2	33.3	274	43	185	13	0.4	7.052170876	4
0	1	27.39999962	91.65	106.9090881	59.63636398	75.54545593	7	0	1	0	9.2	4.79	30.7	33.2	14.7	10.3	68	14	1	243	17	0.374	11.05	9.6	30.7	33.2	334	38	219	14	0.9	9.8	3.8
0	1	38.59999847	104.8	107	68.93939209	83.33333588	0	1	0	0	11.4	4.53	29.4	33.7	13.3	11.6	69	19	0.9	130	12.7	1.079881036	10.69544404	14.4	29.3	33.4	193	44	192	21	0.9	9.2	4
0	0	32.09999847	87	110.6111145	55.5	72.3888855	2	0	0	1	10.1	4.38	30.3	36.3	13.2	12.6	66	17	1.1	106.6270286	13.7	0.41855956	15.00700547	8.7	30.8	36.6	415	42	256	13	1.5	9.480708634	4
0	1	22.10000038	62	140.5749969	56.20000076	79.05000305	8	0	1	0	11.4	3.7	23.3	29.1	8.6	13.6	151	32	1.6	196	22.8	0.7068	6.8856	8.6	23.9	30.2	449	31	155	33	1.6	7.4	3.9
0	1	38.70000076	112.45	112.2941208	70.64705658	86.41176605	2	0	1	1	7.3	3.88	32	33.2	12.4	11	63	20	0.9	108	11.7	0.35	8.79	9.6	32.8	33.6	357	44	596	14	0.7	8.394713027	4.3
0	1	24.10000038	59	118.3478241	62.58695602	83.75	1	0	0	0	6.5	3.87	29.7	33.8	11.5	10.7	50	22	0.8	85	5.5	0.36860223	11.25926769	10	30.8	32.3	345	38	324	30	1.1	10.3	4.5
0	0	34.20000076	99.1	105.6666641	60.33333206	76.66666412	3	0	0	0	8	4.66	32.1	34.6	15	11.8	58.18283024	16	1	122	6.3	0.5481	17.6001	15.1	31.3	34.2	353	40	254	17	1	9.300443838	4.1
0	1	40.29999924	88	97.45652008	51.91304398	62.27777863	5	1	1	0	9.9	4.3	28.1	33.1	12.1	12.2	86	10	0.5	122	13.6	0.44	9.42	7.9	28.9	33.6	201	43	227	8	0.4	8.00844345	4.1
0	1	32.40000153	80.95	106.3333359	58.75	73.33333588	4	0	0	0	6.7	6.06	17.7	29	10.7	11.5	79	14	0.6	90	20.3	0.36	15.33	7.3	18.5	29.9	194	41	167	10	0.5	7.72038445	4.5
0	0	29.5	89.1	111.75	63.79999924	78.44999695	8	0	0	0	5.2	4.03	31.7	34.4	12.8	14.4	60	14	1.1	134	5.6	0.151785275	8.877116288	10	32.4	34.8	197	42	210	18	1	7.606163781	4.3
0	1	31.70000076	77.2	111	62.20000076	74.5	4	1	0	0	10.7	4.58	30.3	34.4	13.9	11.3	102	21	1.1	125	18.9	0.81	14.68	10.2	29.7	32.9	151	38	237	14	0.8	7.893857038	4.069451284
0	1	40.29999924	110.45	110.8787842	57.18181992	73.66666412	2	0	1	0	12.3	4.71	30.8	32.9	14.5	12.4	86	21	1.1	138	21	0.62	17.07	8.5	30.9	32.2	312	41	233	16	0.9	8.34709034	4.7
0	1	24.79999924	87.35	101.8235321	47.17647171	65.11764526	2	0	1	0	11.3	3.74	30.7	33.3	11.5	14	131.2441452	6	0.6	139	11.2	1.11	15.95	10.6	31.5	33.3	130	44	187	8	0.6	8.1	3.5
0	1	33.5	99	123	42.59999847	66.19999695	1	0	0	0	5.4	4.1	30.4	32.5	12.5	11.8	82	13	0.8	151	5	0.2256	2.6256	11.7	30.4	33	468	40	395.9870282	16	0.7	7.8	4
0	1	32	97.75	108.3000031	48.79999924	63.875	10	0	0	0	4.9	4.3	29.3	32.6	12.6	12.8	55	15	1.1	159	11.4	0.42	8.92	8.1	30.8	32.7	330	41	116	13	1.2	6.98471723	3.738850125
0	0	22.60000038	79	100.3333359	52.20000076	69.46666718	4	0	0	1	12	4.23	30.7	34	13	14.1	77	19	1.2	88	20.4	0.4284	12.6072	10.7	30.4	34.4	268	35	165	14	1	8.180880748	3.8
0	1	36.79999924	117.2	116.5	46	68.57142639	2	1	0	1	9.4	4.77	32.3	33.8	15.4	17	69	11	0.7	111	21.3	0.75	16.16	9.9	32.8	33.6	492	41	242	10	0.7	7.563576151	3.510814509
0	1	42.29999924	118.85	121.782608	59.60869598	79.60869598	1	1	1	1	6.3	3.35	30.3	30.6	10.1	11.9	97	39	1.1	155	6.9	0.1035	5.9616	8.1	30.1	31	204	43	376	28	0.9	8.079191874	5
0	0	29.60000038	96.35	117.9375	56.5	87.0625	6	0	0	1	5.6	4.39	31.4	33.4	13.8	12	70	18	0.9	120	13.7	0.61	11.7	10.8	32.5	34.1	484	41	95	15	0.8	8.73439624	4.5
0	1	20.29999924	73.5	104.3333359	62.19047546	75.76190186	8	0	0	0	5	3.69	33.9	33.5	12.5	12.8	60	16	0.9	117	16.8	0.42	13.55	9.5	33.5	32	382	36	208	14	0.7	8.983378276	4.114294398
0	1	31.89999962	91.4	108.0714264	49.7142868	66.89286041	7	1	1	0	6.2	3.86	31.1	33.5	12	13.2	72	12	0.7	193	13	0.33	9.39	8.7	31.1	32.3	360	43	76	13	0.6	8.251912131	4.2
0	1	40.09999847	112.8	112.384613	64.7307663	80.48148346	3	1	0	0	9.9	4.78	29.9	34.6	14.3	11.1	66	12	0.9	125	10.8	1.18	15.11	13.9	30.8	35.4	206	39	246	11	0.9	9.153165265	3.7
0	1	30.5	96.2	118.6666641	58.41666794	75	7	0	1	0	6.9	4.18	31.7	34.9	13.3	10.8	89	15	1	159	17.7	0.699267006	16.16813865	11	31.1	33.4	165	44	80	15	1.2	7.913817757	3.9
0	1	28.89999962	102.6	107.0952377	50.2857132	75	7	0	1	1	8.2	4.17	30.2	33.4	12.6	16.4	81	36	1	137	6.5	0	9.095	11.1	30.5	33	433	37	158	44	1.1	8.371257668	4.1
0	1	40.59999847	141.75	108.1999969	50.70000076	67	6	1	1	0	7.6	4.5	30	32.8	13.5	13.3	101	17	1.1	165	8.5	0.74	17.53	13.8	30.6	34.4	257	41	177.2727273	17	1	8.9	4
0	1	31.39999962	90.95	101.5	46.625	65.1875	6	0	1	1	7	5.18	29	32.9	15	11.3	56	20	0.8	105	16.4	0.54	13.01	10.8	29.4	33.6	422	46	566	17	0.7	9.818805796	4.4
0	1	35.09999847	95	108.4615402	55.07692337	70.38461304	6	0	1	0	6.3	4.16	26.9	30.3	11.2	10.3	74	40	1.8	97	9	0.11	7.49	7.2	27.4	30.6	424	38	297	32	1.8	8.24024851	5.1
0	1	34.29999924	120.1666667	108.6111145	61.61111069	77.27777863	4	0	1	0	6.9	3.96	34	35.2	13.5	24.1	51	23	1.4	256	13.7	0.5206	11.6039	9.4	32.1	32.7	376	50	193	20	1.1	9.40105247	4.1
0	1	29.70000076	81.3	101.4117661	42.35293961	60.58823395	5	0	1	0	8.6	4.25	28	32.8	11.9	13.5	136	64	1.6	132	20.7	0.79	16.69	7.1	29	33	351	46	411	44	1.2	8.084644718	4.5
0	1	30.39999962	102	112.3043442	61.17391205	75.91304016	2	0	0	0	3.5	3.44	31.1	33.5	10.7	12.7	39	19	0.9	94	5.3	0.29	4.09	9.4	31.4	34.4	354	34	413	11	0.8	6.987225579	4
0	1	23.70000076	77.15	110.125	58.125	74.125	4	0	1	0	7.4	3.4	32.4	33.2	11	12.4	116.3818387	15	0.9	121	9.5	0.3	8.06	11.9	32	33	203	46	244	20	1	9	4.3
0	0	36.20000076	116.45	104	52.44444275	68.33333588	2	1	1	0	5.6	4.98	28.7	34.8	14.3	10.2	71	13	0.8	119	5.2	0.2912	3.016	14.3	28.6	34.5	448	42	135	11	0.8	9.520578938	3.9
0	1	22.70000076	61.2	112.1176453	66.23529053	84.05882263	7	0	0	0	6.2	3.61	33.2	34.2	12	12.7	46	13	0.6	103	10.6	0.22	9	8.8	33.7	34.9	353	33	688	11	0.4	9.256061882	4.1
0	1	33.90000153	102.65	108.5500031	56.34999847	74.15000153	5	0	0	0	7.3	3.91	34	33.5	13.3	11.6	40	21	0.9	103	11.6	0.46	9.18	12.2	34.5	33.2	430	46	168	18	1	8.635295565	3.9
0	1	25.79999924	81.45	112.5454559	65.90908813	82.36363983	4	0	0	0	9.3	4.82	30.2	35	14.6	14	42.12500752	12	1.1	79	9.3	0.6474	11.5536	15.7	29.8	34.2	501	38	344	14	1.2	9.8	4.3
0	0	24.5	64.65	114.1176453	51.29411697	72	7	0	0	1	7.2	4.63	30.2	33.2	14	12.2	100	40	1.5	97	24	0.99	19.24	8.7	31.4	33.6	398	42	256	31	1.1	8.970003957	4
0	1	29.60000038	79	105	61.92856979	76.14286041	3	0	0	1	3.8	3.66	26.6	29.7	9.8	14.1	279	21	2	102	9	0.373812678	6.975463112	8.1	27.1	30.3	386	38	392	23	1.5	7.98895076	4.1
0	1	28.89999962	96.15	104.4545441	58.63636398	79.66666412	3	0	1	1	5.3	4.95	25.3	31.3	12.5	11.9	92	13	1.1	102	5.2	0.38	8.28	12.9	25.1	31.9	385	37	770	11	1.1	8.9	4.9
0	1	23.70000076	63	139	34.63158035	69	0	0	1	0	7.3	3.2	33.6	33.3	10.7	11.9	60	32	0.9	195	5.1	0.103201357	4.72790978	10.8	33.6	34.1	457	44	401.6866196	27	0.8	9.8	4.6
0	1	38.40000153	98.15	118.4285736	55.8571434	78.85713959	2	1	1	1	7.6	4.32	30.8	34.5	13.3	16.8	142	12	0.7	93	15.9	0.52	12.35	10.1	30.5	33.8	380	39	360	11	0.6	8.757467209	4.3
0	0	19.70000076	64.3	122.4000015	53.59999847	78.30000305	3	0	0	0	5.7	3.14	35.7	34.5	11.2	11.7	64	14	1.5	104	4.9	0.23	2.68	11.3	36.2	34.6	370	34	484	17	1.6	9.2	3.5
0	1	40.09999847	120.45	111.5	47.8571434	65.5	1	1	1	0	8.2	3.3	29.1	32.6	9.6	12.8	119	41	1.7	91	8.6	0.325	4.095	9.9	29.3	33.7	360	44	253	35	1.3	8.6	4.1
0	0	34.29999924	89.3	111.7333298	60.79999924	77.93333435	5	0	0	1	5.7	4.59	30.6	32.7	14	10.85978862	113.2742883	37	1.2	97	11.4	0.1596	9.6672	8.6	32.2	34	379	33	483.3333333	35	1	8.187689297	4.6
0	1	24	67.85	93.57142639	40.38095093	56.04761887	5	0	0	1	9.7	4.55	28.8	31.6	13.1	13.8	157	17	1	77	15.8	0.68	11.63	7.2	29.3	31.6	294	47	514	17	0.9	8.778946989	4.1
0	1	27.20000076	113.15	100.5199966	56.56000137	72.95999908	4	0	0	1	6.3	4.44	30.2	33.2	13.4	11.3	71	17	1	95	15.1	0.65	12	10.6	30.5	33.7	259	38	324	13	0.9	8.429286437	5.4
0	1	26.79999924	85.45	93.34999847	57.84999847	68.65000153	3	0	0	0	9.4	4.87	29.4	33.5	14.3	12.2	56	21	0.9	77	11.7	0.53	8.09	9.9	29.8	34.5	404	40	330	18	0.6	8.563068239	4.6
0	1	42.5	118.8	108	58.3571434	73.14286041	2	0	1	0	9.5	4.96	20.2	29.5	10	12.2	84	9	0.7	270	21.1	0.43	18.07	7.1	20.3	28.9	413	42	426	10	0.7	6.974129839	4.949030926
0	1	31.70000076	93.9	109.7333298	60.53333282	76.46666718	2	0	1	0	7.2	4.39	32.6	34.5	14.3	11.4	57	15	0.8	213	11.6	0.19	9.35	9.8	32.9	34.1	256	42	293	13	0.6	7.761094593	4.4
0	0	23.89999962	79.05	110.5294113	54.47058868	71.1764679	4	0	0	0	4.3	4.21	31.8	33.5	13.4	12	45	18	0.6	171	7	0.189	5.712	7.9	31.8	33.3	414	36	304	15	0.5	7.345084055	3.9
0	1	28	87.55	119.8571396	63.42856979	82.07142639	1	0	0	1	7.2	4.2	32.9	33.7	13.8	12	50	13	1.1	132	6.6	0.28	4.81	10.9	32.8	33.6	263	43	279	12	0.9	8.242290553	4.7
0	1	25.70000076	83	107.1666641	54.27777863	70.72222137	9	0	0	1	5.1	3.64	30.4	33.1	11.1	13.7	59	17	0.8	82	16.8	0.4032	14.784	8.6	29.9	32.1	394	41	360	12	0.7	9.027851798	4.611779299
0	1	26.89999962	87.5	126.3571396	57.5	77.5	5	0	0	1	7.1	4.1	31.3	35.1	12.8	20.1	90	14	0.7	98	8.7	0.1848	4.5192	14.2	30.6	34.1	462	35	588	16	0.8	10.2	3.9
0	0	26.89999962	91.65	107.25	59.41666794	77.36363983	2	0	0	0	10.6	3.96	32.6	33.4	12.9	11.4	72	14	0.4	92	10.3	0.3	7.46	9.3	32.9	34.6	372	31	299	12	0.5	7.692900219	3.9
0	1	35	87.8	119.8333359	75.33333588	91	7	1	1	1	5.8	5.44	32.4	33.3	17.7	12.4	82	42	1.5	175	10.4	0.6656	5.616	13.3	32.6	33.3	499	36	115	41	1.5	8.790371151	3.7
0	0	28.5	90	118.3103485	69.20689392	84.62068939	0	0	0	0	9.1	4.69	32.1	34.1	15.1	11.5	63	15	1	116	14.1	0.746608596	5.541707024	11.2	31.9	33.1	431	40	160	14	1	9.189442113	4.1
0	1	30.10000038	75.9	113	61.42856979	79.7142868	4	0	0	1	7.6	2.82	32.3	32.2	9.1	12.3	64	43	0.8	127	8.1	1.04	14.97	12	26	30.1	289	40	101	18	0.7	9.5	4.4
0	1	30.70000076	81	113.9166641	47.20833206	70.625	10	1	1	0	7.6	3.62	28.2	30.9	10.2	11.1	51.50532548	43	1.8	67	8.1	0.74	9.61	9	28.4	30.9	388	39	347	31	1.6	8.406522524	4.1
0	0	27.10000038	80.75	106.4666672	60.86666489	77.375	7	0	0	0	5.7	4.36	30.3	33.9	13.2	10.2	84	22	1.6	113	12	0.61	9.25	9.1	31.4	34.3	349	41	262	24	1.5	8.681065012	4.9
0	1	31	88.65	118.75	59.58333206	76.03845978	4	1	1	0	11.5	4.87	29.6	34.4	14.4	13.3	60	12	0.9	116	13.6	0.35	11.22	9.8	30.2	34.6	366	37	366	9	0.6	7.493484801	4
0	1	28.79999924	86	129.1875	52.25	74.875	1	0	1	0	8.2	4.12	30.4	33.6	12.5	13.3	79	18	0.7	179	8.7	0.5046	4.0107	10.4	31	33.9	460	36	350	16	0.6	7.6	3.7
0	0	24.89999962	71.6	116.7142868	45.8571434	68.2857132	2	0	0	1	6.6	4.45	28.4	34.7	12.6	17	46	21	1.2	197	18.2	0.074376284	12.6525942	8.9	29.2	35	385	48	357	12	0.9	8.819624353	3.6
0	1	29.89999962	96.5	111.8947372	60.63158035	76.63157654	3	0	0	1	5.6	4.85	30.7	33.9	14.9	11	87	20	1.1	122	11.6	0.84	8.61	12.1	30.9	33.2	421	40	354	17	0.8	8.732884045	4.4
0	1	25.89999962	76.9	132.0740814	57.62963104	80.77777863	5	0	1	1	4.9	3.55	29.5	32.6	10.5	12.2	33	30	1.1	85	5.2	0.102	3.7587	10.3	31	33.8	458	32	225	23	1.2	9.1	4.7
0	1	34.20000076	88.2	122.6666641	46.66666794	78.66666412	2	1	1	0	4	3.87	28.3	32.9	11	10.2	73	28	1.4	97	4.2	0.533150661	1.208334495	10.6	28.8	33.4	312	45	160.3016963	26	1.3	8.4	4.1
0	1	30.20000076	70	100.1578979	59.73684311	75.15789795	2	0	0	0	8.7	3.78	30.4	31.6	11.5	12.5	31	10	0.6	120	11.6	0.25	8.71	8.6	31.4	32.5	401	35	369	11	0.6	7.874502164	4.3
0	1	37.20000076	97	98.625	61.125	72.375	0	1	1	1	19.1	4.59	27.9	32.4	12.8	11.3	92	8	0.6	304	13.6	1.13	9.62	10.6	27.7	32.8	106	38	333	8	0.5	7.9	4.1
0	1	32	82.85	116.375	56	73.5625	2	1	1	0	9.6	4.25	30.4	33.7	12.9	11.7	89	29	1	287	18.9	0.14	15.73	8.4	30.8	33.6	360	37	117	20	0.8	6.903405502	4.5
0	0	37.5	118.85	122.4375	56.9375	70.8235321	5	1	1	0	6.6	4.09	23.5	29.3	9.6	14.4	96	12	0.8	235	7	0.44	15.35	9.4	24.1	29.7	287	45	113	9	0.8	9.2	4.2
0	1	28.70000076	75.05	107.4000015	55.71666718	70.05000305	2	0	0	1	5.5	4.23	30.3	33.6	12.8	15.2	35.37825645	17	0.9	97	8.5	0.2	6.7	7.1	30.9	34.6	397	36	123	10	0.5	6.551480353	4.038182687
0	1	32.70000076	104.5	113.0625	60.78125	77.96875	3	0	1	0	10.8	4.01	27.7	34.2	11.1	11.3	14.92388494	12	0.8	273	9.2	1.03	14.45	11.1	28.2	34.7	252	49	147	10	0.8	9.8	4.2
0	0	18	56.15	102.9523773	58.04761887	72.76190186	1	0	0	0	16.8	3.29	29.8	33	9.8	13	60	14	1	101	39.1	0.39	35.19	8	30	32	443	35	554	15	1	6.7	4.3
0	1	29.29999924	77.2	134.6111145	58.33333206	79.66666412	0	0	1	1	5	4.33	29.8	34.3	12.9	11.9	82	19	0.7	140	4.5	0.207338282	4.870969627	10.5	28.9	34.2	402	36	418.6807318	11	0.6	8.3	3.6
0	1	39.79999924	122.5	112.5263138	59.89473724	76.84210205	3	1	1	1	5.5	4.57	30.6	33.9	14	10.9	93	19	0.8	102	8.4	0.3	10.41	14.1	30.9	33.7	427	44	382	14	1	9.3	4.3
0	1	27.70000076	81.55	116.6500015	56.84999847	74.94000244	2	0	0	1	8.1	4.34	34.1	34.5	14.8	11.2	77	14	1	92	16.9	0.57	15.33	10	34.6	35.1	513	38	422	14	1.1	7.73284737	4.7
0	0	25.60000038	65.75	103.5	51.13888931	69.8888855	4	0	0	1	7.3	3.97	30.5	31.5	12.1	10.55119395	117	26	0.6	88	8.7	0.59	11.41	12.8	30.5	31.8	491	38	292	28	0.7	8.387990533	4.6
0	1	29.39999962	75.35	105.4571457	46.48571396	68.05714417	10	0	1	0	11.9	3.78	27	31.8	10.2	14.3	90	32	1.8	110	11.2	0.709748099	15.11583395	8.8	27	32.1	405	41	311	36	1.9	8.5	4.4
0	1	18.89999962	53.1	116.615387	41.15384674	65.30769348	4	0	0	1	16.1	3.98	27.2	31.7	10.8	12.3	84	44	0.9	85	27.6	0.522153291	25.57591284	11.3	27.3	32.1	418	48	313	34	0.9	8.2	3.9
0	1	28.60000038	69.9	111.4615402	58.92307663	78.92308044	2	0	0	0	7.7	3.48	31.6	33.4	11	12.1	64.67271196	21	0.9	104	7.6	1.13	13.81	10.6	31.9	33.3	488	34	387	21	0.9	8.6	4.3
0	1	28.70000076	96	105	60.25	75.5	4	0	0	0	7.9	4.5	32	34.5	14.4	12.2	52	17	1.2	99	8.1	0.31	12.65	14.2	32.6	35.1	359	40	295	20	1.2	9.2	4.4
0	1	13.30000019	68.75	112.6470566	60.70588303	75.68421173	0	0	0	0	11.6	5.52	21.5	32.8	11.8	12.2	54	22	1	89	12.2	1.1454	41.9814	12.1	21.7	33	426	38	107	20	1	9.9	4.7
0	1	28.39999962	108.55	75.40000153	45.75999832	54.51388931	10	1	0	0	9.6	4.81	31.4	34.9	15.1	11.1	67	19	1.1	110	9.1	0.3438	15.1272	15.5	31.1	34.5	286	41	393	24	1.1	9.9	4.5
0	0	33.40000153	78.8	147.2380981	57.2857132	86.90476227	0	0	1	0	7.4	3.82	27.1	31.1	10.3	11.3	114	39	1.2	167	9.5	0.046621156	2.650833247	9.4	27.3	32.1	414	48	668.1765287	36	1.1	8.3	3.8
0	1	48.59999847	132.6	112.6363602	63.90909195	78.36363983	4	1	1	0	8.5	4.45	32.6	34.1	14.5	12.2	45	13	0.8	99	21.1	1.247180133	11.39106214	10.6	32.4	33.8	92	55	112	13	0.8	7.988871207	4.8
0	1	33	101.65	107.6842117	57.57894897	72.36842346	3	0	0	0	7.5	4.47	31.3	33.6	14	11	114	20	1	137	11.1	0.5	7.75	10.9	30.8	33.4	398	40	305	13	0.5	7.999562432	4.3
0	0	27.10000038	102	146.2272797	71.15908813	94.04545593	3	0	0	0	5.5	4.23	32.4	33.7	13.7	15.9	99	21	1.1	108	5.8	-0.285241356	2.140428679	12.7	32.5	33.4	402	40	514.9128758	20	1	8	3.5
0	1	36.79999924	73.43333333	110.6363602	67.3181839	80.3181839	2	0	1	1	11.5	3.56	31	34.3	11	13.3	62	9	0.7	95	9	0.256234688	5.324329638	11	31.7	35.5	302	38	256.6666667	15	0.7	9.6	4.4
0	1	24.70000076	81.15	103.7368393	58.78947449	72.57894897	6	0	0	1	7	3.76	33.9	35.5	12.7	14.5	61	21	0.9	143	17.2	0.688	11.3864	10.1	33.5	34.9	411	40	242	16	0.8	8.338293063	4.1
0	1	36.90000153	113	111.217392	56.08695602	72.17391205	3	0	1	1	6.6	3.78	21.7	28.4	8.2	14.3	69.20150556	17	1	98	17	0.5	14.77	7.4	23	29.8	101	43	111	19	1	6.526213744	4.2
0	1	29.79999924	90.4	120.8499985	50.54999924	64.88095093	6	0	0	1	10.6	4.01	33.3	33.9	13.4	13.1	56	21	1	88	29.3	0	26.077	11.6	32.6	32.6	368	50	171	22	0.8	8.9	4.1
0	1	29.39999962	80.45	116.9333344	49.26666641	68.19999695	5	1	0	0	7.2	4.08	31.6	33.7	12.9	11.1	86.48639214	5	0.6	94	11	0.3	8.77	8.8	31.5	33.2	305	40	225	6	0.5	8.110217137	3.7
0	1	38.79999924	104.75	116.9375	55.125	75.3125	9	0	1	0	6.9	4.1	28.1	32.8	11.5	12.5	72	41	1.4	264	18.6	0.558460115	20.20060474	8	28.6	33.7	392	40	208	32	1.2	8.777695936	4.8
0	1	39.09999847	122	114.3333359	72.04166412	89.08333588	3	0	0	1	6.9	4.92	30.7	35.4	15.1	13.1	49	16	1	104	10.8	0.3456	7.9704	10.6	31.2	35.8	413	45	211	13	0.8	7.336388192	4.747254728
0	1	21	69.3	110.875	57.875	75.375	6	0	1	1	7.5	3.04	31.6	31.6	9.6	9.4	76	27	1.9	158	6.4	0.56	11.19	9.8	31.6	31.8	112	46	182	21	1.8	8.9	4.1
0	1	26	79.55	116.375	50.83333206	68.25	1	0	0	0	9.4	4.85	30.5	33	14.8	12.1	55	15	0.9	80	15.5	0.56	12.48	10.1	30.7	33	358	44	262	11	0.7	7.53536326	4.2
0	1	27.29999924	83.65	101.8461533	55.53845978	68.92308044	5	0	0	0	4	4.57	30.9	32.9	14.1	10.6	63	14	1	91	4.2	0.15	2.69	8.8	31.8	33.8	382	41	339	13	0.7	8.359878098	4.5
0	1	27.10000038	61.8	124.75	39.34999847	65.55000305	2	0	1	1	8.7	3.74	28.1	31.3	10.5	10.2	62	21	0.7	145	9.4	0.290510595	6.225911305	8.1	28.7	32.3	287	46	386	17	0.6	8.5	3.8
0	1	27.5	63.15	109.4074097	45.22222137	66.59259033	4	0	1	1	5.1	3.17	27.8	30.9	8.8	11.3	28	43	1.5	96	5.9	0.13	9.75	8.8	27.7	31.2	122	36	245	27	1.1	9	4.3
0	1	29.89999962	85.4	112.25	61.08333206	74.25	5	0	0	0	4.2	4.61	30.6	30.9	14.1	12.4	53	19	1.2	130	13.3	0.47	11.92	10.2	30.9	30.6	289	49	111	18	1.2	7.202558482	4.5
0	1	25	73.4	103.9666672	48.76666641	73.421875	1	0	0	1	7.8	4.06	30	32.6	12.2	10.3	62	19	1.2	111	7.2	0.22	4.4	12.3	30.4	34.2	470	33	360	16	1	8.3	4
0	1	32.40000153	105	115.4117661	64.94117737	82.8235321	4	0	0	0	4	4.47	31.8	33.3	14.2	10.9	39	12	1.1	144	4.1	0.80654424	16.05790466	14.5	32.1	34.1	455	40	198	13	1.2	9.8	4
0	1	38.70000076	130.2	98.98275757	47.5	72.2142868	3	0	1	0	9.1	3.47	30.2	32.1	10.5	11.6	71	31	5.5	161	18.7	0.999801595	16.57485233	9.2	30.9	32	163	49	68	28	5.5	7.497994807	5
0	1	39	108.5	117.8181839	55.40909195	73.27272797	7	0	1	0	11.4	3.15	30.1	34.7	9.5	15.86973159	80	51	7.4	176	11.6	0.35531915	12.52303058	10.6	30.2	34.4	157	53	104	22	4.3	9.7	4.3
0	1	24.79999924	82.85	113.6111145	54.05555725	72.66666412	3	0	0	1	9.4	3.4	29.7	31.7	10.1	12.6	86	25	0.9	95	12.8	0.52	6.24	10.9	30.5	32.2	479	49	366	35	1.1	9.4	5
0	1	29	88.2	115.2142868	51.92856979	71.2857132	3	0	1	0	7.5	4.1	33.4	34	13.7	14.13966144	75	13	0.8	202	6.7	0.23	9.3	12.8	33.1	33	301	48	277	11	0.8	8.7	4
0	1	31.89999962	88.85	114.9166641	65.66666412	83.72727203	1	0	0	1	9	4.41	31.3	32	13.8	15.7	116	15	0.7	78	10	0.24	6.78	9.4	31.6	32.3	464	37	313	12	0.6	7.888798539	4.284350545
0	1	26.5	78	108.2799988	55.95999908	74.76000214	3	0	0	0	7.3	4.17	31.7	34.4	13.2	10.4	73	15	0.8	93	8.8	0.38	6.55	9.8	32.6	34.8	470	43	387	16	0.8	6.931271965	4.1
0	1	20.29999924	69.85	101.8947372	52.26315689	66.68421173	8	0	0	1	17.5	3.81	28.6	34.4	10.9	15.4	41	20	0.7	110	12.7	0.91	28.09	10.3	28.2	33.9	215	39	180	27	0.7	8	3.5
0	1	35.5	82	110.7857132	61.3571434	77.64286041	5	0	1	0	6.1	4.47	29.3	33.4	13.1	11.2	80	14	0.7	136	10.6	0.6	7.47	8.5	29.4	33.5	424	33	416	15	0.6	8.438838213	4.1
0	1	31	83.7	115	54.79999924	72	8	0	1	0	7.9	5.05	29.1	33	14.7	12.1	56	22	1.2	107	7.6	0.31	9.41	13.6	29.1	33.1	369	40	304	21	1.1	9.5	4.3
0	0	27.5	84.75	110.1111145	57.33333206	73.44444275	4	0	1	0	7.4	5.29	25.5	33.5	13.5	11.7	47	14	0.8	132	11.6	0.22	9.58	9.2	26.3	34.1	396	50	238	12	0.9	7.310821551	4.430627882
0	1	28	81.6	106.9032288	52.93548203	70.48387146	3	0	0	1	5.4	4.18	31.9	33.3	13.4	12.6	99	21	1	126	4.4	0.1056	3.7092	7.9	33.2	35.5	407	47	644	14	0.5	6.99434424	4
0	0	38.29999924	97.35	101.2105255	58.36841965	70.80000305	6	0	1	0	7.4	5.85	23.6	30.7	13.8	11.7	121	17	0.9	276	17.2	0.83	13.21	9.4	23.5	31.4	259	49	194.2857143	11	0.7	7.579342345	4.5
0	1	34.90000153	90.35	100.9642868	62.1071434	74.25	4	1	1	0	8.6	4.2	29.5	33.4	12.4	12.4	48	24	1.2	171	12.6	0.63	9.7	8.5	30	33.3	275	38	116	17	1.1	9.035811269	4.2
0	1	68.69999695	90.3	113.68293	62.24390411	79.17073059	8	0	1	1	8.6	4.07	30.1	33.6	12.2	11.1	149.8038055	35	1.4	105	7.6	0.1577	7.221	12.7	29.5	32.9	399	48	355	38	1.4	9.7	4.7
0	1	33.09999847	91.15	90.55555725	55.66666794	67.83333588	5	1	0	1	5.1	4.36	30.7	33.1	13.4	12.1	61	19	0.7	85	10	0.48	7.61	9.9	31.3	33.3	342	46	141	14	0.7	7.45978322	4.2
0	1	32	70.95	126	41.40000153	67.3666687	4	0	0	1	3.6	3.23	27.6	30.8	8.9	14.6	127	32	1.6	72	3	0.172949464	9.323120372	7.7	27.2	30.8	431	32	292	26	1.3	7.9	4.5
0	0	29.60000038	96.25	105.7894745	56.31578827	71.68421173	3	0	0	1	11.7	4.25	30.7	35.9	13.1	13.7	61	12	0.6	139	10.1	1.044149613	14.46630115	13.3	30.5	35.6	319	37	261	12	0.8	9.3	3.8
0	0	23.20000076	73	109.9444427	57.05555725	72.8888855	6	0	0	1	5.9	4.7	30.4	34.3	14.3	13.4	58	18	0.7	86	16.8	0.23	13.5	10.7	30	32.9	351	45	250	19	0.7	8.214399418	4.658236122
0	1	30.20000076	95.45	105.7647095	55.70588303	69.76470947	4	0	0	0	7.8	4.36	32.6	36.2	14.2	11.1	39.9455101	16	1	111	9.5	0.4	4.88	12.8	31.7	34.6	328	40	359	16	1	9.2	3.8
0	0	21.5	74.1	114.7368393	65.63157654	81.34210205	4	0	0	0	6.2	4.16	31.8	32.9	13.2	10.7	48	14	0.8	133	5.5	0.2035	4.257	8.7	31.4	32.8	356	31	562	11	0.6	8.4	4.2
0	1	33.70000076	107.7666667	101.7058792	57.23529434	72.88235474	5	1	1	0	7.6	4.69	28.6	34.3	13.4	11.3	65.58496404	35	2.3	148	5.1	0.0952	4.676	12.1	28.2	33.3	433	39	209	32	2.4	9.4	4.2
0	1	28.89999962	102.75	108.5500031	60.5	73.25	3	0	0	1	5.4	4.56	28.1	33.1	12.8	14.1	73	15	1	122	5.4	0.2002	10.868	12.8	28.1	33.1	542	39	253	14	1	9.5	4
0	1	24.10000038	80.6	100	54.96666718	71.1333313	2	0	0	0	8.8	3.88	31.7	32.8	12.3	15.1	88.81111303	17	0.7	139	7	0.45	9.41	12	31.3	32.2	410	43	421	15	0.8	8.256591616	5
0	1	24	71.4	112.4800034	51.56000137	69.31999969	13	0	0	0	7.4	4.31	30.7	33.8	13.2	12.8	44	29	1.5	88	8.3	0.615395061	13.27526732	11.9	31.4	34.2	280	45	209	27	1.8	8.9	3.8
0	1	28.5	84.2	119.5999985	50.63999939	71.83999634	8	0	0	1	8.7	3.53	32.2	32.6	11.4	13	67.34478928	35	1.4	91	7.9	0.8058	5.2772	9.8	32.3	33.2	352	31	211	34	1.4	8.2	4.2
0	1	48.09999847	155	70.91666412	57.25	60.83333206	4	1	0	1	14.5	5.73	24.8	31.8	14.2	15.1	80	17	1.1	103	42.8	2.51	36.52	13.4	25	31.1	273	43	253	20	1.7	8.3	4.2
0	1	42	138.15	126.125	76.875	92.75	1	1	1	0	5.6	4.8	28.3	33.6	13.6	11.8	86	17	1.1	82	5	0.38	2.69	12.7	28.5	33.9	195	46	163	17	1.1	9.2	4.1
0	1	31.20000076	79.25	109.0999985	57.09999847	84.54545593	2	1	0	0	5.8	3.75	30.6	32.3	11.5	11	50	22	0.7	97	7.5	0.045393925	15.6394463	12.5	30	31	388	40	314	17	0.8	9.9	4
0	1	24.5	78.5	111.1578979	56.5263176	73.84210205	4	0	1	1	5.9	4.03	32	33.7	12.9	14.2	88	21	1.1	158	5.5	0.18	5.91	12.5	32	34.2	115	45	227.1428571	18	0.8	8.899059526	4.4
0	1	30.79999924	101.7	114.4444427	61.55555725	74.44444275	7	0	0	0	9.4	5.17	29.6	33.1	15.3	12.4	54	11	1	159	12	1.12	8.31	10.1	30.1	33	254	31	105	12	1	7.862666843	4.1
0	1	37.5	124.45	89.94444275	50.72222137	62.66666794	10	1	0	1	7.7	4.06	30.5	32.4	12.4	16.8	152	13	0.8	109	21.7	1.12	17.68	6.8	30.8	30.6	77	54	64	15	1	7.638104395	4.545613837
0	0	24	79.6	101.7297287	56.13513565	73.78378296	2	0	0	1	7	4.9	30.6	34.1	15	11.5	64	16	0.8	101	10.9	0.61	9.04	11.6	30.9	34.4	137	41	412	12	0.6	8.794114905	4
0	1	25.79999924	79.9	100.71875	46.5	61.41935349	1	0	1	0	5.9	4.59	30	34.9	13.8	12.8	42	20	1.1	103	5.9	0	4.42	12	29.5	34.2	215	37	269	22	1.2	8.8	4.2
0	0	34.59999847	85.7	113.1315765	64.86842346	79.39473724	2	1	0	0	5.5	4.33	27.9	37.8	13.3	12.2	66	14	0.8	91	5.8	0.411	9.316	11.4	28.3	38.6	498	32	820	17	0.8	9.3	4
0	1	29.70000076	98.25	98.125	52.6875	68.59375	1	0	0	1	6	4.52	32.7	33.9	14.8	13.9	83	16	1	122	5.9	0.76	11.91	13.1	34	35	270	38	150	21	1	8.626784411	4.5
0	1	24.10000038	75	102.1764679	56.17647171	73.47058868	2	0	0	0	6.8	4.09	30.1	33.7	12.3	12	41	16	0.7	94	5.6	0.2	3.09	9.1	30.2	33.3	403	43	966	12	0.6	8.64364686	3.7
0	1	37.40000153	118	123.3000031	50.29999924	69.30000305	5	1	1	1	16.2	3.73	30.8	32.7	11.5	12.7	69	17	0.9	122	13.6	0.94	20.57	10.3	30.8	33.1	234	51	166	15	0.9	7.745747486	4.3
0	1	27.20000076	75.4	107	59.6428566	73.85713959	4	0	1	0	7.8	4.03	29.8	31.2	12	11.8	216	41	1.5	128	8	0.336787672	11.88714979	11	29.7	31.8	340	42	247	43	1.7	9.6	5.1
0	1	34.29999924	117.25	115.1176453	50.05882263	66.76470947	5	0	1	0	6.9	4.8	30.2	37.4	14.5	12	48	23	0.8	125	5.7	0.416	13.344	15.3	30	37	388	37	388	24	1	9.2	4.2
0	0	25.79999924	83.5	112.6842117	58.10526276	75.57894897	1	0	0	0	6.1	4.47	31.1	33.4	13.9	11.7	70	10	0.7	89	5.6	0.32	2.91	10	31.8	33.8	475	34	42	12	0.5	8.450941169	4
0	0	25.20000076	88.25	103.25	59.33333206	73.5	6	0	0	1	7.8	3.71	31.5	33.2	11.7	12.5	75	8	0.7	104	13.2	0.599978106	12.83427921	8	31.9	32.8	374	31	209	6	0.6	7.631670745	3.4
0	0	26.10000038	73.75	113.0714264	65	80.85713959	5	0	0	0	5.7	4.43	30.7	32.3	13.6	11	73	16	1.2	98	6.3	0.34	5.83	14.3	31	32.8	440	38	341	11	1	9.1	3.7
0	1	43.90000153	122	105.2105255	62.21052551	78.47368622	4	1	1	1	4.8	3.85	29.1	33.4	11.2	10.7	50	17	0.9	121	10.5	0.57	7.78	9.1	29.6	33.7	183	45	632	16	0.7	8.382097115	4.6
0	0	27.20000076	60.4	115.3000031	67.69999695	84.19999695	4	0	0	1	6.2	4.21	29.3	32.7	12.3	12	76	20	0.8	114	5.8	0.304031935	7.393803369	7.3	29.4	32	326	39	108	19	0.7	8.550610774	4
0	1	23.10000038	66.5	117.8399963	51.36000061	76.72222137	4	0	0	0	3.7	3.76	32.7	33.9	12.3	11.8	44	18	0.6	81	6.7	0.15	4.9	9.4	32.8	33	321	49	283	21	0.7	7.991819004	4.3
0	1	32.40000153	74.05	110.8799973	64.68000031	83.80000305	1	1	1	0	5.8	4.83	28.8	33.7	13.9	11.6	117	9	0.6	140	11.8	0.27	8.62	9.3	29.3	34.3	434	39	175	11	0.5	8.667128225	4.370608498
0	1	12.69999981	97.4	114.4000015	63.75999832	80.95999908	10	0	0	1	6.6	5.58	30.8	37.1	17.2	12.6	83	12	0.8	104	9.1	0.1638	8.1354	12.1	31.5	37.2	457	37	552	19	1	8.285104359	4.1
0	1	33.40000153	95.05	110.8235321	63.88235474	80.47058868	4	0	0	1	4.9	4.66	33.3	36.5	15.5	12.09078939	60	10	0.9	177.4798345	10	0.41	8.03	11.4	31.4	35.2	322	43	282	11	0.8	8.838889265	4.3
0	1	36.29999924	114.8	108.375	53	70.0625	7	0	1	0	5.7	2.83	31.8	32	9	11.4	110	28	1.5	181	5.4	0.47	12.03	8.8	31.3	32	353	44	232	27	1.4	7.744327046	4.3
0	0	27.39999962	82	112.5882339	68.47058868	83.70587921	6	0	0	0	7.8	4.43	30.5	33.5	13.5	10.8	77	13	1	111	8.1	0.2286	10.414	14	30.5	33.2	437	43	243	14	1	9.9	4.5
0	1	33.40000153	116.35	95.71052551	57.21052551	68.38095093	7	1	0	0	8.9	4.94	32	34.9	15.8	11.6	62	13	1	198	21.4	0.67	18.57	10.6	32.4	35	423	43	193	13	1	8.392586274	4.8
0	0	29.39999962	97.2	111.1666641	64.08333588	78.08333588	7	0	0	0	7.7	4.65	31.4	34.8	14.6	10.5	41	21	0.9	116	19.4	0.679	16.2572	11.3	30.9	33.4	330	46	378	16	1	8.37193021	4.6
0	1	35.79999924	86.8	118.2777786	55.94444275	75.94444275	5	1	1	0	8.3	3.94	27.1	32.6	10.7	10.3	90	35	1.2	182	6	0.126	3.87	7.8	27.5	33.1	377	45	320	22	0.8	7.856853183	4.2
0	0	24.10000038	72	112.4736862	65.21052551	79.84210205	2	0	1	0	16.5	3.06	34.6	32.6	10.6	11.3	338	14	0.6	314	28.6	0.57	24.31	9.2	35.1	32.5	309	45	300	19	0.6	7.940056856	5.1
0	1	30.10000038	70.15	100.5833359	54.41666794	69.1388855	10	0	0	1	7.2	2.78	32.4	32.6	9	20.1	55	41	1.7	182	11.2	0.56	8.12	6.5	31.6	33.2	417	38	421	33	1.3	7.835276376	4.1
0	1	23	54.2	117.3499985	66.94999695	84.34999847	2	0	1	0	8.2	4.22	31.5	33.8	13.3	10.8	69	14	0.7	104	8.3	0.24	5.57	13.1	31.2	33.3	401	37	453	20	0.7	9.38820926	3.8
0	1	34.70000076	101.2	105.8823547	52.47058868	71.76470947	3	0	1	1	4.9	4.46	30.9	34	13.8	11.3	67	18	0.9	122	4.9	0.43	9.46	14.6	30.1	33.1	415	34	123	20	0.9	9.3	4.2
0	1	30	74.1	117.0476227	63	80.57142639	2	0	0	0	5.7	4.12	28.9	32.5	11.9	11.7	84	15	0.9	92	7	0.31	6.72	12.2	29.4	32.5	410	36	218	19	1.1	9.1	4.2
0	1	35.70000076	109	121.75	57.08333206	73.25	5	0	1	0	5.1	4.59	28.8	32.8	13.2	15.3	65	16	0.7	96	6.7	0.14	5.59	8.5	29.2	33.1	329	50	358.3333333	17	0.8	7.532824314	3.998341208
0	1	42.90000153	101	108.7083359	67.66666412	81.95833588	4	0	0	0	7	3.23	29.7	31.7	9.6	10.8	67	21	1.2	90	13	0.78	6.89	7.2	30.1	31.3	410	40	220	21	1.1	9.166002201	4.8
0	1	31.79999924	89.3	103.5638275	56.29787064	69.44680786	1	0	0	0	6.9	4.08	32	32.5	13.1	13.1	67	16	0.9	101	6.5	0.164088028	4.702137548	11	34.1	34.1	355	35	158	11	0.6	7.7	4.6
0	0	20.20000076	66	111.4347839	55.95652008	83.08695984	2	0	0	0	4.9	4.07	28.7	32.3	11.7	10.8	40	11	0.6	87	7.1	0.25	5.23	9.2	29.1	32.2	421	41	432.5	11	0.6	8.225039391	3.9
0	1	25.79999924	74.15	123.9000015	52.5	74.40000153	2	0	0	0	10.6	3.87	30	31.7	11.6	11.2	49	23	1.3	99	21.6	0.260129324	11.77181874	10.1	30.2	32.9	350	29	209	16	1	8.418203821	3.5
0	1	26.10000038	68.75	118.875	69.54166412	84.625	3	0	0	0	7.8	2.68	29.9	31.9	8	14.4	214	22	1.4	111	8.4	0.38	16.63	7.8	30.6	32	460	35	316	14	1.1	7.8	4.3
0	0	25.89999962	77	117	64.76470947	80	6	0	1	0	5.3	4.16	29.6	32	12.3	12.4	64	20	1.1	106	5.6	0.15	5.29	12.7	29.4	32.4	300	49	175	21	1.3	9.1	3.8
0	1	37.09999847	105.55	113.8518524	59.48147964	73.77777863	6	1	0	0	8.2	4.29	30.1	32.9	12.9	10.9	62	27	1.3	93	18.8	0.81	16.67	10	31.3	33.7	289	44	600	27	1.5	8.67901173	4.6
0	1	31.89999962	96.75	125.1071396	58.8928566	75.35713959	1	0	0	1	5.5	4.6	28.9	32.6	13.3	11.8	91	15	0.8	128	18.8	0.28	14.64	9.1	29.1	32.2	429	44	271	16	0.9	7.171875675	4.6
0	1	24.70000076	65	100.7333298	48.33333206	62.73333359	2	0	0	1	6.6	4.56	29.6	32.1	13.5	11	112.5092514	21	0.9	121	13.2	0.66	8.08	7.8	29.4	32.1	412	37	321	14	0.7	7.618334282	3.4
0	0	25.89999962	65.1	108.4375	58.625	75.9375	6	0	0	0	6.1	4.78	30.3	32.5	14.5	10.9	76	23	1.1	95	14.1	0.72	11.52	11.1	30.7	33	510	33	225	24	1	8.883092821	4.2
0	1	27.70000076	99.1	107.4545441	57	71.54545593	9	0	0	1	7.7	4.06	29.1	31.9	11.8	12.5	78	24	1.6	122	13.3	0.24	12.1	9	29.2	31.9	286	47	156	21	1.2	8.112827493	4.8
0	1	29.70000076	68.45	119.4074097	60.14814758	79.81481171	3	0	1	0	4.9	3.75	27.2	32.6	10.2	12.7	73	24	1	91	5.4	0.192975065	17.17459579	10.6	27.8	32.7	399	44	308	28	1.2	10.5	4.1
0	1	26.5	85.5	109.5	71.19999695	85.30000305	1	0	1	0	6.5	4.77	30.6	33.3	14.6	11.6	157.5250329	17	0.7	128	5.7	0.49	9.31	13.1	30	32.7	456	37	254	20	0.7	9.587967203	4.3
0	1	29.79999924	97.8	107.0909119	53.54545593	71.72727203	2	0	1	1	8.9	4.12	29.9	33.2	12.3	10.51478362	95	17	1.1	160	8.2	0.76	9.03	11.4	29.5	33.1	266	38	272	17	1	8.8	4.6
0	0	24.5	77.3	98.76470947	61.52941132	79.47826385	3	0	0	0	8.8	4.67	30.1	35.5	14.1	11.1	41	16	1.2	105	26.6	1.2236	20.4022	9.2	29.5	34.5	433	39	738	18	1.1	8.828753334	3.7
0	1	27.89999962	105.55	106.5714264	51.2857132	67.07142639	9	0	0	1	16.1	4.28	31.3	31.9	13.4	12.1	55	19	1	93	27.2	0	21.22	10.3	31.4	31.6	396	42	113	16	0.9	7.572399117	5.1
0	1	21.29999924	75	103.5238113	60.47618866	83.19047546	2	0	0	1	8.7	4.03	31.3	33.6	12.6	13.9	47	18	1	95	5.2	-0.079797727	1.291148284	6.9	30.5	32.7	406	33	406	17	0.9	8.9	3.7
0	0	28.60000038	103.35	101.4285736	55.1428566	70.57142639	4	0	0	0	6.9	4.5	33.7	35	15.2	10.2	62	19	0.9	100	10.8	0.432	7.8516	12	33.1	34.7	423	43	248.5714286	14	0.7	8.907503992	4.1
0	1	31.20000076	93.95	104.3928604	55.4642868	69.64286041	1	0	0	1	4.4	3.65	30.7	34	11.2	11.4	89	29	1.3	91	12.6	0.441	10.3824	9.8	30.8	34	408	37	268	21	0.9	8.179362408	4.4
0	0	27.79999924	88	116.625	58.5	75.8125	5	0	1	0	6.7	4.57	29.1	33.3	13.3	11.5	67	14	0.9	187	17.5	0.3	12.52	11	29	32.8	367	37	151	13	1	9.088399294	4.4
0	0	26.5	78.45	107	62.8571434	78.125	5	0	0	1	8.5	3.9	27.7	31.5	10.8	12.1	93	16	0.9	144	11.1	0.720254596	15.01488446	8.1	28	32.3	278	47	254	13	1	7.998108429	3.4
0	0	24.89999962	66.45	105.8666687	49.06666565	77.1388855	2	0	1	0	6.3	5.47	30.7	33.9	16.8	10.6	90.76703242	16	0.9	233	5.9	1.085354701	8.021346994	14.2	30.9	34.6	496	39	427	16	0.7	8.020027975	4.1
0	1	24.39999962	64.4	134.7307739	52.57692337	76.2142868	10	0	0	1	7.9	3.59	30.6	31.6	11	12.9	103	24	0.8	118	12.3	0.3	10	6.7	31.5	30.7	348	34	89	17	0.8	7.358549652	4.3
0	1	31.60000038	97	112.6666641	53.72222137	71.6111145	6	0	1	0	15.3	4.86	29.6	34.3	14.4	12.1	68	28	1.3	148	10.9	0.88	15.44	14.9	29.4	33	373	38	204	22	1.6	9.6	4.1
0	1	28.5	101	103.6842117	58.68421173	85.15789795	1	0	0	0	6	4.63	31.7	35.3	14.7	10.9	64	15	1	100	6.9	0.3708	8.5387	14	31.3	36.1	276	41	212	18	1.1	9	3.8
0	1	29.79999924	93.75	116.1764679	59.88235474	78.11764526	4	0	0	0	7.7	4.14	30.9	32.7	12.8	11.1	49.5533401	21	1	117	8.9	0.39	6.45	11	30.6	32.5	374	39	162	17	0.9	8.282079905	4.1
0	1	13.80000019	84.3	117.0666656	59.59999847	75.59999847	6	0	0	0	6.5	3.93	31.1	34.2	12.2	12.6	74.01450189	21	1.9	96	6.7	0.343	8.2124	14.2	30.2	33.6	372	43	141	17	1.6	9.7	4.8
0	1	30.5	105.65	117.6190491	65.04762268	81.33333588	4	0	0	1	3.7	4.53	31.1	33.9	14.1	11.1	66	15	0.9	119	5.9	0.62	3.95	10.8	32.4	35.3	412	38	316	15	1	7.797065023	4
0	0	24.70000076	87.2	115.217392	66.6521759	85.43478394	4	0	1	1	6.4	3.5	28.1	32.4	9.8	18.6	76	29	1.4	93	11.8	0.744596764	7.035764356	7.1	29	33.3	266	46	99	23	1.2	7.815006886	4.3
0	1	19.5	76.95	112.8275833	64.44827271	86.3666687	3	0	1	0	14.4	3.81	31.8	33.9	12.1	11.6	70	58	1.6	411	12.8	0.627309746	6.496994524	7.5	32.9	34.5	436	36	508	17	0.8	6.992763616	4.3
0	1	38.90000153	109.45	106.7142868	55.8571434	73.85713959	7	0	0	1	7.6	4.01	30	34.4	12	11	63.60833229	24	1	110	18.8	0.60518923	15.73397752	8.3	29.6	34.8	366	39	312	18	1	8.186842345	4.2
0	1	27.20000076	98.65	115.75	56.5	73	5	0	0	0	8.4	4.62	30.3	33.6	14	17.4	49	24	1.2	97	18.8	0.52	15.47	10.5	30.8	33.2	321	39	93	20	1.2	8.295913489	4.5
0	1	20	66.55	123	57.06666565	77.46666718	4	0	0	0	4.8	3.09	34	33.8	10.5	13.1	98	17	1.4	105	3.5	0.22	1.77	7.8	33.9	33.2	397	35	416	14	1.1	8.305213042	5
0	0	31.89999962	106.95	123.9000015	64.5	82.09999847	5	0	0	0	9.2	4.39	29.4	34.8	12.9	13.8	105	21	1.7	180	18.7	0.65	10.7	9.9	29.1	33.8	402	39	266	24	1.9	7.554666237	4.7
0	1	31.70000076	86	120.4545441	43.81818008	67.8181839	5	0	1	1	3.3	3.54	30.6	32.5	10.8	19.6	291	88	4.4	49	2.7	0.3975	6.2025	11.2	29.8	31.6	413	27	885	88	4.5	9.2	4.3
0	1	25	99.2	113.5	63.88888931	79	5	0	0	0	3.9	4.35	32.9	33.2	14.3	13.5	85	20	1.1	83	7.6	0.41	6.42	11.2	33.2	33.2	431	34	550	12	0.7	8.318813961	4.3
0	1	20.29999924	49.3	126.9523773	62.90476227	85.1818161	4	0	0	1	7.3	5.62	21.2	29.8	11.9	11.5	163	36	1.1	123	15.9	0.477	12.0363	8.3	22.5	30.9	396	34	664	30	0.8	5.635028289	3.7
0	0	21	59.5	147.3529358	48.17647171	83.23529053	1	0	0	0	5.3	3.21	37.2	35.3	11.9	10.8	61	15	0.9	92	6	0.856793657	4.983806222	11.7	36.8	35.1	439	29	352.8789957	22	0.9	9	4.1
0	1	38.09999847	117.25	115.9333344	58	74.33333588	6	0	0	1	6.6	5.13	29.7	34.7	15.2	12.2	34	19	1.1	94	20	0.62	17.4	12.3	29.7	34.5	272	44	81	16	1.1	7.574308553	4.2
0	1	25	89	116.8148117	66.74073792	83.37036896	4	0	0	1	7.4	4.37	29.7	33.6	13	14.5	77	20	1.4	140	13.6	0.69	10.58	9.8	30.2	34.3	357	34	852	15	1	8.089814222	3.663867074
0	1	36.5	114	109.0476227	63	77.42857361	9	0	0	0	6.1	4.5	30	32.8	13.5	14.1	44	26	1.7	117	8.8	0.45	6.43	9.8	29.7	32.7	409	47	114	18	1.2	8.343879202	4.6
0	1	34.09999847	101.5	98.59999847	48.79999924	62.40000153	5	0	0	1	8	5.13	26.7	33.2	13.7	12.4	90	23	1.3	113	11.4	0.28	9.82	9	28.1	33.3	346	35	135	15	1.3	8.360899129	4.310455341
0	1	42.09999847	114.25	115.4166641	53.33333206	72.41666412	5	0	0	1	7.4	4.48	31.9	33.8	14.3	12.2	79	15	1.3	144	18.5	0.96	14.41	9.9	31.7	33.2	329	44	210	18	1.3	8.299121441	4.4
0	1	32	88.7	106.5	49.03333282	69	4	1	0	0	13.5	3.95	28.6	33.3	11.3	13.2	120	12	0.9	106	23.4	0.523818132	16.97181568	8.4	28	32.4	327	62	208	14	0.7	7.96125247	4.5
0	1	43	103	100.5294113	52.29411697	68	5	1	1	1	6.3	3.01	30.9	33.5	9.3	12.3	60	25	1.1	104	10.4	0.32	8.42	7.3	30.9	32.7	410	37	265	23	0.9	7.806503764	4
0	0	24	67	124.4666672	64.66666412	84.53333282	1	0	0	0	5.8	3.77	33.2	35.5	12.5	11	57	8	0.7	90	4.9	0.36	7.34	12	32.3	34.1	390	42	458	12	0.7	8.8	4.3
0	1	29.29999924	106.7	105.4800034	52.75999832	70.16000366	5	0	0	1	5	2.35	33.2	32.1	7.8	13.2	101	35	1.1	88	9.9	0.29	6.78	6.4	34.2	33	334	39	129	29	0.9	6.871920863	4.7
0	1	28.89999962	67	98.91304016	45.86956406	63.86956406	9	0	0	1	9	2.91	25.1	28.1	7.3	13.5	82	20	0.7	141	19.8	0.86	14.79	7.6	26.7	29.3	382	38	192	14	0.8	7.826896151	4.22746604
0	1	31.79999924	86.85	120.8095245	62.42856979	82.76190186	5	0	0	1	4.6	3.55	30.7	32.6	10.9	14.2	55	18	1.1	127	7.5	0.62	5.65	8.9	31.2	33.6	318	36	146	13	0.8	8.149402649	4.2
0	1	36.90000153	99.3	116.8499985	61.95000076	79.31578827	9	0	0	0	6.2	4.48	31.9	35.1	14.3	11.6	55	17	1	119	6.8	0.11	5.2	8.4	32.2	35.3	373	46	258	12	0.7	8.572343226	3.8
0	1	32.79999924	90	103.5	62.5	76.5	1	1	1	0	8.8	4.62	30.3	34.3	14	12	62	11	0.7	189	8.1	0.69	13.58	14.2	29.9	34.3	335	43	230	14	0.6	9.1	3.9
0	0	25.70000076	70.3	114.8076935	57.69230652	75.69230652	3	0	1	0	7.7	4.81	31.6	34.3	15.2	11.6	99	21	0.9	145	9.2	0.2	7.02	9.7	32.1	34.4	422	51	395	19	0.7	7.845111536	4.976308549
0	0	25.5	63	104.625	52.5625	71.5	6	0	1	0	6.2	5.12	18.9	28.7	9.7	12.5	101	14	0.7	240	7.2	0.22	6.83	9.9	19	29.1	338	36	325	14	0.6	8.7	4.4
0	1	25.89999962	90.2	131.2608643	55.91304398	80.3478241	1	0	0	1	10.2	4.36	33.3	33.7	14.5	12.2	175	28	1	142	10.6	0.689258648	7.284027363	14.5	33.5	34.4	359	44	186	26	0.9	9	4.3
0	1	31.10000038	77.15	123.3888855	65.05555725	82.6111145	1	0	0	0	7	5.21	29.2	32.6	15.2	9.6	50.13296178	14	1.1	92	6.6	0.21	6.6696	13.6	29.4	32.3	438	36	216	20	1	8.9	4
0	0	22.70000076	60.5	120.2777786	54.05555725	73.44444275	3	0	0	0	7.7	4.72	29.9	34.6	14.1	10.3	82	18	0.8	73	6.6	0.16	5.03	8.4	30	35.1	332	27	892	11	0.8	7.731392094	3.051077752
0	1	22.89999962	81.4	122.1333313	56.46666718	77.26667023	5	0	0	0	5.8	4.16	32.5	34.6	13.5	10.3	54	20	1.1	97	10.7	0.21	7.06	8.2	32.5	35.2	410	41	336.6666667	15	0.9	8.76568549	3.9
0	1	30.5	81	119.4242401	68.51515198	92.44117737	4	0	0	1	6.3	4.53	29.4	33	13.3	11.1	75.03080467	14	1	99	7.4	0.15	1.6	12.7	29.5	33.4	193	45	260	17	1.1	9.4	3.9
0	0	16.39999962	48.3	128.0833282	58.25	81.91666412	3	0	0	1	8.6	5.26	28.3	31.7	14.9	13.2	91	15	0.8	97	8.6	0.17	7.31	7.7	28.9	31.8	412	42	1022.5	10	0.5	6.678699689	3.86634345
0	0	23.20000076	75.8	99.90476227	52	67.45454407	7	0	0	0	15.2	4.29	29.3	33.1	12.6	12.7	175	22	1	95	17.4	0.2924	14.5168	12.5	29.4	33.8	81	39	124	26	1	8.9	3.6
0	1	33.29999924	112	107.5294113	58.41176605	72.8235321	1	0	0	0	9	5.25	30.3	33.3	15.9	12.3	66	16	1	86	10.1	0.27	6.91	11.1	30.6	33.6	362	43	432	13	0.9	7.720804056	3.682963202
0	1	38.5	107.45	106.0689621	61.10344696	84.82758331	7	0	0	1	11	3.99	32.3	32	12.9	16.1	54	28	1	106	11.1	0	20.06	13.1	32.3	32.3	413	43	320	21	0.8	8.8	3.8
0	1	25.29999924	54	105	59.36363602	74.5	4	0	0	0	5	3.91	32.6	33.6	12.8	11.1	65	12	0.8	466	5.8	0.218069432	5.577152209	8	33.1	33.1	419	38	195	10	0.5	6.902937237	4
0	1	27	86.55	104.7586212	46.10344696	64.51724243	1	0	0	1	11	4.42	27.6	31.9	12.2	12	80	15	0.9	98	9.2	0.52	11.05	11.3	27.3	32.1	366	31	297	18	0.8	8.8	3.9
0	1	30.70000076	99.8	116.5238113	43.19047546	80.484375	4	0	0	1	9.7	3.95	32.1	34.7	12.7	13.8	44	34	1.1	112	8.8	0.475	10.45	11.6	30.9	33.5	205	50	262	29	0.7	8.5	3.7
0	1	40.79999924	100.5	118.6666641	58.47618866	79.66666412	1	0	1	0	9.8	3.84	30.3	34.9	11.6	11.3	57	31	1.4	229	9.7	0.98	19.97	7.5	30.4	35.3	458	33	317	33	1.1	8.5	4.2
0	1	40.09999847	99	117.5999985	58.20000076	76.40908813	3	1	0	0	7.4	4.56	30.3	32.8	13.8	11.6	116	12	0.8	132	14.3	0.31	11.6	9.6	30.5	32.8	347	37	153	11	0.7	8.491490533	4.786281357
0	1	37.90000153	101.6	113.477272	61.93181992	78.9318161	4	1	1	1	10.1	4.27	31.9	36	13.6	12.6	70	19	1.1	123	20.3	0.385114807	17.22318238	10	31.8	35.3	389	43	144	16	1	8.542045563	4.2
0	1	28.29999924	104.25	112.1764679	51.70588303	69.47058868	7	0	1	1	9.1	3.1	28.1	31.2	8.7	15.9	98	35	4.9	172	9.5	0.51	12.28	8.2	28.4	31.8	270	41	276	49	6	8.9	4.4
0	1	32.40000153	117.75	101.3809509	57.23809433	73.19047546	1	0	1	0	7.4	4.31	30.2	33.9	13	10.8	152.2814739	19	0.9	200	10.9	0.91	11.04	12.7	30.2	33.6	292	41	130	17	1	8.4	3.9
0	0	37.09999847	98	106.7368393	56.26315689	71.47368622	2	0	0	0	5.6	4.51	31.7	33.6	14.3	12.5	47	19	0.9	106	9.9	0.32	6.98	12.1	31.9	33.2	424	41	284	16	0.7	8.654550967	4.5
0	1	30	81.65	121.5625	59.9375	79.75	4	0	1	0	2.4	3.89	28.5	30.6	11.1	21.2	54	20	1.5	101	2.7	0.2	1.45	10.3	28.8	30.7	51	34	426	27	1.6	8.7	4.5
0	1	36.40000153	99.55	116.4117661	54	71.64705658	7	1	1	0	6.5	3.07	25.4	30.8	7.8	13.8	138	51	2.1	310	5.4	0.39	3.91	6	25.2	30.3	375	43	115.5555556	43	2.1	7.934365092	4.5
0	0	29.20000076	101.95	105	61.1875	75.6875	5	0	0	1	5.2	4.38	30.4	34.8	13.3	11.6	55	16	1	138	11.6	0.4	8.96	10.3	30.7	35.3	334	42	304	17	1	8.521484481	5
0	1	0.400000006	102.4	111.1818161	63.81818008	78.45454407	3	0	0	0	7.7	5.46	29.7	33.9	16.2	11.9	80	19	1.2	108	20.1	0.67	16.31	12.9	30.1	34.6	290	43	210	14	1	7.728524815	3.9
0	1	43.90000153	112	105.6666641	51.30952454	69.80000305	3	1	1	0	12.1	3.83	26.9	33.5	10.3	12.5	60	26	1.2	198	11.3	0.1695	9.4468	8.5	28	33.8	434	39	319	30	1.4	8.570043883	4.2
0	0	28.29999924	78.25	113.629631	54.62963104	75.44444275	4	0	0	1	3.8	3.49	32.1	34.7	11.2	13.9	33	14	1	91	3	0.561130672	8.417624209	10.6	31.8	34.5	363	41	411	13	1	9.3	3.8
0	0	33.40000153	95	142.6773835	37.70231777	69.3125	4	0	0	0	5.9	3.95	31	33	12.3	15.4	147	106	3.3	102	5.8	0.3366	5.0886	12.2	31.1	33.3	471	38	512.5451361	99	2.9	9	5.2
0	0	22.60000038	91.2	128.7913155	61.6866433	79.4883968	6	0	0	0	7.6	4.24	29.5	32.6	12.5	12.8	75	11	0.8	104	7.3	0.28	11.14	12.9	29.9	33.3	236	34	400	11	0.9	8.4	4.4
0	1	27.20000076	62.1	105.8076935	66.11538696	80.66666412	1	0	0	1	9	3.85	32.1	33.5	12.4	14.7	89	17	0.7	108	8.9	0.3973	11.7546	12.1	33	34.5	375	40	256	18	0.7	8.8	3.3
0	1	27.10000038	78	107.5	58.40000153	77	1	0	0	0	6.5	4.33	30.3	33.9	13.1	11.5	38	15	0.8	97	6.4	0.5	8.91	13.7	30.2	34.3	333	33	331	15	0.9	9.1	3.9
0	1	27.70000076	86	120.3000031	49.26666641	73.19999695	3	0	0	1	4.7	3.19	34.8	34.8	11.1	16.9	51	29	1.1	94	3.9	0.39	6.591	10.5	35.1	34.7	422	40	306.6352163	27	1	8.7	4
0	1	47.59999847	124.3	108.3076935	46.84615326	66.53845978	2	1	1	0	7.7	3.62	29.6	32.4	10.7	11	67	54	1.5	76	14	0.451986977	12.87033744	7.1	29.7	32	175	51	257	47	1.5	7.748616393	3.8
0	0	29.89999962	71	117.8000031	62.5	78.28333282	0	0	1	0	5.1	3.49	30.4	32.2	10.6	10.1	46	17	1	132	7.9	0.262506936	10.54416899	10.6	29.8	32.9	380	42	430	14	0.8	7.7	3.5
0	1	21.39999962	62.15	122.1285706	61.47142792	81.42857361	7	0	0	1	6.7	4.08	29.4	31.6	12	11	99	22	0.9	77	7.6	0.21	4.23	7.4	29.6	31.5	391	30	41	14	0.8	7.173661033	4
0	1	27.10000038	72.6	122.0800018	45.40000153	67.55999756	2	0	0	0	5.9	2.95	30.2	32.6	8.9	12.9	65	16	0.9	128	6.5	0.136950981	4.829203407	8.3	30.5	32.9	359	36	480.7601174	15	0.9	8.9	4.4
0	1	24.5	77.8	147.1666718	71.66666412	111.4285736	1	0	0	1	9.6	3.15	33.7	34	10.6	13.05501352	80.02182454	25	1.4	124	9.2	0.65	8.06	10.9	33.3	34.6	239	34	246	24	1.4	8.8	3.5
0	1	28.29999924	82.3	107.6875	62.6875	79.46875	3	0	0	1	6.4	4.54	29.5	31.5	13.4	13.8	108	24	1.4	96	12.7	0.5	11.19	8.4	29.7	31.5	419	41	345	19	1	7.417057869	4.6
0	1	28.70000076	89	112.9090881	58.36363602	74.95833588	4	0	0	1	3.9	3.97	32.7	35.6	13	15.2	79	14	0.7	102	5.4	0.506	21.758	13.4	32.4	35.2	308	38	416	11	0.6	7.6	3.4
0	1	22.5	63	106.5	53.11111069	77.55555725	5	0	0	1	6.1	4.19	29.8	32.6	12.5	12	72	34	1.2	101	8.4	0.47	6.57	8.7	30.7	34	365	37	420	21	0.7	8.524003072	4.2
0	1	29	82.5	151	46.54545593	79.95454407	0	0	1	0	6.4	4.38	31.7	33.3	13.9	12.4	137	28	1.1	92	7	0.62875638	12.26878957	13.8	31.8	33.2	420	38	177.1219696	26	1	9	3.8
0	0	29.10000038	92.3	121.5	68.54545593	81.88461304	1	0	1	0	6.5	4.84	30.2	33.7	14.6	11	54	14	0.8	203	11.6	0.4	9.39	10.6	29.9	33.3	390	41	1060	10	0.7	8.118466356	4
0	0	43.29999924	105	121.5625	55.0625	70.4375	8	0	0	0	3.3	4.17	30.7	32.7	12.8	10.8	123.3098374	18	1.3	98	3.6	0.15	4.74	13.2	31.5	33.6	333	40	149	18	1.3	9.3	4.1
0	0	24.79999924	73.35	111.4444427	52.61111069	69	7	0	0	1	6.3	3.59	35.4	34.3	12.7	11.6	84	16	0.8	88	10.6	0.32	7.1	9.1	36.4	34.7	405	36	291	14	0.8	8.035566449	4.3
0	1	35.5	57.27583841	115.5999985	76	85.83333588	7	0	0	1	5.2	4.79	27.3	32.7	13.1	12.1	50	16	0.9	139	5.1	0.21	6.77	11.8	27.6	33.3	428	29	291	12	0.9	8.7	3.9
0	1	26.29999924	93.3	106.4166641	48.16666794	66.80769348	4	0	1	1	5.4	3.33	30.3	32.6	10.1	15.5	47	12	1.1	99	16.9	0.24	12.67	6	30.5	31.7	433	38	289	9	0.8	7.170038473	5.188220324
0	1	31.10000038	93.3	110.0769196	48.76922989	67.69230652	7	0	1	1	12	3.58	30.2	33.4	10.8	11.3	48	24	1.5	127	15.8	0.88	12.26	7.9	30.7	33.2	261	37	196.6666667	30	1.8	8.812354887	4.1
0	1	33.5	86	117.4642868	66.2142868	81.25926208	1	0	0	1	9.1	4.02	30.1	33.1	12.1	13.6	46	19	1	96	6.9	0.406111843	1.524765072	13	29.7	32.7	399	43	422	18	0.9	8.741286465	3.8
0	1	32.29999924	107	95.91666412	44.08333206	58.25	10	0	1	1	10.7	4.3	28.4	32.6	12.2	12.8	90	37	4.1	129	29.2	1.1	23.74	8.9	28.5	32.1	367	42	181	42	4.2	7.8	3.6
0	0	0.400000006	95	111.9047623	37.8571434	60.42856979	2	0	1	1	4.5	2.79	29.6	29.9	8.2	13.9	119	52	1.4	137	4.2	-0.251951711	6.478785103	7.9	30	31.1	363	51	291.0693062	54	1.3	8.9	4.2
0	1	28	96.75	96	59.5	71.25	4	0	0	0	8.1	4.99	31.1	35	15.5	12.7	69	15	0.8	89	14.7	0.99	11.36	12.3	30.7	33.8	305	41	205	24	1.1	7.9	3.7
0	1	37.20000076	108.2	127.7692337	60.92307663	78	2	0	0	1	5.9	4.51	31.5	33.9	14.2	11.3	50.34331587	16	1.1	95	11.4	0.21	8.48	10.6	30.8	32.8	274	48	322	13	1.1	7.990493498	4.474481296
0	1	32.59999847	118.85	97.63636017	58.54545593	71.69999695	5	1	1	0	8	4.8	30	33	14.4	11.3	63	14	0.9	210	34	1.29	27.36	13.3	30.2	31.7	157	52	151	15	1.3	7.5	5.9
0	1	36.90000153	96.25	111.6538467	74	84.34615326	4	0	0	0	18.1	4.82	30.7	34.4	14.8	13.7	71	20	1.1	165	12.9	0.86	9.48	15	30.6	34.4	243	40	175	20	1.1	8.9	4
0	1	24.70000076	80.95	123.0588226	58.82352829	77.52941132	3	0	0	1	8	4.37	31.1	33.8	13.6	12	75	19	1	161	12.4	0.57	10.57	10.3	31.9	34.3	288	40	306	15	0.8	8.762189011	4.203350786
0	1	25.89999962	73.3	113.5454559	57.36363602	77.8181839	3	0	0	0	6.7	4.45	30.8	32.6	13.7	10.7	75	14	0.7	95	8.3	0.47	11.54	13.7	30.7	31.8	358	37	172	15	0.8	9.1	4.1
0	1	35.79999924	113.15	121.4285736	55.9642868	75.42857361	1	0	0	1	4.7	3.87	31	32.9	12	12.1	70	20	1	88	6.5	0.24	4.65	9.1	31.1	33.1	227	46	350	14	0.9	8.026787204	3.8
0	1	23.5	69.3	116.2857132	49.7857132	71.98332977	1	0	0	0	6.9	3.89	27.5	33.5	10.7	12.3	58	12	0.6	102	6.4	0.15	4.56	8.2	27.2	32.9	486	31	1005	12	0.8	8.115455847	3.8
0	1	51.59999847	162.15	113	63.57894897	87.90000153	5	1	0	0	6.4	3.9	29	32.8	11.3	11.5	91	25	1.3	130	18.3	0.99	12.72	8.7	29.2	31.3	207	55	163	23	1.1	7.438274238	4.2
0	1	35.29999924	115.2	103.6428604	52.1428566	81.85713959	7	0	0	1	6	4.79	28.4	33.7	13.6	12.8	84.18891513	15	1.5	97	37	0.74	29.97	11.8	29.5	33.1	241	37	76	12	1.4	9.4	4.8
0	1	28.29999924	92.9	120	57.86666489	78.19999695	7	0	0	0	9.7	4.61	30.4	33.3	14	10.1	44.91998731	16	1	134	15.9	0.65	12.92	10.5	31.3	33.3	427	36	199	14	0.8	7.6	4.5
0	1	29	86.5	111.4166641	50.41666794	70.16666412	10	0	0	1	5.2	3.14	32.2	33.2	10.1	13.5	115	28	1.5	102	9.8	0.47	6.73	6.9	31.2	32.1	241	36	163	24	1.3	8.075492077	4.375574091
0	1	35.59999847	80	114.1111145	74.8888855	88.72222137	3	0	0	0	7.4	4.36	29.4	31.4	12.8	11.4	106	10	0.8	98	11.2	1.06453303	8.073700099	12.3	30.1	33.2	454	36	306	11	0.7	8.664679867	4.4
0	1	25.29999924	79.65	108.578949	65.10526276	83	0	0	0	0	6.7	4.5	30.2	33.9	13.6	12.6	49	13	0.8	102	18.7	0.478251704	12.36931149	10.4	30.4	34.1	457	35	217	15	0.7	8.627476041	4
0	1	20.60000038	59.8	101.4375	43.75	63.53125	2	0	0	0	34.5	3.2	26.3	31.7	8.4	19.7	145	36	1	119	37.7	0	24.19	8.7	26.7	32.1	108	31	216	37	1.3	7.8	3.5
0	0	20.89999962	66.6	109.9444427	59.88888931	76.27777863	8	0	1	0	6.8	4.54	25.8	32.1	11.7	11.6	73	11	0.6	123	8.1	0.26	5.68	7.6	26	32.6	413	37	900	8	0.5	8.013802152	4.2
0	0	27.5	77	117.7333298	67.59999847	85.06666565	4	0	1	0	8.2	4.96	30.2	33.8	15	12.1	76	16	0.7	113	8.2	0.64	6.77	15	30.7	34.1	458	46	278	18	0.9	9.1	4
0	1	21.89999962	47.65	104	48	68.5	2	0	0	0	7.8	3.17	30	33.3	9.5	10.8	44	16	0.8	85	6	0.47	9.74	9.8	29.9	32.2	405	25	365	24	0.9	9.5	4.6
0	1	31.10000038	99.3	105.8181839	38.68181992	59.59090805	11	0	0	1	9.8	3.6	24.8	32.8	8.9	16.4	82	78	2.7	108	20.7	0.5589	19.1268	8.1	25	32.7	375	35	140	53	2.1	8.411080263	4.8
0	1	31.5	105.65	120.8421021	67.73683929	84.42105103	2	0	0	1	5.9	5.13	30.6	32.9	15.7	11.8	103	18	1.4	88	17.6	0.24	15.03	12.3	31.3	33.3	382	42	152.8571429	18	1.3	8.985848508	4.7
0	1	32.5	88.65	111.3333359	54.61111069	70.44444275	7	0	0	1	13.3	3.62	27.1	29.9	9.8	19	80	18	1.7	86	13.2	1.13	16.19	9.5	27.3	30.4	313	35	217	15	1.3	8.9	4.2
0	1	22.89999962	68.15	109.217392	62	77.26087189	6	0	0	1	4.8	4.04	29.5	30.6	11.9	12.9	60	15	0.8	74	12.5	0.44	10.26	8.4	30	30.9	463	39	179	9	0.8	7.478465247	3.9
0	1	29.70000076	88.7	110.5714264	70.19047546	84.76190186	6	0	0	0	14.9	5.25	33.1	34.4	17.4	12.8	35	19	1.3	127	11.6	0.36	6.49	15.5	33.2	34.8	293	33	272	23	1.2	9.2	4.4
0	1	21	53.75	112.6875	66.4375	82.5	3	0	1	0	12.2	4.31	28.8	32.2	12.4	12.3	61	11	0.8	106	12.9	0.5	9.94	11.3	28.9	32.7	497	41	413	8	0.6	9.344617602	5.2
0	1	38.20000076	124	112.3333359	64.33333588	80.08333588	3	0	1	1	6.8	4.11	28.5	32.7	11.7	12	54	22	1.1	175	19	0.639071679	12.45154746	11.9	28.7	32.8	414	43	185	18	1.1	8.400980596	4.8
0	1	31.10000038	78.1	98	57.07692337	72.2307663	0	0	1	0	10.6	4.25	31.8	34.4	13.5	10.3	140.3757471	16	0.7	107	11.2	0.5265	16.029	12.8	31.5	32.7	279	36	144	16	0.7	8.7	3.5
0	0	21.29999924	62	117.6399994	67.40000153	83.36000061	2	0	0	0	7.4	4.44	32.2	34	14.3	11.1	101	11	0.7	93	10	0.13	6.28	13	31.2	33.2	396	31	288	11	0.8	9.4	3.9
0	1	24	81.25	119.125	46.625	67.125	5	0	1	0	7.3	4.66	28.5	32.5	13.3	11.4	65	30	1.4	112	10.6	0.48	9.44	9.7	28.3	32.3	384	42	257	28	1.2	8.672892832	4.5
0	1	20.60000038	69.9	126.242424	52.09090805	81.06060791	8	0	1	0	14.4	2.95	33.9	34.2	10	12.2	61	75	4.7	379	9.3	0.14	5.71	7.7	33.9	35.3	50	35	305	73	5.1	8.2	3.8
0	1	32.20000076	78.9	116.4333344	56.66666794	75.53333282	1	0	0	0	5.7	3.99	31.6	33.3	12.6	11.2	112	13	0.7	116	11.9	0.31	9.34	8.7	31.6	33.5	422	34	276	11	0.6	7.74569404	4.2
0	1	38.90000153	112.55	112.75	63.75	80.25	2	1	0	0	6.3	4.28	32.2	34.8	13.8	12.3	55	14	0.7	106	11.6	0.58	6.9	9.1	31.7	33.1	449	43	142.5	13	0.7	8.751455231	4.4
0	0	33.70000076	71.2	118.6999969	74.09999847	88.44999695	10	0	0	0	9.5	4.68	29.9	32.9	14	12.2	85	18	0.8	87	10	0.17	14.3	15.6	30.4	33.1	238	41	158	25	1	9.7	4.3
0	1	27.60000038	66	125.4444427	53.5	76.77777863	6	0	0	0	6.4	2.97	26.9	30.5	8	11.8	77	17	1.4	90	7.3	0.09	7.21	8.6	28.1	31.5	397	44	726	19	1.3	8.9	4.2
0	0	29.5	101.75	109.6111145	59.83333206	73.44444275	5	0	0	0	3.9	3.98	30.4	35.4	12.1	11.5	55	19	0.8	135	10.2	0.38	8.02	9.3	30.6	34.8	488	39	190	14	0.9	8.245570907	4.178042142
0	0	35.09999847	106.75	120.4545441	71.45454407	88.54545593	2	1	0	1	5.7	5.24	30.3	34.1	15.9	13.2	61	23	0.9	153	14.5	0.67	10.31	11.7	30.9	34.3	261	43	340	18	0.8	8.292838189	4.5
0	1	29.29999924	92	110.5333328	65.33333588	81.30000305	11	0	0	1	8.2	4.96	29.6	32.5	14.7	13.2	75	29	1.7	143	21.4	0.66	18	11.4	30.3	33.4	539	37	150	24	1.3	8.234358013	4
0	1	33.20000076	91	110.625	72.8125	95	0	0	0	0	12.1	4.27	31.6	35	13.5	10.944357	101	9	0.6	118	9.9	0.336	8.928	11.8	32.6	35.9	287	55	164	10	0.5	8.6	4.2
0	1	24.39999962	68.5	114.3333359	46.26666641	67.53333282	4	0	0	1	6.8	4.54	28.6	32	13	12.2	51	13	0.6	99	8.4	0.54	8.9	14.2	28.7	32.1	341	32	264	10	0.7	9.6	3.6
0	1	40.40000153	128.25	117.1666641	74.08333588	86.75	10	1	0	1	7.1	4.75	25.9	30.8	12.3	15.2	106	17	1.2	106	13.5	0.75	9.98	8.7	26.7	31	92	43	79	16	1.2	7.00122434	4.478734805
0	0	31.20000076	89	119.4375	53.625	71.9375	4	0	0	0	5.4	4.6	31.2	34.2	14.3	11.1	45	16	1	109	16.3	0.207542057	16.54757325	11.5	31	34	381	36	311	13	1	7.610445045	3.6
0	1	29.79999924	98.5	110.969696	54.95454407	70.42424011	1	1	1	0	7.8	3.95	31.9	35.2	12.6	12.4	32.32700423	10	0.7	122	5.9	0.2392	8.1328	12.9	31	33.9	414	46	326	9	0.7	9	3.4
0	1	31.60000038	90.85	111.1764679	49.41176605	68.29412079	5	0	1	0	6.2	3.6	30.6	32	11	11.4	28	23	1.4	239	9.9	0.24	7.28	8.5	30.9	33.1	367	42	152	36	2.1	7.180063464	4.4
0	0	28.20000076	83.85	122.7857132	63.7857132	83.2857132	1	0	0	0	5.9	3.93	27.2	31.4	10.7	11.7	88	11	0.6	93	8	0.18	6.18	7.2	26.7	30.4	459	40	370	6	0.5	6.846003708	4.4
0	1	30.60000038	85.8	111.4545441	61.63636398	78.90908813	2	0	0	0	8.2	4.25	33.1	33.9	14.1	10.6	48	20	1	93	8.6	0.2494	7.052	11.6	33.1	33.7	490	38	151	16	0.8	9.060439746	4.5
0	1	30.89999962	84.2	104.7368393	63.89473724	78.05000305	1	0	1	0	8.3	3.27	30.3	31.2	9.9	18.1	67	34	1	115	6.4	0.85	9.43	9.8	31.1	32.3	369	39	244	38	1	8.5	4.1
0	0	32.70000076	75	107.0588226	62.05882263	86.1764679	5	0	1	1	5.9	4.62	31.4	34.4	14.5	11.2	94	15	0.9	111	9.5	0.171	8.0275	9.4	31.7	34.7	429	44	150	16	1	6.737989087	3.9
0	1	28.79999924	75.8	146.777771	49.44444275	77.55555725	4	0	1	0	3	2.57	36.5	33.2	9.4	11.8	50	29	1.3	102	3.4	0.689666935	5.208203411	8.5	32.8	31.8	411	40	496.6666667	20	1	9.9	3.9
0	1	27.60000038	65.7	92.55999756	54.52000046	74.38461304	8	0	1	1	9.9	4.63	27.4	31.7	12.7	10.4	140	16	0.5	304	23.6	0.4175	14.5958	12.9	27.3	30.9	101	75	202	13	0.4	7.8	3.7
0	1	28.39999962	82	115.3529434	65.11764526	82.8235321	1	0	0	1	12	5.17	30	34.6	15.5	11.3	60	15	0.8	110	9.7	0.6	9.6	15.7	30.6	35.5	473	32	326	18	0.9	9.5	3.4
0	1	27.39999962	76	125.0849075	65.26415253	85.27777863	7	0	0	1	7.4	3.51	29.7	32.9	10.4	17.9	58	35	0.8	117	10.3	0.747458683	12.14332955	10.8	30.6	33.8	338	47	255	20	0.7	8.440994063	4.5
0	1	31.29999924	100.65	116.5	61.66666794	79.66666412	7	0	0	1	6.7	4.45	31.2	32.9	13.9	17.2	48	24	0.8	104	5.7	0.41	9.94	14.2	31.6	33.3	260	46	121	19	1	9.658934093	4.1
0	1	30	79.9	135.3214264	55.32143021	79.42857361	0	1	1	1	11.6	4.9	30	33.3	14.7	11.6	120	27	1.2	151	15	0.89	11.2	9.3	30.7	33.5	478	35	756	32	1.1	7.605586968	4.1
0	1	38.5	120.05	113.0555573	57.33333206	75.55555725	7	1	1	1	8	3.54	29.8	31.7	10.5	10.4	108	55	5.1	117	15.3	0.503345841	17.64599357	9.5	30.5	32.1	307	41	194	32	3.8	8.43853898	4.7
0	1	31.70000076	107.45	106.8421021	69.89473724	82.47368622	7	0	0	0	5.9	4.04	32.9	35.2	13.3	12.2	78	12	1.2	92	6.7	0.99	13.26	13.5	32.5	35	370	36	106	15	1.3	9.4	4
0	1	23.79999924	61.55	110	49.8571434	69.85713959	2	0	1	0	9.5	4.07	30.2	33.7	12.3	11.46861591	133.5708188	18	0.6	170	9.2	0.5	5.67	8.4	30.4	32.8	454	33	406	10	0.4	7.941601856	4.4
0	1	26	59.05	105.2407379	55.74074173	74.35185242	3	0	0	1	5.6	3.27	34.6	33.4	11.3	16.4	103	18	0.9	108	12	0.863290732	10.23680041	7.9	34	34.2	445	46	369	22	1.1	7.884689046	4
0	1	22.29999924	68.4	109	42.26666641	59.79999924	3	0	1	0	10.9	4.13	32.7	34.4	13.5	9.6	67	5	0.6	60	7	0.17	3.77	9.2	33.1	34.1	382	36	800	6	0.6	7.174363626	5.4
0	1	28.89999962	78.95	122.7600021	37.20000076	72.90384674	7	0	0	1	5.3	3.29	28.9	33.9	9.5	12	92.33490542	22	1	101	7.8	0.1764	7.7126	10.8	29.9	35.3	382	37	303	22	1	9.5	4.1
0	0	22.79999924	61.25	115.2777786	69.72222137	87	6	0	0	1	8.4	4.02	28.4	32.5	11.4	11.4	53	25	0.9	115	7	0.19	5.36	8.7	29.3	33.3	412	38	311	18	0.7	8.754096126	4.5
0	1	32.79999924	98	112	56.4375	74.3125	3	0	0	0	4.7	4.16	30.7	34.5	12.8	12.9	68	15	0.8	94	11.1	0.587711281	8.925552308	11	31.1	34.6	432	38	178.5714286	12	0.6	8.458323084	3.8
0	1	36.29999924	96.4	110.5199966	54.72000122	71.83999634	4	0	0	1	6.8	4.46	27.3	31.6	12.2	14	123	57	2.1	111	7.7	0.2849	5.8674	10.2	28.4	33.6	459	35	714	39	1.1	8.09137653	4.4
0	1	26.10000038	65.6	136.2727203	53.63636398	79.45454407	2	0	1	1	5.9	4.1	31.7	33	13	12.5	83	27	0.7	257	6.7	0.441696869	7.112353746	13.1	31.5	32.6	315	31	583.48282	24	0.7	9.6	4.1
0	1	27.39999962	82.1	108.0740738	62.51852036	76.40740967	3	0	1	0	11.4	3.72	32.5	34.9	12.1	11.4	60	16	1.2	132	20	1.13	16.12	8.4	32.8	34	379	45	281	10	0.8	8.257559869	4.12737489
0	1	26.5	68.2	113.5555573	59.88888931	79.72222137	5	0	0	1	9.8	4.31	28.3	31.1	12.2	12.6	109	34	1.4	94	6.8	0.07	5.58	8.1	28.9	31.9	405	37	375	19	0.7	8.398963148	4.3
0	1	34.5	94.85	106.1923065	70.38461304	82.07691956	9	0	1	1	6.8	5.3	27.4	31.9	14.5	12.9	225	21	0.8	262	17	0.42	14.33	11.6	28	31.4	109	44	95	18	0.8	8.55782855	4.4
0	1	30.60000038	73.95	112.8571396	41	63.8571434	2	1	0	1	7.4	4.58	26.2	30.7	12	11.6	65	36	1.2	75	6.9	1.190925712	14.15614319	12.3	25.2	30	449	36	452.0933144	33	1.3	10	3.6
0	1	42.09999847	130.3	104.4285736	63.3571434	78.42857361	2	1	0	1	7.4	4.82	29.3	32.6	14.1	11.7	66	18	1.1	117	13.8	0.6	8.61	10.8	29.3	32	345	51	150	14	1.1	7.5	5.1
0	1	25	81.55	118.7647095	55.35293961	75.23529053	4	0	1	0	5.9	4.13	30	34	12.4	11.8	49	18	1.1	230	14.6	0.43	11.12	9.7	29.5	32.7	382	34	338	15	0.9	7.784639177	4.1
0	1	35	95	105.8333359	60.33333206	80.47222137	5	1	0	0	6.2	4.8	30.4	32.5	14.6	12.8	86	12	0.9	130	7	0.77	4	15.1	30.6	32.8	238	45	140	12	0.7	8.226268529	4.6
0	1	29.79999924	86	113.7142868	47.38095093	69.7142868	4	1	0	0	7.3	4.07	29	32.8	11.8	12.3	83	15	0.9	117	9.2	0.45	6.09	7.6	29.5	33	413	39	212	13	0.7	7.758658933	4.2
0	1	27.79999924	78	138.3871002	41.12903214	74.80644989	1	0	0	0	21.4	3.94	28.4	31.2	11.2	11.6	57	22	0.9	105	33.9	1.173061123	20.03015727	11.7	28.3	31.3	382	39	385.6861561	23	0.9	9.7	4.3
0	1	26	81.3	103.6315765	56.05263138	73.10526276	7	0	0	0	3.9	3.48	34.2	34.2	11.9	12.9	56	11	0.6	92	15.8	0.8	12.24	7.1	33.5	33	427	42	260	15	0.7	7.731765998	4.1
0	1	29.29999924	95.3	110.0384598	59.5	76.34615326	4	0	1	0	8.3	4.91	30.8	34.9	15.1	11.2	64	13	0.7	281	7.7	0.25	7.99	15	31.1	35.3	313	46	339	13	0.6	8.8	3.9
0	1	25.79999924	90.2	112.2608719	56.34782791	73.6521759	6	0	0	0	7.5	4.31	32.3	33.7	13.9	9.5	70	13	0.8	135	9.2	0.29	7.62	10.2	32.8	34.5	428	41	536	10	0.7	7.560738545	3.8
0	0	35.70000076	73	105.8000031	60.09999847	77.09999847	4	1	0	1	9	4.17	31.2	33.6	13	12.9	103	30	1.1	97	13.4	0.3886	10.7334	8.3	31.8	33.9	470	33	314	30	1	8.4	4
0	1	33.5	97.15	98.7692337	61.30769348	71.33333588	5	0	0	0	9.2	5.09	31.2	34.6	15.9	10.4	74	19	0.8	111	16.5	0.56	12.9	11.4	32.1	34.7	180	45	87	16	1.1	8.198249162	4.9
0	1	26.60000038	83.5	114.6304321	71.13043213	88.78260803	3	0	0	1	7.8	4.9	32.4	33.3	15.9	12.6	95	15	0.9	139	6.7	0.33	5.11	10.4	32.1	32.7	300	40	240	9	0.6	6.71401532	4
0	1	32.90000153	95	117.3333359	46	67.05555725	5	0	0	1	7.9	4.16	29.6	33.4	12.3	11.9	91	22	1	115	23.8	0.95241608	15.28412335	10.9	30.4	33.7	360	42	552	16	0.8	9.261699216	4.6
0	1	32.70000076	93.95	117	53.05263138	73.21052551	4	0	1	0	8.7	3.97	30.2	32.2	12	12.5	81	10	0.7	176	14.4	0.81	9.81	7.8	30.6	32.6	322	42	177	8	0.6	7.367190669	4.8
0	1	29.60000038	77.45	112.4347839	58.60869598	73.17391205	2	0	1	0	10.5	3.25	33.8	32.5	11	11.5	136	12	0.9	177	10.9	0.11	9.48	7.5	33.5	31.9	404	42	580	13	1.1	8.300949889	4.2
0	0	30	93.05	112.5	61.5625	77.625	1	0	0	0	5.6	4.66	29.3	33.7	13.6	12.7	54	11	1.1	95	7.6	0.083727748	2.002176425	11.3	28.7	33.6	124	35	268	11	0.7	9.284205284	4.2
0	1	24.10000038	76.95	121.1999969	58.93333435	77.64705658	2	0	0	1	10.6	3.97	31.4	34.4	12.5	11.8	90	16	0.8	103	8.9	0.1748	6.1712	12.1	31.2	34.5	349	44	275	24	0.8	9.1	3.6
0	0	25.39999962	82.1	103.2307663	59.46154022	74.07691956	7	0	0	0	7.9	4.94	27.9	32.5	13.8	11.3	50.86865424	15	1.3	127	8.9	0.43	6	13.9	27.9	33.3	458	35	303	21	1.5	9.6	3.6
0	1	32.09999847	89.1	110.5	56.33333206	73.8888855	4	0	1	0	8.6	4.16	32.7	35.1	13.6	11.4	65	17	0.7	123	17.5	0.54	15.6	12.3	33.9	36.3	408	43	233	21	0.7	8.339931481	5
0	1	44.59999847	109	118.9565201	59.17391205	76.95652008	4	1	1	1	7.6	4.23	24.4	30.2	10.3	16.2	55	20	0.8	124	21.2	0.609470024	12.10952104	6.7	24.2	28.6	373	38	114	18	0.7	7.574717562	4.4
0	1	34	93.4	119.4166641	49.66666794	66.08333588	4	1	1	1	13.1	4.48	25.9	31.4	11.6	11.5	109	12	0.6	152	11.7	0.25	9.72	7.2	26.1	30.5	370	43	254	9	0.3	7.727562194	3.925795123
0	1	31	57	113.2608719	44.39130402	70.86956787	1	0	0	0	5.5	3.57	30.3	32	10.8	11.7	63	47	1	97	5.8	-0.046333238	2.630053371	10.1	29.7	31.8	419	43	383.4261941	37	0.6	8.8	4
0	1	28	78	124.1052628	51.78947449	75.47368622	4	0	1	1	5.7	4.15	28.2	33	11.7	13.9	92	21	1.2	113	17	0.696464639	12.08748077	9.9	28.4	33.1	207	44	176	18	1	8.506900776	4.2
0	1	27.10000038	83.75	113.8888855	55.55555725	73.66666412	3	0	0	0	11.5	4.56	32	32.5	14.6	11.4	72	22	0.7	87	12.8	0.96	8.78	10.6	32.1	32.3	272	56	278.5714286	18	0.6	8.777899424	4.41229498
0	1	29	94.25	114.0999985	57.16666794	72.09999847	3	0	0	0	6	4.79	29.9	34.1	14.3	12	73	7	0.8	89	13.1	0.48	9.19	11.3	29.6	33.5	446	32	178	8	0.8	8.44901871	4.4
0	1	34	92.7	112	49.77419281	68.35483551	3	0	1	0	10.1	4.24	23.2	32.5	9.8	13.9	72	14	1	187	10.9	0.82	14.268	10.5	23.1	31.7	384	44	261	12	1	9.2	3.6
0	1	26.10000038	83.1	105.96875	62.6875	75.25	2	0	0	0	7.1	4.69	29.2	34.8	13.7	11.8	62	16	0.9	97	8.4	0.409036086	13.03355881	13.2	29.4	34.8	409	42	240	15	0.8	9	4.3
0	1	4797.299805	94.1	115.421051	54.89473724	73.57894897	8	0	1	1	5.3	5.06	29.6	34.2	15	14.741502	49	20	1.3	217	6.9	0.1968	10.0614	15.9	29.9	34.3	456	39	109	19	1.1	9.2	3.9
0	1	25	55	102.7894745	58.63158035	73.10526276	2	0	0	0	7.7	4.81	30.8	33.7	14.8	10.8	70	16	0.7	91	8	0.357	8.4966	14.1	32	34.1	366	32	632	17	0.7	9.3	4.5
0	0	27.79999924	90.6	114.8666687	63.93333435	81.59999847	3	0	0	0	10.2	5.06	31.1	33.9	15.8	10.8	62	16	0.8	93	24	0.873256029	18.33053403	14.6	31.5	34.3	489	37	126	21	0.9	9.7	3.8
0	1	26.39999962	85	104.8888855	56.44444275	72.66666412	3	0	0	0	10.3	4.46	26.5	31.5	11.8	12.9	88	17	0.9	103	15.1	0.86	11.76	9.5	27.1	32	414	41	277	15	0.8	8.281024744	5.006114939
0	1	51.09999847	144.9	104.9375	50.625	67.875	4	1	1	1	5.7	3.73	28	33.7	10.5	14.2	93	25	1.2	124	13.1	0.524	11.3053	8.7	27.7	33	367	36	84	23	1.3	9.816215333	4.6
0	1	32.79999924	99.5	102.6363602	63.45454407	78.09091187	2	1	0	0	6.1	4.1	31	35.3	12.7	10.8	87	15	0.9	144	11	0.3	7.93	9.7	31	35	372	34	845	8	0.6	8.511146244	3.7
0	0	28.39999962	85.35	118.375	66.3125	85.53333282	2	0	0	0	6.2	4.44	30.4	33.4	13.5	10.1	67	14	0.8	102	18.4	0.58	16.02	11.2	30.5	33.7	428	47	313	18	0.8	8.386484974	4.2
0	0	28.20000076	82.3	116.0526352	63.31578827	81.73683929	2	0	0	0	7.2	4.52	30.8	34.8	13.9	12.3	49	13	0.8	97	9.3	0.32	6.72	13	30.7	34.1	281	36	448	15	1	9.2	4.3
0	1	34.59999847	106.35	96.42857361	61.47618866	71.23809814	6	0	1	1	8.1	5.65	31.6	35.1	17.8	11.7	78	25	1.9	292	12.5	0.625	10	11.9	32.1	35.6	218	49	102	19	1.3	8.4	3.7
0	1	13.19999981	87.7	115.5263138	56.68421173	73.68421173	1	0	0	1	7.6	4.56	32.7	33.7	14.9	10.6	102	18	1	111	11.9	0.7	9.08	12	32.3	33.9	447	56	176	16	0.9	7.780102638	4.6
0	0	35.59999847	93.95	111.3571396	63.8571434	77.5	3	1	0	0	8	4.68	29.2	34.1	13.7	12	77	15	0.8	97	10.8	0.3132	8.7804	10.3	30.9	35.3	211	48	120	11	0.7	7.779941633	4.5
0	1	31	74.5	109.2105255	53.10526276	72.78947449	1	0	1	1	4.7	3.89	29.3	32.4	11.4	13.6	102	17	0.7	84	11.6	0.464	8.932	7.5	28.1	30.9	311	60	429	12	0.4	7.475982302	4
0	1	23.5	83.2	108.8000031	58	75.19999695	3	0	0	1	10.5	4.86	32.1	34.1	15.6	12.2	54	18	1	153	9.1	0.17	6.09	14.2	31.1	33.8	408	36	377	15	1	9.5	4.1
0	0	29	84	115.1890244	70.81214016	84	9	0	0	0	5.8	4.74	30.2	35.4	14.3	15	59	17	0.9	86	18.2	0.1638	16.6894	9.7	30.7	35.9	450	43	170	16	0.7	8.266275862	3.9
0	0	28.10000038	91.35	103.0999985	56.40000153	70.59999847	5	0	0	0	6.4	3.96	31.8	33.6	12.6	11.3	40	9	0.7	102	12	0.58	9.67	9.1	32.4	33.7	350	41	167.5	10	0.7	7	5.2
0	1	23.10000038	53.5	116.9000015	42	67.5	1	0	0	1	5.3	2.92	28.4	30.3	8.3	10.7	54	29	1.3	116	4.6	0.61	7.78	8.6	29	31.7	405	35	288	30	1.2	8.6	4.5
0	0	20.10000038	58.85	117.6500015	64.80000305	84.75	3	0	0	1	7.3	4.98	29.8	32.5	14.8	10	149.9584452	18	0.9	102	7.6	0.1368	6.384	9.2	30.3	33.8	473	41	402	13	0.7	8.042876106	4.1
0	1	42.70000076	88	151.125	41.29166794	76.66666412	5	1	1	1	5.2	3.87	29.5	30.6	11.4	9.8	163	79	6	460	5.7	0.188053305	8.198731394	12.2	29.9	31.3	479	35	89.42225995	33	4.2	9	4.2
0	1	29.60000038	79.15	114.8000031	53.20000076	72.43333435	8	0	0	0	5.8	3.96	28.9	33.5	11.4	14.5	84	17	1	96	6.4	0.259192262	5.220137744	8.2	29.5	35.7	462	34	355	11	0.4	7.932784654	4.4
0	1	26.60000038	80.5	114.2857132	58.33333206	74.76190186	8	0	1	0	6.5	4.65	32.7	36.6	15.2	11.8	46	17	1.2	163	9.2	0.112	4.536	15.5	32	35.5	411	35	202.8571429	18	1.4	9.1	3.9
0	1	27.39999962	86.7	120.875	59.75	80.20833588	0	0	0	1	10.9	5.13	27.9	33.3	14.3	12.3	84	11	0.6	107	15	0.455706923	15.18925168	13.8	28.2	33.4	462	51	357	18	0.8	8.7	4.2
0	1	28.60000038	89.35	103.8000031	48.45000076	68.05000305	3	0	0	0	7.7	4.26	30.5	34.2	13	11.2	60	16	1.1	130	12.5	0.58	10.04	10.2	31.5	35.8	452	36	399	13	0.8	8.319311841	4.4
0	0	43.29999924	100.75	114.1176453	60.47058868	77.35294342	2	1	1	1	4.6	4.04	27.5	31.1	11.1	10.8	162	9	0.7	260	5.7	0.08	2.43	11.8	28	31.8	356	44	449.1525424	11	0.6	9.5	5
0	1	25.5	80.9	104.875	52	68.875	7	0	0	1	6	3.96	30.6	33	12.1	14	58	11	0.9	101	19.5	1.51	16.27	9	30.9	33.1	416	41	177	11	0.8	8.596518223	4.2
0	1	41.09999847	117.9	110.3333359	56	71.75	4	1	1	1	10.3	4	29	33	11.6	12.1	81	24	1.2	210	8.3	0.79	10.93	12	29.4	32.6	397	44	343	26	1.2	9.7	3.7
0	1	26.70000076	96.75	110.4666672	62.33333206	77	7	0	0	0	7.9	5.54	26.2	31.9	14.5	12.7	72	11	1	133	17.7	0.89	14.69	10.6	26.5	31.6	309	44	224	12	1	7.5	3.9
0	1	25.5	84.1	115	63.90909195	79.90908813	4	0	0	1	6.5	5.32	29.3	34	15.6	11.5	81	20	0.9	95	7.4	0.55	10.17	15.3	29.4	34.4	445	40	243	19	0.9	9.3	4.1
0	0	26.29999924	64	112.6190491	45.52381134	68.19047546	8	0	0	0	9.1	4.64	31.1	33.7	14.5	9.9	46.31175171	17	0.7	105	17.2	0.516	14.62	8.9	31.4	35	528	36	353	16	0.8	8.316481958	4.2
0	1	24.89999962	67.6	110.8571396	50.07143021	70.35713959	7	0	0	1	5	3.15	34	32	10.7	11.2	113	27	1.1	82	15.4	0.21	13.36	7.5	34.6	31.8	373	45	218	23	1	8.6	5.5
0	0	20.10000038	54.9	113.4545441	59.77272797	87.13636017	3	0	0	1	4.5	3.52	32.7	33	11.5	11.8	88	14	0.6	127	3.7	0.1	2.3	7.4	32.6	33.3	430	44	327	11	0.5	7.926560996	3.8
0	1	29.29999924	104.35	116.375	67.375	83.5	2	1	0	0	11.6	4.63	30.2	34.7	14	11.1	51	13	0.8	131	9.6	0.41	11.39	13.2	30.5	33.9	305	38	166	21	1	9.5	4.4
0	1	31.39999962	75.3	102.4666672	64.19999695	79.06666565	5	0	0	1	4.8	4.47	27.4	33.4	12.2	16	69	28	0.9	140	9.1	0.987872573	17.81320981	8.8	28.8	34.8	226	41	236.6666667	18	0.6	8.682561427	3.4
0	1	25.5	83.6	108.3333359	60.25	76.33333588	7	0	1	1	7.8	4.48	31.7	34.2	14.2	14.5	82	15	1.3	237	6.4	0.21	9.06	13.2	31.4	33.9	409	35	218	17	1.3	9.057633259	4.4
0	1	33.90000153	96.75	109.5	57.54166794	73.45833588	0	1	0	0	19.6	4.3	32.1	35	13.8	11.1	61	20	0.7	155	24	0.72	21.6	10.9	31.8	34	143	41	104	23	0.8	7.581297824	4.05536758
0	1	26.5	85.5	120.5	61.125	79.9375	4	0	0	1	6.7	4.31	31.6	34.4	13.6	11.7	57	22	1.1	121	12.7	0.36	10.55	11.4	31.1	33.8	336	46	536	16	1	8.963799315	4.5
0	1	27.60000038	101.4	114.9166641	58.16666794	72.58333588	2	0	0	1	6	4.5	30.7	33.6	13.8	10.6	64	12	1.1	92	10	0.41	8.27	10.8	30.9	32.8	325	39	272	9	0.9	8.192566054	3.624398058
0	1	26.89999962	85.15	108.75	57.25	69.83333588	5	0	1	1	8.1	4.76	28.3	34.4	13.5	14	87	14	0.9	186	9.8	0.1372	6.174	7.8	27.8	33.3	453	45	696	15	0.8	8.547173615	4.3
0	1	24.10000038	70.55	103.615387	54.53845978	68	4	0	0	0	8.3	4.6	28.5	32.9	13.1	11.9	83	16	0.8	86	6.5	0.4	13.09	15.4	28.5	33.2	435	42	290	20	1	10.3736442	4.4
0	1	32.29999924	74.75	109	66	82.83333588	4	0	0	0	5.6	4.06	29.3	33.2	11.9	12.4	94	28	0.7	93	11.4	0.48	8.9	8.3	30.5	33.2	432	42	288	13	0.4	8.303381541	4.4
0	1	24.79999924	90.25	112.59375	43.25	64	0	0	1	1	6.2	4.25	29.8	33.9	12.7	10.4	47	26	1.2	168	8.2	0.702703457	2.628279026	7.1	29.7	33.3	399	36	186	17	0.9	7.419784688	3.6
0	1	27.29999924	90.2	114.6363602	41.04545593	59.65999985	8	0	0	0	16.5	4.19	31	35.3	13	11	96.30362611	31	1.5	130	13.5	0.3726	14.2398	14	30.9	34.8	306	39	137	33	1.4	11.7	3.9
0	0	29.89999962	67.85	98.15000153	64.5	74.57499695	8	0	0	0	11.4	4.08	31.6	31.4	12.9	12.4	96	9	0.9	88	21.6	0.814234576	12.02655298	8.2	31.3	31.2	120	40	109	7	0.6	8.017489198	3.5
0	0	51.70000076	96.35	115.5714264	61.57143021	81.2857132	1	0	1	0	9.1	4.83	24.4	30.8	11.8	12.2	141	25	1.2	143	8.3	0.198	6.93	10.7	24.1	31	478	42	432	26	1.3	9.4	4.8
0	1	29.60000038	87.05	105.8333359	49.16666794	68.44444275	2	1	1	0	7.2	4.22	30.4	33.4	12.8	11.1	87	24	0.7	123	10.7	0.107	8.346	9.5	29.5	32.8	319	48	398	18	0.6	7.055687834	4.3
0	1	19.70000076	68.4	117.0294113	56.47058868	76.6764679	2	0	1	1	7.9	3.76	28.3	33.2	10.7	19.8	86	25	1	131	17.2	0.528973087	14.72313891	9.3	28.2	33.5	401	35	42	11	0.7	7.451812067	3.9888476
0	1	38.90000153	76.5	113.0454559	59.04545593	77.20833588	7	1	0	0	9.5	4.26	29.3	32.6	12.5	12.8	133	15	0.7	116	18.6	0.72	15.02	8.6	29.9	32.3	284	44	85	14	0.7	8.141382853	4.6
0	1	25.29999924	67.1	121.6315765	47.78947449	71.78947449	1	0	0	0	6.5	3.12	31.1	32	9.7	10.6	82	23	0.9	96	4.8	0.666344678	7.913507056	8.8	30.7	31.1	300	41	258.6125473	21	0.9	8.9	4.4
0	1	28.79999924	91.95	114.125	56.1875	76.9375	4	0	1	1	5.6	4.45	30.7	33.1	13.6	18.3	98	14	1	248	7.1	0.0852	5.9924	9.1	29.3	30.7	430	36	244	11	0.8	8.829399533	3.9
0	0	25.5	78.3	109.875	56.875	81.375	2	0	0	1	5.9	4.7	30.2	33.2	14.2	11	56	18	1	116	9.3	0.51	6.7	10.9	30.5	33.4	361	36	307	14	0.9	8.159283788	4.539117395
0	1	26.89999962	73	125.2307663	52.03845978	75.34615326	5	0	1	0	6.8	3.65	28.5	32.2	10.4	12.2	39	15	0.8	195	8.9	0.09	11.3	10.6	28.4	32.6	407	41	373	22	0.9	8.849154157	4.1
0	1	40.40000153	107.45	109.9411774	54	69.02941132	3	1	1	1	7.6	4.19	28.9	32.2	12.1	11.6	69	39	1.1	158	11.1	0.51	8	8.4	29.6	33.1	363	43	77	28	0.9	8.067095177	3.3
0	0	27.70000076	93.5	130.5661774	51.61029434	70.16912079	2	0	1	1	6	3.84	31	31.5	11.9	18.5	71	30	1.1	92	5.2	0.102059798	9.156609939	10.4	32	32.9	467	38	311.5384615	23	1	8.033840616	4.3
0	1	27.89999962	85.7	110.8125	61.1875	80.25	2	0	0	1	5.5	5.69	19.2	30	10.9	16.3	83	15	0.8	86	1.5	0.02	0.54	7.5	19.8	31.1	474	37	287	11	0.7	6.061593307	3.9
0	0	24.29999924	54	139.25	49.97222137	77.05555725	1	0	0	1	5.1	4.47	29.8	31.8	13.3	11.6	58	19	0.7	93	9.3	0.540560476	6.645211279	10.1	29.9	31.3	316	41	573.9985671	15	0.7	8.9	3.8
0	1	0.200000003	63.5	118.2083359	66.75	84.58333588	1	0	0	1	4.9	3.75	32.5	33.5	12.2	11	39	18	0.6	83	4.4	0.22	2.99	8.4	32.9	33.6	383	32	355	10	0.5	7.5	4.2
0	1	24	59.7	107.8666687	39.66666794	60.06666565	11	0	1	0	8.1	3.49	31.8	32.9	11.1	11	94	54	6.4	157	9.2	0.37	9.93	10.8	31.3	32	496	45	296	37	5.8	9	5
0	1	23.5	76.5	97.22580719	58.32258224	72.69999695	5	0	0	1	7.4	4.65	26	30.5	12.1	13.7	82	19	1.6	116	13.1	0.34	10.74	7.7	26.1	30.9	319	31	306	15	1.3	7.261491794	4.4688179
0	1	28.60000038	102.5	109.0714264	64.35713959	80.2857132	3	0	0	1	7.1	4.47	32.6	33.6	14.6	14.5	100	18	0.8	68.61249436	8	0.451802631	8.680575876	14.2	32.2	32.7	464	36	320	16	1.1	9	4.7
0	1	31.39999962	98.3	103.4000015	58.09999847	74.90000153	2	1	1	1	14.6	3.65	31.8	34	11.6	13.9	112	18	0.6	112	25.2	0.73	21.17	8.9	31.8	33.3	413	40	261	15	0.6	7.678693444	4.908863134
0	1	29.79999924	103.2	106.2222214	67	81.1111145	6	0	0	1	5	4	32	32.3	12.8	16.1	57	14	0.8	129	8.6	0.22	6.06	8.5	32.4	32.9	314	47	336	12	0.8	7.771242094	4.032956978
0	1	25.29999924	72.85	113.25	58.66666794	75.33333588	6	0	0	0	9.2	3.59	23.7	29.8	8.5	14.5	67	50	1.3	114	18.1	0.8	15.35	7.7	25.7	30.3	349	39	246	35	1.1	8.528918436	4.9
0	1	23.79999924	54.4	112.5416641	47.33333206	78.68000031	2	0	1	0	7.8	3.11	34.4	37.7	10.7	12.1	60	23	0.8	129	10.8	0.41468051	8.159528636	10.9	34.5	37.7	392	31	257	23	0.8	9.7	3.8
0	0	42.79999924	94.45	124	58.57143021	86.2857132	3	1	0	0	5	3.87	30.1	31.3	11.7	10.8	79	24	1.2	112	3.6	0.16012523	-6.3423128	10.6	30.1	31.5	412	55	-67.43513054	29	1.3	9.2	3.6
0	0	28.60000038	88.3	114.2222214	62.27777863	77.55555725	3	0	0	0	6.1	4.85	30.9	33	15	11	79.36622555	18	1.2	105	5	0.42	9.12	14.2	31.1	33.1	327	42	862.5	15	1.1	8.8	4.2
0	1	22.39999962	74.1	101.2857132	58.76190567	73.7142868	4	0	0	0	13.6	2.96	37.2	34.1	11	12.7	151	37	1.6	140	13.3	1.06	18.44	10.9	36.8	34	192	38	253	37	1.5	9.45548416	3.9
0	1	32.59999847	87	101.1500015	56.34999847	72	5	0	1	0	7.8	4.3	29.5	32.6	12.7	10.7	46	14	0.8	197	12.7	0.45	9.77	8	30.4	33.1	441	39	150	17	0.7	8.111614583	3.8
0	1	26.39999962	83.8	93.93333435	49.33333206	72.59999847	2	0	0	0	6.3	3.78	33.6	34.3	12.7	12.7	74	11	0.8	105	9.6	0.33	8.25	9.5	33.8	33.7	421	38	333	10	0.7	8.309702782	4.2
0	1	33.90000153	88.55	107.25	54.91666794	72.83333588	1	0	0	0	8	4.61	29.9	32.7	13.8	11.5	102	20	0.8	103	8.2	0.23	4.85	9.3	28.7	31.6	363	38	506	14	0.7	9	3.9
0	1	26.60000038	73.4	108.6428604	62.57143021	77.92857361	4	0	0	0	5.4	4.09	29.6	33.2	12.1	11.8	33	9	0.8	89	15.8	0.27	12.84	9.2	30.2	32.7	188	52	420	10	0.8	7.7	4.3
0	0	33.90000153	112.5	107.4166641	53	69.33333588	5	0	1	0	9.7	4.3	30.7	33.9	13.2	11.3	50.61565745	15	0.9	111	9.6	0.52	17.82	13.5	30.8	34.4	394	41	111	12	0.9	9.4	4.1
0	1	32.90000153	86	113.0344849	33.03448105	76.41379547	5	0	1	1	7.9	3.18	28.3	33.6	9	22.8	95	43	1.5	99	9.1	0.457567218	9.434001179	9.7	28.1	33.1	370	33	254	45	1.5	7.8	4.6
0	1	30.60000038	94.35	115.3333359	58.20000076	78.33333588	2	0	0	1	8.9	4.08	29.4	33.5	12	14.9	36	11	0.7	111	9.4	0.97	15.41	11.2	29.2	33.3	304	40	123	9	0.8	8.1	3.6
0	1	25.70000076	70.4	110.8000031	58	76.80000305	4	0	0	0	6.1	3.69	29.8	32.4	11	10.9	59	16	0.6	94	5.3	0.12	4.18	11.9	30.3	33	381	35	254	10	0.6	9.1	4
0	1	58.29999924	163	101.6538467	57.03845978	76.40740967	0	1	1	1	9.2	4.14	25.4	31.1	10.5	12.3	56	23	1	166	8.4	1.06	14.64	9.6	25	30.7	377	42	296	22	1	8.8	4
0	1	29.79999924	95.05	113.3214264	51.82143021	70.10713959	10	0	1	1	8.4	3.04	33.5	33	10.2	12.61292583	121	40	2.8	94	6.4	0.223413141	6.516627996	6.9	32.1	31.3	341	36	188.3333333	39	2.6	8.686404116	5
0	1	30.10000038	83.45	123.9333344	53.53333282	77.73332977	4	0	0	1	5.5	3.69	24.4	30	9	11.2	52	26	1.6	96	9.4	0.43	7.18	8.3	25.5	30.6	408	42	233	18	1.1	6.466135458	4.8
0	1	25.70000076	74	121.1724167	61.44827652	81.51724243	1	0	0	1	6.5	4.46	33.2	33.3	14.8	12.5	73	9	0.6	84	8.5	0.26	5.78	10.7	33.2	34.1	266	40	216	7	0.4	8.81995231	4.5
0	1	24.20000076	59.9	124.4090881	42	71.86363983	5	0	0	1	4.3	3.54	33.4	34.6	11.8	12.7	135	49	1.4	97	5.1	0.2703	3.5751	10.2	32.6	34.7	482	34	282	43	1.1	7.4	3.3
0	1	31.10000038	84.45	106.7142868	52.57143021	71.2142868	1	1	1	1	9.6	4.57	29.3	33.3	13.4	11.4	104.1953335	28	1.3	149	8.6	0.23	6.16	12.7	29.3	32.7	446	28	257	31	1.4	9.4	4
0	1	28.5	100.8	103.0526352	66.78947449	79.57894897	2	0	0	1	8.5	4.51	30.4	35.7	13.7	11.9	95	13	0.9	110	17.7	0.4425	15.5052	8.8	31	35.6	312	42	290	15	0.7	8.435354864	4.3
0	1	21.29999924	59.5	118.5500031	68	84.21666718	10	0	0	0	6.6	3.84	28.8	31.8	11.1	11.3	75.02182846	96	4.4	89	8.4	0.359466796	13.46239377	11.9	28.7	32.1	320	40	86	94	4.5	9.1	4
0	1	33.90000153	99.8	113.5588226	62.26470566	75.6764679	6	0	1	0	6.9	4.43	29.5	31.2	13.1	12	83	31	1.4	126	6.9	0.249316008	3.141220528	12.4	29.7	31.6	398	34	87	29	1.4	8.7	4
0	1	29.20000076	91.6	102.6999969	61.09999847	75.44999695	5	0	0	1	6.6	5.23	29.3	33.6	15.3	11.5	39	20	0.9	142	15.2	0.66	12.28	12.5	29.6	33.7	348	38	88	19	1.1	8.77384811	4.298659323
0	1	30.20000076	76.05	110.2222214	58.61111069	73.5	3	0	1	0	10.1	4.88	29.5	34.1	14.4	11.4	66	10	0.6	133	11.3	0.43	12.52	14.8	29.1	33.7	319	45	262	9	0.7	9.5	4.3
0	1	21.89999962	65.2	109.4000015	59.40000153	77.73332977	4	0	0	1	10.7	4.02	33.8	35.7	13.6	12.3	61	23	1.2	100	7.5	0.66	11.97	13.3	33.9	35.4	385	34	358	31	1.7	9.1	4.5
0	0	30.60000038	69	95.86363983	54.77272797	68.8181839	2	0	0	1	8.2	4.09	31.1	33.5	12.7	10.6	45	14	0.6	79	13.9	0.486546917	12.77345923	9.7	31	33.6	396	38	491	16	0.8	9.450257377	3.9
0	1	28.60000038	97	112.5	73.83333588	87	3	0	0	1	8.6	4.57	29.1	33.6	13.3	12.5	92	14	1	77	15.3	0.43	12.22	9.9	29.7	34.3	289	37	327	12	0.9	8.1994287	5.1
0	1	28	66	119.1428604	51.7142868	73.92857361	2	0	0	1	4.6	3.89	26.5	30.7	10.3	12.8	147	18	0.7	93	3	0.13	2.33	9.3	26.5	31.3	401	43	178.1410244	16.4141251	0.7	8.6	4.1
0	1	24.10000038	60	105.3000031	45.79310226	64.82758331	5	0	0	0	5.4	3.58	29.9	32.8	10.7	11.8	72	34	1.2	106	10.4	0.382080841	15.32608954	9.7	29.8	32.2	417	47	286	22	0.9	7.592803541	3.9
0	1	27	75.8	101.8461533	58.46154022	71.84615326	5	0	0	0	7.4	5.01	25.1	30.2	12.6	12.9	76	13	0.8	143	13.7	0.6	10.53	9.9	25.4	30.7	411	39	236	10	0.8	7.830347503	4.7
0	1	27.70000076	81	113.7777786	54.44444275	73.44444275	4	0	0	0	8.5	4.94	31.8	34.8	15.7	11.8	57	14	1	106	8.9	0.4234	10.5558	16.7	32.5	35	483	39	218	13	0.8	8.9	4
0	1	26.70000076	77	113.1363602	40.77272797	60.15909195	2	0	0	1	12	3.04	26.6	30.9	8.1	16.4	72	28	1.4	118	24.2	0.6	23.99	8.1	26.9	31.3	110	37	220	49	2.5	8.5	4.2
0	1	28.29999924	71.4	110.5217361	49.43478394	70.78260803	5	0	1	0	7.8	3.62	30.7	32.5	11.1	11.5	53	21	1.1	168	10	0.44	7.75	8.5	30.9	32.9	404	46	145	11	0.7	8.203488268	4.883680584
0	1	19.70000076	52.7	108.0106354	75.65957642	86.86000061	4	0	0	0	3.3	3.88	28.6	31.3	11.1	14	63	12	0.7	93	3.3	0.07	2.41	8	28.4	30.9	410	44	920	11	0.6	8.377483612	4.5
0	1	31.60000038	94.05	113.8863602	63.40909195	79.63636017	7	0	1	1	10.5	3.95	28.9	33.1	11.4	11.2	103.3649562	30	1.6	95	13.5	0.51	10.98	7.2	29.4	32.4	357	41	314	28	1.6	7.9	5
0	1	29.5	76.4	119.4166641	45.625	64.45833588	2	0	0	0	8	4.1	32.7	36.3	13.4	13.7	80	10	1.1	96	7.2	0.1	2.27	12.3	32.5	36.5	492	43	265.8863142	11	1	7.9	3.7
0	1	54.40000153	137.05	112.0588226	60.17647171	90.94117737	4	1	0	1	8.7	4.44	29.1	32.4	12.9	11.2	81	27	1.2	104	16.6	0.99	12.87	10.3	28.9	32.1	177	43	141	20	0.8	8.524387421	4.883491814
0	1	31.39999962	88.85	99.16666412	57.77777863	71.6111145	5	0	1	1	7.8	4.52	29.6	32.2	13.4	12.2	83	18	0.7	106	20.8	0.76	16.69	7.7	29.7	31	381	37	121	12	0.7	7.52620463	4.078106511
0	1	28.5	81.65	95.90000153	57.29999924	68.69999695	2	0	0	1	5.8	3.38	30.5	33.2	10.3	12.91453748	61	14	0.8	117	5.8	0.25	6.43	11.5	30.3	32.7	421	39	370	14	0.8	9.5	4.2
0	1	31.60000038	93.5	119.0588226	56.70588303	76.52941132	2	1	0	1	32.9	4.29	31	32.6	13.3	10.9	92	19	0.9	134	49.4	1.98	23.22	8.2	30.8	31.7	289	44	204	20	0.9	7.794207706	4.5
0	1	28.10000038	85.85	105.6666641	48.40000153	67.8666687	7	0	0	0	8	4.38	32.6	34.8	14.3	11.6	42	15	0.9	114	8.4	1.06	12.34	13.3	32.3	33.9	399	34	274	17	1	8.9	4.7
0	0	25.10000038	78	110.5384598	55.30769348	73.69230652	2	0	0	0	8.1	4.97	30.2	33.6	15	11.9	53	13	0.9	114	6.3	0.21	4.92	10.3	30.5	33.9	397	38	674	13	0.9	7.943213664	4.2
0	1	39	113	104.772728	58.31818008	73.95454407	8	1	0	1	10.1	4.39	30.1	33.1	13.2	11.7	71	22	0.6	96	16.1	0.86	12.5	9.8	30.5	32.5	173	52	137	20	0.6	7.206142965	3.9
0	1	33.70000076	96.6	112.8571396	60	78.5	5	0	0	1	6.8	4.05	29.4	31.6	11.9	15.9	108	50	1.8	107	13.2	0.1584	11.0352	8.5	29.7	30.7	335	38	352	36	1.6	7.8	4.2
0	1	28.10000038	67.35	111.6363602	51.45454407	69.90908813	4	0	1	0	8.3	4.53	30.9	33.4	14	11.8	140	18	1	115	9.8	0.38	6.87	8.2	31.2	33.5	465	38	243	19	0.8	9.336198808	4.4
0	1	31.39999962	67.9	123.4736862	53.42105103	72.89473724	1	0	1	1	12.2	4.16	30.6	32.8	12.7	10.2	64	23	0.7	300	12.8	0.389291782	4.392947399	11.8	29.4	31.8	478	41	126	17	0.6	8.2	4.2
0	0	25.60000038	77.4	107.3000031	50.5	68.19999695	5	0	0	0	5.2	4.37	32.3	34.5	14.1	10.5	69	16	0.9	103	7.1	0.15	5.38	12.8	32.2	33.8	427	45	113	17	0.9	9.1	4.2
0	1	27.29999924	77.3	114.5	60.77777863	78.22222137	5	0	0	1	6.2	4.1	31.5	32.6	12.9	12.6	105	21	1	85	16.4	0.46	13.3	8.7	31.6	31.5	401	41	93	15	0.9	8.278734525	3.6
0	1	29	82.75	117.3076935	61.07692337	81.38461304	1	0	0	1	5.7	4.01	29.9	31.9	12	12.3	99	17	0.9	105	13	1.14	8.43	7.5	30.4	31.4	363	36	344.3537541	10	0.6	8.544816202	4.7
0	1	30.39999962	81.1	110.0666656	56.46666718	72.93333435	3	0	0	0	4	4.05	32.3	35.7	13.1	11.9	58	18	1.2	100	12.7	0.59	9.7	10.8	31.5	35.4	303	44	248	12	1	9.093221983	4.5
0	1	21.89999962	67.8	112.0714264	52.7857132	69.7857132	5	0	1	1	5.5	4.15	31.3	33.8	13	12.4	38.53408343	22	1.2	170	4.9	0.1	2.01	13.2	30.8	33.3	476	32	666	22	1.2	9.1	4.1
0	1	26.5	85.65	120.1333313	52.13333511	72	5	0	0	1	6.3	4.72	30.3	33.6	14.3	11.6	83	14	0.9	103	9.7	0.42	6.97	10.4	30.8	33.4	472	39	176	12	0.8	8.827475218	4.4
0	0	32	116.9	121.6111145	70.66666412	88.83333588	4	0	0	1	9.1	5.11	29.9	33.4	15.3	12.2	130	40	1.7	102	15.4	0.6006	12.243	9.4	31.3	34.9	388	47	307.5	35	1.5	8.450925269	4.4
0	1	23.10000038	63.3	114.3000031	50.59999847	68.80000305	5	0	0	1	6.1	4.2	28.1	31.7	11.8	13.7	106	20	0.7	124	9.3	0.36	7.88	7.6	28.6	32.3	340	47	378	11	0.4	7.215354397	4
0	1	31.89999962	80	131.625	49.125	73.75	6	0	1	0	2.6	2.86	28	30.5	8	16.2	114	45	2.3	221	2	0.18	7.05	7.3	27.9	30.5	468	33	684	42	2.2	8.8	4.2
0	0	25.39999962	66	128.6428528	49.3571434	75.7857132	0	0	0	0	7.2	3.9	28.7	30.9	11.2	12.3	111	36	1.4	111	4.9	-0.157002099	4.084063743	8.3	29	30.5	507	35	576.4846123	28	1.1	7.2	3.9
0	0	26.60000038	88.5	141.9230804	61.30769348	91.2307663	2	0	0	0	7.5	4.57	32.8	33.5	15	11.2	73	18	1.1	86	8.3	0.842574133	9.636692086	15.3	32.9	33.8	397	39	709.0478045	20	1.1	9.2	4.4
0	1	21.39999962	61.7	118.6666641	61.52381134	81.90476227	2	0	0	0	8.8	5.5	22.8	32.1	12.5	11	103.4470709	15	0.8	101	8.2	0.310410411	12.2734019	12.4	22.9	32.6	377	40	346	18	0.9	9.7	4.1
0	0	28.10000038	71.65	112.5555573	60.55555725	78.33333588	1	0	1	0	7.4	4.72	32.8	33.7	15.5	11.6	57	24	1.1	203	15.7	0.68	13.05	10.7	32.5	33	490	32	332	23	0.9	8.878840937	4.5
0	1	20.39999962	58.05	114.6470566	66.11764526	84	2	0	0	1	3.1	3.8	30	32	11.4	12.8	84	21	0.6	122	7.2	0.26	5.4	8.8	30.1	32	447	40	396	16	0.6	7.770224298	4
0	0	35.40000153	96.85	105.7894745	49.26315689	67.89473724	6	1	0	1	10	3.48	28.2	32.7	9.8	12.5	68.4362753	21	0.6	104	10.8	0.389047372	9.340646207	9.8	27.8	32.6	338	44	220	20	0.7	9.7	4.3
0	1	32.29999924	101.4	120.7692337	55.69230652	74.92308044	5	1	1	1	7.5	4.25	31.5	34.5	13.4	11.9	42	15	0.8	149	7.8	0.39	6.91	13.7	31.6	34.8	437	49	283	15	0.8	9.1	3.9
0	0	24.70000076	63.1	107.4285736	67.5	81.57142639	3	0	1	0	12	4.11	30.9	32.5	12.7	12.2	88	21	0.9	290	15.2	0.46	8.13	7.5	31.3	33	353	38	850	19	0.7	7.92064016	5.3
0	1	34.79999924	89.3	132.3999939	62.06666565	87.46875	3	1	0	1	7.6	4.39	32.4	34.6	14.2	12.7	112	37	1	112	10.3	0.5047	8.6005	8.6	31.1	35.4	416	37	286	19	0.8	7.243504371	3.4
0	1	19.5	60.55	124.5714264	52.92856979	78.2857132	3	0	1	0	3.8	3.73	34.5	32	12.9	12.8	63	14	0.8	145	2.6	-0.02460507	5.890022132	10.6	35.3	32.2	482	46	533.9289115	15	0.6	7.7	4
0	1	28.89999962	96.3	104.1176453	61.47058868	74.88235474	5	0	1	0	4.5	4.25	31.5	34.4	13.4	10.9	50	29	1.7	175	4.9	0.66	8.51	14.1	31.4	34	503	36	965	24	1.5	9.2	4.2
0	1	32.59999847	100.45	116.6538467	63.26922989	78.11538696	5	1	1	0	7.9	5.06	29.8	34.6	15.1	10.3	92	20	1.3	175	12.9	0.3354	9.7524	10.9	29.7	35.4	272	42	194	23	1.3	9.222203309	4.4
0	0	24.10000038	62.55	135.4642792	58.5357132	83.0357132	5	0	1	1	4.2	2.72	33.1	31.9	9	16.2	63	31	1.2	162	5.3	0.144	4.296	9	33.7	33	399	44	185.7142857	33	1.2	7.8	3.9
0	1	31	96.5	110.5714264	60	76.2142868	2	0	1	1	10.6	4.58	27.9	32.2	12.8	12.9	80	27	1.3	104	14.3	1.17	11.29	8.8	28.2	32.1	249	40	111	21	1.2	7.144613416	4.7
0	1	38.90000153	111	124.4615402	72.92308044	89.2307663	4	1	0	1	6.5	4.56	30.9	32.9	14.1	13.3	44	11	1.1	137	7.5	0.28	5.22	9.8	31.2	33.4	309	42	125	10	0.7	8.065847432	4.1
0	1	25.60000038	85.8	134.6799927	51.72000122	76.04000092	1	0	0	0	7.2	4.28	25.7	29.4	11	12.1	60	18	0.8	142	7.7	0.613405427	11.68521664	10.3	25.5	29.6	252	43	281.3816455	14	0.8	8.2	4
0	1	26.60000038	87.05	107.7777786	55.0370369	72.44444275	4	0	0	0	8.5	4.03	32	34.8	12.9	11.5	59	13	0.9	89	15.1	0.4077	12.0347	8.8	31.8	35.1	476	30	353	12	0.8	8.874214857	3.9
0	1	30.60000038	88.5	110.75	54.54999924	70.30000305	3	0	0	0	9.2	4.72	29.2	33.5	13.8	11.9	77	17	0.9	94	9.7	0.56	11.02	13.1	28.7	33.1	265	36	215	19	1	9	3.7
0	1	32	104.3	117.6666641	67.75	83	6	0	0	1	6.1	4.51	30.8	32.9	13.9	10.6	76	21	1	94	13.5	0.14	12.29	9.1	31	32.5	426	40	280	16	1	8.085134096	4.7
0	1	23.10000038	80.05	106.7894745	51.78947449	69.15789795	10	0	1	0	7	3.79	29.3	31.9	11.1	11.4	86	29	1.5	215	15.7	1.02	12.84	7.8	30.1	32.2	366	33	172	26	1.5	7.6	6
0	1	27.60000038	64	124.7777786	59.16666794	80.5	4	0	1	1	9.6	4.01	27.2	31.2	10.9	11.7	72.62299943	29	1.4	108	9.7	0.11	6.1	10.9	27.9	32.2	298	39	211	19	1.1	9.4	4.3
0	1	27.39999962	70.65	118.4117661	64	83.5	3	0	1	1	6.5	4.81	28.7	33	13.8	13.4	60	21	0.9	103	12.5	0.43	9.55	9.8	28.7	34.1	425	33	482	14	0.7	8.555103692	4.5
0	1	33.79999924	109.85	106.5454559	64.36363983	78.36363983	4	1	1	1	7.9	3.34	32	33	10.7	13.6	47	22	1.2	165	5.1	0.27	4.34	8.2	30.9	31.1	331	37	153	17	0.9	8.912877585	5
0	1	43	106	116.6666641	51.21212006	81.6875	8	1	1	1	7.9	3.73	28.4	33.3	10.6	12.8	90	23	1.2	139	8.8	0.642447819	12.90945374	9.7	28.9	33.9	244	43	173	17	1	8.6	3.8
0	1	28.89999962	115.95	112.3571396	60.7142868	76.92857361	6	0	0	1	7	4.77	31.4	34.6	15	12.6	69	19	1.4	164	6.9	1.33	15.04	14.7	31.5	34.8	299	46	137	18	1.3	9.2	4.1
0	1	21.79999924	67.85	122.7241364	66.10344696	83.90000153	4	0	0	0	5.4	4.51	35.3	37.8	15.9	11.7	73	11	0.8	185	14.1	0.300389073	6.98176864	11	35.4	37.5	486	43	283	14	0.7	8.397018843	4.2
0	1	53.40000153	119	107.0625	62	76.375	6	1	1	0	5.2	5.25	29	34.4	15.2	11.4	75	18	0.8	169	9.1	0.33	6.69	11.6	28.9	34.3	322	46	237	16	0.7	8.579245833	4.4
0	0	25.39999962	64.3	116.8666687	62.03333282	78.43333435	4	0	1	0	8.3	4.23	29.3	31.7	12.4	10.8	58	18	0.7	146	8.2	0.25	7.71	12.8	29.8	32.4	292	33	169	17	0.6	7.3	3.7
0	1	33	86	115.75	54.3571434	79.03333282	1	0	0	1	12	4.4	29.8	35.3	13.1	12.9	48	19	1	158	11.2	0.1955	6.851	13.5	29.9	35.5	319	37	164	16	1.1	8.8	3.6
0	0	22	69.65	122.3125	67.6875	84.4375	3	0	0	0	6.7	4.65	32.3	35.6	15	10.9	50	16	0.8	78	10.6	0.33	7.71	9.8	32	35.4	304	39	362	13	0.7	8.29021581	3.8
0	1	30.39999962	116.15	108.7894745	59.31578827	74.47368622	2	0	0	1	12.2	3.67	33	33.7	12.1	12.9	133.6810671	14	0.9	130	20.1	1.14	15.95	9.2	34.1	33.9	392	38	151.4285714	14	1	7.529486168	5
0	1	27.70000076	94.65	108.8000031	70.19999695	83.40000153	3	0	0	1	5.6	3.81	30.4	32	11.6	11.6	63	20	0.9	106	14.8	0.52	12.05	8.7	30.5	32	397	38	106	15	0.7	8.097840772	4.8
0	1	34	107.35	106.6071396	59.25	75.2142868	6	1	0	0	8.5	4.64	30.4	34.6	14.1	10.8	59	11	0.8	120	8.2	0.11	11.13	13.4	30.2	34.4	423	40	168.75	12	0.8	8.9	4
0	1	26.5	74.85	121.6842117	56.57894897	75.36842346	3	0	1	1	5.8	4.44	25.8	31.2	11.5	12.4	84	19	1	101	8.2	0.189590008	10.52332435	8.7	25.2	30.1	71	40	100	15	0.8	7.6	3.7
0	1	36.09999847	99.15	116	64.875	83.5625	4	0	0	1	4.4	4.17	31.4	32.9	13.1	11	98	18	0.9	81	13	0.476489672	11.65356096	8.8	31.7	33.6	403	37	606	13	0.7	7.779237878	4.1
0	1	42.79999924	114	117.5625	55	71.0625	5	0	1	0	8	4.26	28.1	34.8	12	13.6	142	20	0.9	255	10	-0.229870824	7.249219019	7.7	28.6	35	269	44	238.3333333	24	1.1	8.433422297	4.609206779
0	1	22.79999924	63.55	139.421051	53.31578827	81.52631378	5	0	0	0	9.2	3.09	30.5	31	9.4	10.3	85	54	7.9	132	7.8	0.451979235	6.907311293	9.8	30	31.8	75	45	842	44	6.2	7.8	3.4
0	1	30.89999962	62.75	115.5714264	63.09523773	79.95237732	3	0	0	0	7.6	3.53	30.3	31.7	10.7	14.5	42	27	0.9	126	9	0.94	9.95	10.6	30.6	31.6	434	33	291	36	1	10.3	4.5
0	0	20.5	57.3	122.7777786	65.05555725	84.16666412	2	0	0	0	4.9	4.15	30.4	34.3	12.6	11	119	19	1	108	6.7	0.249373307	3.429809376	9.5	30.4	33.3	525	32	554	13	0.6	8.676129541	4
0	1	44.40000153	107.85	120	52.61538315	73.84615326	6	1	1	1	7.8	3.75	28.5	29.6	10.7	15.2	79	39	1.3	126	6.8	0.749055889	4.195360274	10.3	28	29.3	463	44	188	32	1	9.2	3.7
0	1	34.59999847	110.5	109.625	55	70.125	5	1	1	1	8.2	4.39	26.7	30.5	11.7	14.6	93	15	1.3	174	6.9	0.27	8.63	11.8	26.6	30.5	218	46	208	17	1.3	8.3	4
0	1	23.70000076	50	95.77272797	52.54545593	73.6818161	4	0	0	0	7.6	3.98	27	34.7	10.7	12.3	43	27	0.7	110	9	0.041635504	7.23570689	7.6	27.4	34.1	392	46	320	27	0.6	8.76349481	4.2
0	1	31.60000038	92.25	109.2222214	56.61111069	74.83333588	2	0	0	0	9.7	4.42	29	31.6	12.8	12.2	91	16	0.8	106	16.1	0.55	13.42	7.5	28.8	32.3	295	38	205	12	0.7	7.837462557	4.1
0	0	22.29999924	63.35	115.8461533	64.84615326	84.46154022	0	0	0	1	6.9	4.5	31	34.6	14	10	49	13	0.7	110	8.9	0.1958	6.8797	8.6	30.9	34.7	449	42	857.5	10	0.5	7.901878427	3.7
0	1	21	80.65	121.2777786	67.55555725	84.94444275	5	0	0	1	6.2	4.42	33.9	34.1	15	12.2	74	19	1	89	4.4	0.11	2.486	10.5	34.2	34.2	400	39	268	15	0.6	7.840199458	4.3
0	1	34.29999924	104.45	111.3809509	54.6428566	82.47727203	7	1	1	1	5.8	3.12	28.8	32.6	9	13.9	78	26	0.9	108	5.5	0.64	7.39	8.5	28.9	32.6	261	38	297	25	0.9	8.6	3.8
0	1	28	74	113.6470566	55.17647171	76.35294342	4	0	1	1	4.9	4.18	27.8	32.6	11.6	13.2	55	6	0.7	98	9.7	0.56	7.35	6.7	28.2	32.4	278	40	215	5	0.5	7.889865678	3.6
0	1	29.79999924	88.5	108.5	66.08333588	80.66666412	6	0	0	0	7.5	4.74	29.3	32.2	13.9	10.9	101	29	1.3	97	15.1	0.49	12.52	10.5	30.1	32.2	212	35	168.5714286	18	1.3	7.21519221	4.3
0	1	34.29999924	100.2	108.875	61	76.625	6	0	1	1	6.8	4.75	28	32.2	13.3	11.7	57	18	1.1	92	18.8	1.036840484	20.36696962	10.9	28.5	31.8	313	39	226	12	0.9	7.659129776	4.4
0	1	25.10000038	81.85	103.0588226	62	75.47058868	2	1	1	0	8	4.94	33.8	35.2	16.7	11.8	103	9	0.7	74	7.4	0.74764911	13.64117063	16.2	33.6	34.7	324	38	506	10	0.7	9.1	4.3
0	1	28.70000076	83.5	135.0588226	65.58823395	88.94117737	4	0	0	1	9.5	3.46	33	34.6	11.4	9.7	77	17	0.9	101	9.8	0.1862	6.7914	8.7	33.6	35.1	418	44	112	16	0.9	8.254149623	3.7
0	1	30.29999924	71	106	62.65000153	78.05000305	3	0	0	0	9.1	4.33	30	33.9	13	11.9	90	13	1	109	5.5	0.1	2.97	8.7	30.3	33.5	284	37	268	16	0.8	7.772600711	4.3
0	1	28.70000076	69.4	122.7777786	63.88888931	84.22222137	3	0	0	0	4.8	3.79	32.5	31.2	12.3	12	85	13	0.6	149	15.2	0.64	12.68	9.1	33	31.9	395	41	267	7	0.6	7.850657552	3.963456893
0	1	31.5	109	117.5500031	58.15000153	73	7	0	1	1	9.2	5.02	27.1	32.9	13.6	13.2	62	30	1.3	247	12	0.67	9.48	9.3	26.3	31.2	150	50	108	28	1.4	8.499520176	4.923392984
0	1	30.89999962	84	103.8461533	57.23077011	70.7692337	1	1	1	0	8.9	4.97	29.2	34.2	14.5	11.1	50	16	0.9	160	9.3	0.24	7.91	15.1	28.5	33.6	483	36	454	20	1.1	9.5	4.7
0	1	22.70000076	67.1	112	54.79999924	74.30000305	9	0	1	0	10.5	4.52	27.9	31.8	12.6	10.4	77	22	0.8	145	9.5	0.453661217	1.233996199	12.9	28.6	32.6	429	40	187	24	1.1	9.7	4.9
0	1	29.39999962	94.35	113.9333344	62	77.0625	1	0	0	1	6.6	4.91	27.7	30.8	13.6	11.9	40	16	1	108	13.3	0.24	7.8	10.1	27.4	31	241	46	104	10	0.6	6.150523758	4.3
0	1	29.79999924	91.6	106.9047623	58.95238113	77.04762268	5	1	1	1	8.4	4.61	26.5	31.4	12.2	11	97	22	1	148	22.8	0.85	18.95	10.2	26.8	30.7	315	48	127	16	0.8	9.038622759	5
0	0	23.5	67	101.9230804	56.61538315	73.46154022	2	0	0	0	4.4	3.92	34.7	36.1	13.6	10.4	61	10	0.8	95	5.6	0.16	3.72	6.8	33.3	33.2	365	34	276	7	0.5	8.650574698	4.1
0	1	27.5	62.7	109.0999985	54.29999924	70.69999695	0	0	0	0	6.6	4.57	29.1	33.3	13.3	10.6	72	20	1	102	9.1	0.38	5.21	8.5	29.9	33.7	407	36	378	15	0.7	8.228816443	4.5
0	0	30.79999924	84	106.3157883	65.26316071	78.31578827	4	0	0	0	12.3	5.62	29.9	34.2	16.8	12.2	101	17	0.9	88	8.2	0.68	4.87	16.6	29.5	33.6	464	36	99	18	0.8	10	4.3
0	0	29.60000038	93.2	103.1500015	66.59999847	80.55000305	4	0	1	0	10.3	5.09	32.3	36.8	16.5	13.4	84	16	0.8	170	10.4	0.5088	12.2271	16.4	32.4	36.8	331	38	220	18	0.8	9.5	4.5
0	1	26.70000076	81.9	108.0588226	65.52941132	79.8235321	0	0	0	1	5.2	5.17	32	36.8	16.5	10.7	74	15	1.1	113	15	0.419665697	9.010892433	13.8	30.1	35.5	380	29	502	14	0.9	8.769412679	4.2
0	1	27.60000038	87.5	122.7200012	51.79999924	69.23999786	4	0	0	0	6.5	4.62	28.6	32.4	13.2	11.5	76	14	0.8	81	9	0.11	10.08	14.1	28.1	31.5	361	46	620	19	0.9	9.7	4.2
1	0	25.10000038	75.5	117.3636398	52.72727203	69.90908813	2	0	1	0	8.2	4.46	30.9	33.7	13.8	12.4	46	13	1.2	270	7.2	0.65	7.33	14.7	31.1	33.6	411	36	175	14	1.1	9.5	4.5
1	1	37.40000153	128.05	109.7142868	56.61904907	73.85713959	4	1	0	1	7.1	5.03	30	36	15.1	15.4	70	21	1	95	8.9	0.13	7.33	11	30.3	34.2	512	40	307	21	0.9	8.243256906	4
1	1	37	123	105.8666687	63.66666794	72.73332977	4	0	0	1	6.1	4.34	31.6	33.9	13.7	11	90	13	0.9	115	15.7	1.07	11.96	10.2	31.8	33.6	229	39	295	13	1.2	8.988324727	4.6
1	0	26.70000076	89.1	115.7368393	60.5263176	75.84210205	5	0	1	0	8.7	4.73	28.6	33.7	13.5	11.1	66	13	1.1	96	8.9	0.567	17.388	13.7	27.6	32.5	410	50	310	12	1.2	9.1	4.5
1	1	29.70000076	82	105.1142883	58.37142944	74.05714417	5	0	0	1	4.6	3.79	31.4	34	11.9	10.7	79	17	0.8	142	10.9	0.74	8.43	9.6	32.9	34.7	446	36	197	15	0.7	7.9	4.6
1	1	20.10000038	49.9	118.0833359	54.58333206	77.41666412	3	0	0	1	5.8	3.79	31.2	33.4	11.8	12.5	74	38	1.6	96	4.9	0.400100402	7.32193778	11.5	32	33.2	365	33	912.5	35	1.5	8.5	4.3
1	1	23.79999924	68.9	121.0588226	53.17647171	76.47058868	2	0	0	1	5.7	4.15	29.9	32.3	12.4	12	53	31	1.6	103	5.8	0.33	5.01	12.4	30.6	33	444	37	227	29	1.6	9.4	4.3
1	1	33.90000153	114	120.1666641	65.66666412	84.5	4	1	0	0	5.7	4.31	31.3	33.9	13.5	11.2	79	18	1.2	123	15.3	0.66	12.32	10.8	31.8	34.1	227	46	552	16	1.2	7.949691808	4.5
1	0	23.5	56	135.2631531	37.42105103	71.68421173	1	0	0	0	6.8	3.57	33.5	33.6	12	10.4	57	24	0.9	94	10.6	0.261681231	3.239057154	9.7	32.9	33.7	457	30	636.3818695	29	1	8	3.6
1	1	30.29999924	92.2	110.1333313	66.73332977	79.40000153	4	0	0	0	6.7	4.6	29.3	32.5	13.5	13	59	20	1	91	7.2	0.49	10.4	12.7	29.4	32.5	281	47	488	19	0.9	8.4	4.4
1	1	28.10000038	95.4	109.5238113	50	66.42857361	7	0	1	0	7.1	4.37	27.5	32.1	12	13.5	91	13	1	131	7.9	0.41	14.12	12.2	27.3	32.2	172	39	127	13	0.9	8.5	3.7
1	1	29	90.2	119.4761887	62.2857132	80.47618866	4	0	0	0	11.9	5.1	28.6	32.4	14.6	12.5	75	19	1.2	131	14.8	0.5328	13.1868	10.8	29.9	33.2	483	43	202.8571429	17	1.1	8.114269562	3.6
1	1	34.29999924	109.85	122.8125	66.8125	84	5	0	0	1	10.9	5.63	25.8	31.9	14.5	13.2	63	13	1	104	14.1	0.54	12.1	11.3	26.2	32.4	277	47	850	13	0.9	8.677397512	2.9
1	1	22.70000076	67.5	114.7222214	59.77777863	79.1111145	3	0	0	1	4.2	4.21	32.3	34.2	13.6	14.1	136	29	0.7	107	8.8	0.295049922	9.031787609	9.1	32.4	33.3	363	35	285	18	0.6	7.853976665	5.7
1	1	24.10000038	76.45	100.5681839	57.79545593	71.5681839	5	0	1	0	7.9	4.05	29.9	32.6	12.1	11.1	79	33	1.6	132	12	0.32	8.83	8.2	30	32.5	427	35	1070	31	1.4	7.252576958	5.1
1	0	30.39999962	101.3	121.8000031	62.59999847	79	6	1	1	0	8.4	4.77	29.6	33.8	14.1	14.4	58	15	0.8	192	21.9	0.65	17.51	10.2	29.6	33.6	369	35	246	16	0.9	9.6	4.2
1	1	45.59999847	166.75	107.9090881	58.27272797	72.1818161	3	1	0	0	9.1	5.82	26.8	32.4	15.6	8.018533163	97	21	1.1	105	8.7	1.03	16.05	15.3	28.5	34.4	222	44	154	20	1	8.629792568	4.4
1	1	29.29999924	80	107.2352905	52.94117737	66.88235474	3	0	0	0	6.8	4.26	30.5	33.1	13	10.5	86	12	0.8	79	12.5	0.73	10.86	7.2	30.6	32.6	392	37	250	9	0.6	8.139832456	4.6
1	1	22.29999924	61.85	119.1111145	55.55555725	75.77777863	2	0	0	0	6.3	3.3	28.8	31.5	9.5	11	97	39	8.4	79	8.7	0.35	7.05	6.6	29.1	31.9	429	28	115	28	6.2	8.42763814	5.3
1	1	27.29999924	78.5	115.6923065	63.46154022	79.61538696	5	0	0	0	7.9	4.96	29	33	14.4	12.2	93	17	0.9	92	9.8	0.68	9.98	15.6	29.9	34.4	385	42	221	19	1	9.3	4.1
1	0	31.39999962	74.8	119.0625	56.0625	74.3125	2	0	0	1	17.3	3.52	31.3	32.8	11	12.6	71	37	1	92	13.6	0.54	13.56	10.4	32	33.8	279	44	410	21	0.8	8.2	4.1
1	1	29.70000076	86.75	115.3333359	58.06666565	77.33333588	1	0	1	0	9.9	4.14	29.2	32.5	12.1	9.9	102	25	1.4	229	7.6	0.138249997	6.941157423	11.6	30.2	33.1	256	52	860	27	1.5	9.2	4.5
1	1	37.70000076	91.8	108.9230804	58.23077011	75.15384674	6	1	0	1	7.7	4.8	29.4	32.8	14.1	13.1	84	15	0.9	164	18	0.71	14.6	9.5	28.8	32.6	291	50	478	12	0.7	8.220409725	3.331090965
1	0	26.70000076	83.45	110.1111145	65.22222137	81.77777863	4	0	0	0	4.7	4.69	29.6	34.7	13.9	12.6	23.24049814	15	0.7	86	6.1	0.12	6.66	13.7	30.1	35.4	417	40	123	18	0.8	8.5	4.2
1	1	26.29999924	83.5	118.3636398	66.36363983	84	5	0	0	1	7.3	4.3	30	32.4	12.9	13.3	57	8	1.1	96	18.9	0.83	15.82	9.5	30.4	32.8	350	43	155	12	1.2	7.309675429	4.011576094
1	1	42.20000076	96.25	111.7291641	52.02083206	71.89583588	7	0	0	0	10.5	3.56	30.3	32.6	10.8	10.55976095	113	14	0.9	102	11.8	0.57	4.92	10.7	30.1	32.8	347	40	171	18	1	9.8	4.5
1	1	47.59999847	125.55	110.4523773	66.09523773	82.59523773	3	1	1	1	6.6	3.97	28.4	32.6	11.3	12.6	74	22	0.6	109	5.7	0.3626	7.105	10.8	28.1	31.8	467	45	344	25	0.7	8.69286615	3.8
1	1	37.20000076	113.4	118.5714264	58.2857132	75.7142868	1	0	0	0	5.2	4.69	29.6	33.2	13.9	11.1	101	31	1.3	106	11.5	0.3105	7.498	9.3	30.4	33.7	272	42	398.3333333	23	1.2	7.921792624	4.9
1	1	33.29999924	63.7	146.5769196	63.57692337	91.07691956	1	0	1	0	6.7	4.22	29.9	32.6	12.6	10.4	114	9	0.7	107	6.7	0.700873534	13.34202194	13	29.5	31.8	376	46	165.5091485	9	0.7	9.5	3.9
1	1	33.20000076	104.35	109.5714264	65.57142639	81.92857361	4	0	0	1	7	4.36	30.5	32	13.3	11.6	171	22	1.1	159	11	0.64	7.5	10	31.3	33	413	47	274	20	1.1	7.780047482	4.139989579
1	0	20.70000076	58.9	104.6052628	64.10526276	77.60526276	2	0	0	0	6.9	3.56	32.7	33.9	11.6	13.1	54	13	0.9	176	9.5	0.19	7.4575	8.1	34	34.9	293	36	240	11	0.7	7.315532401	4.3
1	1	29.89999962	72.5	118.375	53.25	74.70833588	3	0	1	0	7.9	3.29	30.5	33.3	10	10.6	97	55	2.3	163	9.7	0.0388	3.5308	8.5	31	33.3	201	46	101	47	1.8	8.1	4.5
1	1	42.5	133.35	113.2352905	61.11764526	77.23529053	5	1	0	0	9.1	4.52	31.2	33.3	14.1	12.2	101	9	1	116	17.2	0.54	14.67	12	31.4	33.1	321	37	102	10	1.1	7.888636218	4.9
1	1	43.09999847	64.2	127.4285736	39.67856979	78.0892868	4	0	1	1	6.7	2.69	34.1	32.9	9.2	10.5	96.78603056	75	3.2	126	7.6	0.0525	2.5235	7.8	34.2	33.5	336	35	380	72	3.6	8.1	3.8
1	1	27.79999924	79	110.5882339	55.88235474	69.47058868	3	0	1	0	7	3.86	31.6	32.4	12.2	11.6	43	28	0.8	141	7.5	0.85	10.31	12.3	30.5	31.9	285	39	123	27	0.9	8.9	4.4
1	1	23.10000038	66.8	100	53.125	64.75	2	0	0	1	10.8	4.75	30.5	34	14.5	11.5	60	16.22489982	0.980923814	121.4355547	10.9	0.23	7.98	13.6	30.8	34.5	425	34	192	17	1	8.4	3.7
1	1	18.60000038	49.6	107	51	70.17857361	4	0	0	1	9.2	4.8	25.4	30.6	12.2	11.1	82	21	0.6	84	15	0.59	11.41	7.4	25.8	30	372	33	418	22	0.6	7.927248601	4.7
1	1	32.79999924	103.35	106.75	56.16666794	70.41666412	3	1	1	0	5.7	4.63	30.7	34.8	14.2	11.7	40	11	0.7	116	13.6	0.53	11.4	10.3	31.3	34.7	332	39	470	8	0.7	8.260973049	4.5
1	1	29.60000038	90.55	111	55.18181992	72.54545593	7	1	0	1	5.2	3.53	34	33.9	12	11.8	56	20	0.9	92	9.8	0.47	7.06	8.2	34	33.3	255	33	220	12	0.8	7.900204646	4.432423772
1	1	26.70000076	79.4	105.4000015	63.46666718	77.93333435	5	0	0	1	7.2	4.04	33.2	32.9	13.4	12.6	63	19	1.1	137	6	0.19	3.72	8.5	33.5	34.3	516	33	297	11	0.6	7.794120247	3.8
1	1	31.39999962	99	100.1333313	52.06666565	67	6	0	0	0	6.6	4.75	29.5	32.3	14	11.7	97	34	1.2	107	9.1	0.36	6.37	10.1	29.5	32.2	241	45	68	18	0.8	7.41211688	3.7
1	1	25	70.95	106.615387	55.84615326	73.07691956	3	0	1	0	11.4	4.41	29.5	32.7	13	11.8	101	17	0.5	214	29.8	0.3	21.46	8.9	30.1	32.5	287	52	103	16	0.5	8.46271596	3.156979493
1	1	26	81	123.4324341	50.29729843	71.11428833	3	0	0	1	8	3.57	30.9	34.1	11	12.6	49.4931902	14	1.1	105	8	0.075935554	8.114944326	9.6	30.2	33.7	341	41	204	13	0.9	9.315577557	3.7
1	1	21.39999962	51.3	112.03125	42.28125	72.4375	2	0	0	1	11	3.16	29.3	31.7	9.2	12.5	122	30	1.6	65	14.6	1.5939	17.4294	8.3	29.2	32.5	429	36	89	26	1.4	7.2	3.4
1	1	32.29999924	106.75	112.8000031	60.20000076	73.5	8	0	1	0	12.2	3.97	28.5	32.8	11.3	11.2	86	22	4.3	66	32.5	3.15	21.88	8.2	28.6	32	418	42	229	33	5	8.2950633	4.948481527
1	1	35.20000076	84.35	113.3478241	61.04347992	77.63999939	6	1	1	1	6.2	4.73	29.4	35.6	13.9	12	58	16	0.7	177	5	0.888176464	10.83513929	14.5	28	33.5	322	50	190	20	0.6	9	3.8
1	0	32.59999847	75.4	109.1363602	55.54545593	72.04545593	4	0	1	1	6.9	4.46	30.3	34	13.5	10.3	62	13	1.1	202.1043265	10.9	0.49	8.41	10.4	31	35.3	207	40	470	16	0.8	8.040820041	4.1
1	1	28.29999924	90.6	122.5161285	50.41935349	70.03225708	7	0	1	0	4.8	3.86	27.7	31.9	10.7	15.6	104	33	1.8	137	9.7	0.44	8.25	8.1	27.8	31.9	444	43	196	32	1.8	7.428831072	4.7
1	1	31.20000076	83.6	95.37036896	43.40740585	57.18518448	5	0	1	1	4.9	2.56	32.4	30.5	8.3	12.9	65	48	1.6	111	9.7	0.3395	7.3526	7.7	31.8	30.8	307	39	109	45	1.5	8.90061053	4.6
1	1	21.20000076	70.35	119.7777786	47.72222137	71.27777863	6	0	0	1	5.7	3.64	29.9	33.4	10.9	14.1	66	29	1.2	98	4.5	-0.081461789	-5.004853258	7.4	29.6	32.7	418	37	214	19	1	7.064256676	4.2
1	1	43.40000153	117.95	103	56.44444275	71.66666412	11	1	1	0	6.1	4.08	32.4	33.3	13.2	12.1	38.67311884	25	1.2	205	11.5	0.47	5.87	8.9	31.7	33.3	187	41	66	20	1.1	8.6	3.9
1	1	33.90000153	93	76.60606384	52.09090805	58.54545593	14	1	0	1	25.9	5.19	30.1	33.8	15.6	16.7	80	23	1.6	159	13.9	0.2806	9.9918	12.9	30	33.7	188	38	376	31	2.4	8.2	6.3
1	1	30.89999962	82.75	115.0500031	58.29999924	75.15000153	2	0	1	1	10.4	4.6	31.3	34.8	14.4	9	62	13	0.6	326	7.4	0.45	9.67	12.4	31.1	33.8	301	37	262	11	0.6	8.9	4.1
1	1	28.89999962	81.7	97.33333588	45.88888931	60.55555725	4	0	1	0	6.7	4.44	30.4	35.1	13.5	11.6	61	16	0.8	130	8.5	0.26	5.66	7.9	30	33.8	198	42	116.25	16	0.9	8.242219213	4.8
1	1	27.79999924	65.6	96.5	56.58333206	72.08333588	8	0	1	1	7.2	4.07	27.5	30.6	11.2	13.3	80	16	0.9	140	13.9	0.64	9.73	6.8	28.3	31.1	370	36	362	13	0.7	7.3638779	4.850926971
1	1	33.70000076	108.2	139	57.375	75.57142639	2	0	0	1	5.7	4.28	29.3	32.2	12.5	14.4	152	16	1	109	6.5	0.210667285	7.987627841	12.7	29.2	32.2	380	40	324.7011667	16	1	9	3.9
1	1	27.5	82.8	104.134613	41.44230652	64.80246735	1	0	1	1	9	3.24	27.1	30.5	8.8	14.7	42	57	1.4	452	11.4	0.6412	20.381	8.6	28	32.5	164	42	110	50	1.4	8.5	4.2
1	0	25.79999924	79.4	127.7894745	56.68421173	76.94999695	5	0	1	1	9.9	4.05	29.4	32.2	11.9	14.8	118	14	0.9	167	20.9	1.29	14.79	7.9	29.7	32	500	46	259	13	1	8.283768168	4.2
1	0	30.89999962	85.7	105.4000015	60.20000076	73.80000305	3	0	0	1	5.7	4.59	30.9	33	14.2	11.5	53	11	0.9	103	16	0.32	12.8	10.1	31.3	33.8	404	38	414	12	0.8	7.598853104	4.2
1	1	29.60000038	78.3	104.8000031	68	79	0	0	0	1	5.9	4.78	29.9	34.3	14.3	13.3	64	26	1.1	145	21.3	1.15	16.84	10.3	30.3	34.8	283	39	116	19	0.9	8.597797843	3.955742132
1	1	22.70000076	64	123	56.7857132	82.2857132	5	0	0	0	7.9	3.99	31.3	33.4	12.5	10.8	88	21	1.3	83	8.6	0.563285504	4.130433019	12	30.2	33	378	42	250	23	1.2	9.1	3.6
1	1	29.60000038	85.15	101.3571396	70.7857132	81.45237732	0	0	1	1	9.7	4.92	30.5	33.5	15	12.7	51	17	1	156	8.5	0.6715	6.6215	10.6	31.3	34.1	342	37	105	13	0.9	8.175283083	4.3
1	1	38.09999847	107.6	111.8148117	60.70370483	78.70370483	1	0	0	0	5.8	4.18	31.3	33	13.1	11.4	74	15	0.9	101	8	0.59	9.29	14.1	31.5	33.5	398	41	300	16	0.7	9.6	4.9
1	1	35.40000153	94.3	101.75	53.625	67.9375	1	0	1	0	8.4	4.87	27.3	32.8	13.3	11.6	65	17	0.6	83	10.9	0.33	7.56	10.4	28.1	32.8	283	42	248	13	0.6	8.52853303	4.7
1	0	27.79999924	81	122	58.1875	76.75	3	0	0	0	7.1	4.55	29.7	34.7	13.5	13.2	56	17	0.8	185	7.5	0.29	5.91	9.9	30.7	35.2	341	39	120	12	0.8	7.853876173	3.8
1	1	36	86.3	118.9285736	66.7142868	83.42857361	5	0	1	0	8.9	4.24	30.7	34.4	13	11.4	45	11	0.7	160	8.2	0.15	10.45	13.3	30.5	33.8	364	44	252	13	0.7	9.23223831	4.5
1	1	26.79999924	68.6	116.5531921	50.21276474	69.46808624	4	0	1	1	8.7	3.48	29.4	32.6	10.2	12.3	135	16	0.8	107	6.7	0.2944	10.3168	9.5	28.8	32.7	333	36	479	18	0.9	8.9	4
1	1	24.29999924	67.5	149.3157959	51.42105103	84.73683929	2	0	0	0	3.9	3.12	36	33.7	11.2	11.2	61	9	0.8	90	3.3	0.455821425	-0.415050518	10.7	34.3	31.5	318	53	242.8833334	14	0.7	8.3	4.3
1	1	36.29999924	99	124.9333344	64.66666412	79.59999847	10	0	0	0	9.2	3.6	29.7	33.3	10.7	13.6	69	26	1.7	142	6.5	0.045192832	3.612095401	10.9	29.4	32.6	362	41	293	19	1.3	8.1	4.2
1	0	28.10000038	103.4	102.8888855	51.70370483	66.59259033	2	0	0	1	6.9	4.48	30.1	32.5	13.5	11.8	57	13	1	121	6.5	0.48	12.3	13.5	30.1	32.8	371	44	504	16	1	8.001155721	4.3
1	1	25.60000038	103.4	126	63.5	83.07142639	2	0	0	1	6.4	4.71	30.9	35	14.5	12.4	97	24	1	167	15.1	0.5436	13.0917	12.2	31.5	36	404	40	191	19	1.1	8.823549443	4.2
1	1	29.39999962	124.5	109.9655151	57.79310226	73.31034851	3	0	0	0	5	4.71	30.4	33.5	14.3	11.5	27	16	0.8	101	6.4	0.33	4.83	11.4	30.2	32.9	346	44	81	14	1	7.955396702	4.9
1	0	26.79999924	72.8	107.5625	68.625	84.1875	6	0	0	1	8.2	3.94	29.9	32.1	11.8	11.7	71	29	1	92	13.3	0.5	11.11	8.6	30.5	32.2	396	40	333	23	0.7	8.491941476	5.7
1	1	39.29999924	122.8	113.1764679	59.29411697	75.70587921	4	1	1	1	5	5.49	25.7	31.1	14.1	12	61	21	0.9	203	10.9	0.27	8.58	9.8	26.3	31.7	303	52	167	16	0.8	8.277985858	5.3
1	1	29.79999924	89.55	121.3157883	53.94736862	73.31578827	5	0	1	0	13.5	4.06	29.3	33.3	11.9	17.8	60	27	1.7	201	18.9	0.38	16.63	7.6	30.2	34.1	368	37	512	16	1	7.679595609	3.999420983
1	1	28.39999962	95	116.884613	62.76922989	80.5	6	0	0	0	7.5	4.91	29.1	33.6	14.3	13.1	65.90825542	15	1	98	18.4	0.93	12.69	11.6	29.5	33.2	370	44	262	15	1.2	7.184045784	3.9
1	1	35.70000076	108.05	117	50.45454407	68.90908813	3	1	1	1	5.3	4.87	29	33.5	14.1	13.9	84	37	1.7	140	5.5	0.077	3.5585	10.6	29.1	33.4	374	43	237	30	1.2	8.534969738	4.3
1	0	25.20000076	91.75	127.7777786	46.55555725	68.77777863	6	0	1	0	7.9	4.15	30	32.8	12.4	10.6	42	64	1.5	71	14.4	0.4464	11.0304	8	29.8	32.5	438	38	242	36	0.9	6.991237583	3.4
1	1	33.59999847	115	105	54.92307663	73	1	0	0	0	6.6	4.94	30.2	33.9	14.9	11.4	125	27	1.4	102	11	0.15	8.76	10.9	28.8	32.7	383	41	375	24	1.2	7.752883174	5.1335176
1	1	31.89999962	87.7	110.0999985	69.19999695	81.90000153	3	0	0	0	7.8	5.18	30.5	35.3	15.8	12.4	71	18	0.8	128	8.9	0.28	7.16	11.7	31.8	36.1	83	39	417.0454545	14	0.9	7.241702057	4.5
1	1	39.20000076	129.6	119.2941208	57.35293961	73.80555725	3	1	0	0	6.9	3.86	29.8	32.5	11.5	11.1	101	19	0.9	78	6.9	0.326800899	2.38640787	10.1	29.9	32.5	309	52	150	19	0.9	8.4	4
1	1	28.89999962	91.2	101.4285736	45.5	78.93548584	5	1	0	1	15.5	3.33	29.4	33.7	9.8	14.1	153	19	0.8	113	12	0.68	20.37	8.8	28.9	32.6	325	41	650	21	1	7.5	3.4
1	0	26.60000038	80.55	120.5	58.09090805	76.04545593	5	0	0	0	4.5	4.69	28.8	33.8	13.5	10.8	60	19	1	119	4.4	0.39	7.69	13.5	28.9	34	327	35	190	20	1.1	9.1	3.9
1	1	23.10000038	80.4	113.1764679	65.76470947	83.35294342	1	0	0	0	9.8	4.68	31	33.1	14.5	12.3	60	15	1	91	16.5	0.56	13.03	10	32.2	33.8	535	38	382	15	0.8	7.432702702	3.7
1	1	24.39999962	75.55	104.4400024	54.52000046	72.12000275	4	0	1	1	7.7	3.18	29.4	31.9	9.4	13.9	56	17	0.8	89	6.3	0.7686	13.9446	10.1	30.8	32.8	433	39	228	16	0.9	9	4.5
1	1	32.5	97.2	112.0909119	41.54545593	63.27272797	3	0	1	0	11.9	4	31.2	33.9	12.5	11.3	24	20	1.1	117	12	0.6633	15.1152	12.8	31.2	33.7	335	51	83	25	1.4	9.6	4.7
1	0	26.29999924	57.1	112.8823547	62.44117737	81.58823395	3	0	0	0	8.9	3.54	31.6	33.5	11.2	11.2	79	19	0.6	94	7.4	0.23	4.29	7	31.3	32.4	379	39	295	12	0.6	8.52864986	4.4
1	1	22.39999962	69.5	110.727272	69.1818161	87.09091187	1	0	0	1	4.4	4.53	29.8	32.7	13.5	13.5	96	21	1	102	10.7	0.737627764	13.59944485	9.3	29.7	32.8	341	47	257	20	1.2	8.450994576	4.7
1	1	36	70	123.4705887	59.11764526	78.29412079	7	0	1	0	5.1	3.33	30.4	34.7	10.1	13.1	119	29	2.2	75	4.5	0.098350754	3.167075501	10.1	30.2	34.5	432	36	264	29	2.2	10.00577385	4
1	1	24.60000038	61	112.5	53.42856979	71.7857132	10	0	0	1	4.9	3.88	33.1	34.2	12.9	18	67	17	0.9	113	18.7	0.757461114	23.83346938	9.8	33.3	34	416	41	220	15	0.8	8.393489427	3.8
1	1	22	57.3	109.5999985	58.90000153	78	4	0	0	0	6.5	4.22	31.5	32.4	13.3	13.2	24	14	1	125	13.8	0.28	11.56	8.9	31.6	32.6	483	32	392	9	0.8	7.026674026	4.2
1	0	27.89999962	81.7	110.6666641	63.18181992	81.24242401	2	0	0	1	19.3	4.03	27.5	31.4	11.1	15.35713494	66.53613736	14	0.8	130	11.1	0.44	8.56	7.1	26.9	30.3	401	39	324	11	0.6	7.516115344	4.8
1	1	23.60000038	74.5	98.875	54.125	70.375	2	0	0	0	8.5	3.88	35.1	34.9	13.6	11.8	59	19	1.1	106	16.3	0.82	12.78	10.8	35.1	34.7	392	35	325	16	1	8.986259937	4
1	0	21.70000076	70.55	109.0625	54.625	74.4375	2	0	0	0	7	4.05	32.8	33.7	13.3	11.4	68	12	0.8	134	8.7	0.53	5.4	9.3	33	33.9	516	34	888	13	0.8	7.289856345	3.8726316
1	1	28	82.85	113.5416641	59.625	77.29166412	5	0	1	0	8.2	3.72	31.7	33.1	11.8	11.5	62	24	1.6	133	18.3	1.26	11.78	9.1	32	33	393	36	216	23	1.5	8.238400277	5.4
1	1	30.29999924	90.65	100.8125	61.8125	75.5	4	0	0	0	7.2	3.77	31.8	34.7	12	13.4	57	13	0.9	119	7.6	0.27	5.54	9	31.7	34.2	442	38	294	10	0.7	8.482781003	4.5
1	1	32.90000153	99.15	103.6111145	61.33333206	75.27777863	7	0	0	1	6.7	5.02	29.9	33	15	11	51	15	0.8	86	6.8	0.23	9.8	14.4	30.1	33.5	385	47	95	15	0.7	9.861739131	4.2
1	1	38.20000076	92.3	121.6785736	43.3571434	78.94642639	0	0	1	0	7.4	3.43	31.6	34.6	10.8	13.3	45	14	0.8	141	10.8	0.568875406	6.616929391	9.7	31.2	34.7	426	47	606	22	0.9	9.2	4.7
1	1	25.20000076	71.3	105.4285736	58.2142868	71.35713959	6	0	0	0	6.8	4.95	29.7	36.8	14.7	8.589430856	83.38015995	15	0.8	140.3238034	8.5	0.483889506	9.809406297	13.9	29.6	36.2	490	39	491	15	0.9	10.04240845	4.4
1	0	28.5	67.9	120.2857132	68.7142868	85.07142639	6	0	1	0	8.3	4.28	29	33.7	12.4	10.7	116.9218814	22	0.9	134	8.9	0.8601	12.8283	13	30	35.1	369	38	248	22	1	9.6	4.6
1	1	25.10000038	70.2	110.6875	56.3125	77.33333588	2	0	0	0	9.4	2.91	27.5	30.8	8	15.8	155	18	1.1	114	9.3	0.35	28.67	8.9	27.6	31.8	240	40	393	9	1.2	8.5	4.7
1	0	25.89999962	86.2	101.5	61.9375	82.75	3	0	0	0	5.9	4.77	28.7	32.8	13.7	10.4	53	19	1	87	8.2	0.27	6.26	11.5	29.7	33.8	319	46	368	14	1	7.848181797	2.808876694
1	1	23.89999962	77.1	103.125	43	68.02381134	12	0	1	1	9.3	5.07	29	33.2	14.7	11.1	71	18	0.9	197	10.7	1.24	7.82	13.8	30	34.8	474	38	736	15	0.8	8.80966521	4.2542475
1	1	23.10000038	71	110.25	48.25	70.30000305	5	0	0	1	5.8	3.67	32.7	32.5	12	11.8	155.2142485	29	1.2	94	5.8	0.2	9.53	12	32.7	32.5	455	35	236	29	1.2	9.5	3.8
1	1	29.79999924	104.4	101.7619019	62.33333206	76.4318161	5	0	0	0	6.2	6.12	27.6	32.8	16.9	10.8	67	15	0.9	105	10.4	0.712471464	9.874276441	13.8	28.3	34.2	439	54	188	12	0.8	9.019639107	4.5
1	1	33.90000153	95.65	115.6315765	56.63158035	75.2142868	8	0	1	1	3.2	4.7	26.8	33.9	12.6	11.3	44	23	1.4	172	9.5	0.11	7.41	9.7	26.9	32.8	311	43	162.5	21	1.5	7.548764177	5.2
1	1	22.60000038	99	107.6451645	50.61290359	66.45161438	4	0	0	1	10	5.16	21.1	30.1	10.9	14.1	178	22	1.1	132	10.9	0.545	8.9816	7.6	22.6	31.6	270	45	600	18	0.8	6.392861212	4.2
1	1	26.60000038	85.5	100.5517273	49.44827652	66.51724243	3	0	0	0	8.3	4.11	29.4	32.7	12.1	10.4	75	21	1.2	102	19	0.66	12.57	7.1	30.3	33.3	424	43	108	19	1.1	7.902891429	3.8
1	1	34.59999847	130.5	115.7894745	55.10526276	74.31578827	1	0	1	1	6.5	4.28	25.3	31	10.8	12.9	54	12	0.9	212	12.5	0.4125	10.2375	8.4	26.4	32	263	41	323.3333333	16	0.9	8.965844154	4.3
1	0	24	72.2	110.2307663	60.30769348	76.46154022	6	0	1	0	5.2	3.79	33.2	33.2	12.6	12	23.83963748	30	1.4	119	5.1	0.45	7.32	14	33.7	33.7	251	44	114	31	1.5	9.307493725	4.6
1	1	29	79.05	108.3793106	58.75862122	74.72413635	1	0	0	1	5.7	4.31	31.6	34.3	13.6	10.7	77	16	1	110	10	0.55	6.99	8.8	31.2	33.6	412	43	218	11	0.8	9.216384097	4
1	0	30.70000076	83.6	105.8518524	64.62963104	77.85185242	1	0	0	0	5	4.98	29.7	34.4	14.8	10.75250192	46	13	1	166	4.5	0.21	3.66	13.9	29.2	34.6	393	40	258	12	1	9.8	3.9
1	1	23.20000076	73.85	111.5	52.05555725	72.77777863	2	0	0	0	5.4	3.75	34.4	34.3	12.9	12.8	61	21	0.8	96	6.8	0.27	5.48	9.4	34.1	32.8	441	41	291	15	0.7	8.854004232	4.4
1	1	31.89999962	98.35	121.75	45.875	67	8	0	1	0	6.1	3.84	29.7	32.5	11.4	13.6	69.91252109	26	1	156	4.8	0.3	5.25	11.5	29	31.9	234	49	83	24	1	8.8	4
1	1	26.20000076	100.4	110.8148117	57.66666794	74.18518829	2	0	0	1	7	4.58	28.6	32	13.1	13.2	119.3951432	17	1.3	110	6.7	0.74	12.69	11.9	28.5	31.3	408	45	175	17	1.3	8.8	4.4
1	1	30.39999962	93.4	113.5925903	51.29629517	70.74073792	7	0	1	1	5.9	5.01	29.7	33.7	14.9	14.91084099	98.55875379	27	1.7	132	14.8	0.87	11.13	10.7	29.2	33	414	40	152	26	1.7	8.895710326	4.6
1	1	31.10000038	82.5	111	59.91666794	77	4	0	0	0	8.8	4.03	31.8	33.5	12.8	11	45	14	0.8	97	9.7	0.19	8.33	13.8	32	34	427	45	526	11	0.8	8.8	3.9
1	1	34	93.5	123.6666641	56.5686264	74.01960754	10	0	0	1	9.5	3.67	30	32.4	11	14.2	40	33	1.9	96	7.2	0.2	3.75	11.8	30.1	32.9	148	44	98	31	1.7	9	3.9
1	0	24.29999924	69.55	97.31034851	46.72413635	69.13793182	7	0	0	0	4.6	3.71	32.3	33.1	12	10.9	51.8330448	22	1.1	99	4.2	0.37	8.04	12.8	32.5	32.9	433	43	362	15	1.2	9.4	4.1
1	1	23.5	84.7	109.5	71.41666412	85.66666412	4	0	0	1	7.5	4.89	28.8	31.3	14.1	14.8	87	30	1.3	96	5.7	0.5	8.83	13.6	28.2	30.6	313	43	278	30	1.1	9.7	3.9
1	1	4.699999809	96.2	103	39.5	55.83333206	7	0	1	0	5.7	2.59	30.9	31.9	8	13.1	59	44	2.9	139	6.3	0.27	9.43	7.9	29.9	31.7	283	45	352.5	56	2.9	8.4	4.2
1	1	29.39999962	83	108.3333359	64.09523773	79.23809814	6	0	0	0	6.3	4.39	33	34	14.5	10.3	52	10	0.9	81	9.2	0.21	6.39	11.1	33.6	34.9	472	36	335	8	0.8	7.566809396	3.8
1	1	37.79999924	104.8	101.8461533	50.46154022	65.61538696	4	1	1	1	10	4.89	28.2	32.8	13.8	13.7	68	11	0.6	130	20.9	0.98	9.41	11.2	28.5	31.4	177	53	81	13	0.9	8.107290155	4.2
1	1	26.79999924	66.2	103.5	62.28333282	76.83333588	3	0	1	0	6	3.21	29.9	30.8	9.6	8.658225278	100	18	1.4	279	8	0.28	6.088	8	30.3	31.6	315	35	308	16	1.4	7.722992753	4.6
1	1	31.10000038	86.55	103.6666641	45.7142868	63	7	1	0	1	9.1	4.19	29.4	33.1	12.3	11.7	58	19	1.2	112	9.1	0.144218961	9.862578977	12.1	29.6	33.9	295	48	168	25	1.3	8.6	3.8
1	1	38.40000153	102.7	104.7333298	53.93333435	69.46666718	9	0	1	1	6.9	4.59	27.2	31.8	12.5	11.2	86	47	1.5	111	10.3	0.2163	8.8786	7.8	26.6	31.8	456	41	401	28	1	7.438130435	4.3
1	1	32.5	103.65	103.0999985	58.5	73.69999695	0	0	0	0	5.3	5	29	33.6	14.5	11.5	98	17	1.2	119	9.6	0.27	6.85	10.5	29.2	33.5	357	39	193	21	1	8.804172075	4.953800069
1	1	40.20000076	91.15	116.9285736	55.3571434	73.2142868	1	1	1	0	7.8	3.61	28.5	32.2	10.3	10	91	29	1	130	5.2	0.605522392	8.502303616	7.7	30.4	34.1	309	38	312	23	0.7	7.482803167	3.8
1	1	31.70000076	107.95	116.1999969	57.74285889	75.59999847	6	0	0	0	7	2.94	30.5	33.6	9	15.4	72	64	3.5	106	9.3	0.975923121	14.78487951	7.4	28.9	32.5	315	47	398.3333333	60	6.1	9	4.9
1	0	29.10000038	92	127.8461533	51.03845978	73.57691956	2	0	0	1	7.8	4.31	32	33.9	13.8	11.2	69	16	1	102	4.7	0.1269	3.5532	10.2	31.6	33.4	259	43	214	21	1	7.78166165	4.1
1	1	31	106	143.125	49.5	79.6875	5	1	1	1	7.4	3.31	30.4	32.4	10.1	12	62	32	2	89	7.4	0.392	2.2512	10	31.5	33.4	238	49	181	33	2	9.8	4
1	1	28.60000038	60	106.625	46.625	66.125	7	0	0	0	5.3	4.13	27.8	31.2	11.5	12.8	79	63	2	156	5.8	0.3388	9.8494	11.1	27.3	31	291	48	219	63	2	8.6	4.1
1	1	24.60000038	80.55	98.8125	51.875	65.5	3	0	0	0	16.7	3.25	28.9	33.1	9.4	14.4	64	13	1.3	99	13.5	0.9	11.36	7.9	28.6	32.4	252	32	383.6065574	12	1.4	8.1	4.3
1	1	41.40000153	95	119.7647095	61.23529434	81.88235474	1	0	1	0	6.8	4.21	26.8	31.2	11.3	11.4	120.2694526	13	0.5	261	7.5	0.4117	14.8391	9.5	27	31	307	39	1037.5	11	0.4	8.7	4.1
1	1	30.39999962	92.45	123.2105255	66.84210205	85.94736481	9	0	0	0	12.2	3.73	24.7	31	9.2	13.1	67	15	0.7	104	10.7	0.73	18.64	9.6	25.1	31.4	118	41	260	16	0.8	9.1	4.6
1	1	30.60000038	100.3	120	65.2307663	80.46154022	7	0	1	1	12.4	4.5	28.4	32.3	12.8	13.6	22.24935293	22	0.8	115	10.2	0.3	6.43	12.1	28.3	32.4	306	32	195	18	0.8	8.3	3.8
1	1	29.60000038	86.6	109.9199982	44.75999832	67.08000183	4	0	1	0	12.2	3.71	32.1	32.1	11.9	13	379	12	0.7	124	19.6	1.212099582	21.69366739	8.2	30.3	30.1	393	38	181	10	0.8	8.546461076	3.5
1	1	29.29999924	87.5	109.8235321	63	75.23529053	6	0	0	1	7.7	5.08	32.5	36.8	16.5	11.6	82	18	0.9	111	16.7	0.11	14.52	10.1	31.2	34.4	310	42	173	23	1.2	8.497518199	4.68079515
1	0	30.29999924	97	108.7142868	56.5	73.2142868	3	0	1	0	5	3.41	33.4	34	11.4	10.3	71	28	2.1	97	5.9	0.622207289	5.052400779	11.5	33.1	34	229	37	192	23	1.7	8.7	3.6
1	1	28	89.9	97.69999695	45.20000076	62.29999924	3	0	0	1	10.1	4.23	30.7	33.5	13	9.789674905	114	14	1	113	8.7	1.09	16.22	12.6	30.7	34.2	245	37	122	17	0.9	9.2	4.4
1	1	37.20000076	115.75	118.0357132	67.2142868	81.4642868	0	1	1	1	5	4.94	26.5	32.3	13.1	12.8	78	16	1.1	155	8.5	0.187	6.783	9.6	27.3	32	454	37	149	15	1.1	7.137810516	4.5
1	1	33.5	98.2	106.0909119	49.90909195	66.36363983	6	0	0	0	7.1	4.53	28.5	31.6	12.9	12.9	78	18	1	115	14.4	0.7	10.94	10.3	28.9	32.4	512	38	528	15	1.1	7.551526851	4.245774222
1	0	21.39999962	51.4	113.4666672	54.26666641	76.19999695	9	0	0	1	8.4	4.22	32	33.4	13.5	10.8	32	14	0.6	107	13.4	0.38	8.31	8.9	32.5	34.1	317	33	320	9	0.4	8.087619399	4.2
1	1	37.20000076	109.95	109.6923065	50.07692337	68.07691956	3	1	1	0	10	4.92	29.3	33.8	14.4	10.2	134	14	0.9	275	12.8	0.39	9.79	10.1	29.1	32.6	355	44	233	11	0.7	8.085647899	4.7
1	0	34.40000153	79	102.5769196	49.46154022	67.30769348	1	0	1	1	8.6	5.54	25.6	31.8	14.2	12	73	15	0.9	128	16	0.68	12.33	10	25.6	31.3	440	43	560	13	0.7	7.142378424	4.5
1	0	33.59999847	119	119.3000031	67	81.19999695	5	1	0	0	7.4	5.32	28.6	33.6	15.2	11.3	46	20	1	97	10.3	0.47	7.06	10.8	28.4	33.1	211	41	83	15	0.9	7.743732209	4.9
1	1	36	121.6	106.384613	53.15384674	67.73332977	13	0	0	1	11.3	3.26	31.5	33	10.3	17.17046907	99	71	4.4	103	12	0.429698505	13.75768983	9.9	31.7	33.2	153	44	88	75	4.3	9.8	4.3
1	1	26.10000038	70.75	106.6500015	66	78.94999695	3	0	0	1	6.5	4.79	30.1	32.8	14.4	15.01417739	95	17	0.8	99	10.6	0.45	7.74	9.1	30.8	32	296	36	116	12	0.6	7.984652302	4.8
1	1	29.10000038	84.35	110.9411774	63.35293961	80	2	0	0	1	6.9	4.75	27.6	31.6	13.1	12.2	44	26	1	99	11	0.51	8.54	9.7	28.3	32.3	357	35	315	29	1.1	8.212037706	4.6
1	1	35.70000076	95.7	118.4285736	57.2857132	74.33333588	4	1	1	1	8.1	3.7	29.2	30.7	10.8	16.4	91	27	1.4	168	16.5	0.95	12.41	7.8	30	31.8	335	47	240	26	1.2	7.875917443	3.1
1	1	36.5	110.85	110.3928604	60.32143021	75.0357132	2	0	0	0	8.8	4.68	31	36.8	14.5	11.6	83	14	1	113	17.5	0.35	12.43	10.6	31.8	35.8	287	43	80	12	0.9	8	4.3
1	1	27.79999924	86.25	115.0476227	61.19047546	79.33333588	4	0	0	1	9.5	4.53	30.7	32.7	13.9	12.2	50	17	1.1	76	26.2	1.35	21.15	11.2	30.9	33.4	419	38	300	14	1.1	8.292130133	4.4
1	1	22.79999924	67.8	124.3214264	37.4642868	63.0357132	2	0	0	0	5.8	4.2	30.7	31.1	12.9	10.8	64	31	1.1	78	6.9	-0.091371045	10.57643926	10.4	32.1	33.1	404	40	343.8221963	20	0.7	7.3	3.7
1	1	21.70000076	72.8	110.578949	51.73684311	69.89473724	5	0	0	1	9.2	3.67	33.2	33	12.2	11.3	64	15	1.2	110	7.4	0.25	5.41	7.3	33.5	33.8	419	37	308	18	1	7.924796586	4.4
1	1	24.5	64	109.3333359	50	69.58333588	1	0	0	1	11.4	4.31	26.5	34.2	11.4	12.5	125	39	2.1	115	7.3	0.42	6.28	11.2	25.9	32.9	435	34	198	47	2.5	9.7	4.6
1	1	27.60000038	86.05	107.2142868	55.6428566	71.5	7	0	1	0	7.3	4.84	30.4	35.4	14.7	12.4	61	15	0.8	119	10.5	1.01	8.25	10	31.2	35.6	319	37	212	13	0.9	8.010791809	4.3
1	0	34	102.25	107.6428604	61.42856979	75.2142868	7	0	0	1	8.8	5.72	25.3	30.5	14.5	11.5	62	17	1	114	24.1	1.33	18.06	12.4	26.3	32.1	306	49	117	16	1.2	8.348809202	4.3
1	1	31.79999924	87.5	118	60.90909195	80.36363983	2	0	1	0	11	4.51	32.4	34.8	14.6	10.9	79	17	0.5	296	15.9	0.63	11.24	9.9	31.7	34.3	332	43	326	14	0.5	8.439587091	4.4
1	1	22.10000038	56.4	102.0294113	47.29411697	73.81428528	5	0	0	1	5.8	4.13	29.8	31.2	12.3	13.8	118	33	1.2	101	6.2	0.52	9.84	12.6	30.1	32.5	444	32	323	24	0.9	8.2	3.9
1	0	31.29999924	92.55	110.1111145	63.88888931	79.66666412	3	0	0	0	9.7	4.71	34.6	33.1	16.3	10.2	81	13	0.9	95	10.2	1.1058	16.5288	16.9	34.3	32.7	326	47	448	14	1	8.9	4.5
1	1	37.90000153	111.55	143.2142792	57.2857132	80.42857361	1	1	0	0	8.2	4.68	31.2	32.2	14.6	12.2	142	57	2	102	6.6	-0.058529045	5.144191177	12.5	31.8	32.8	66	41	229	48	1.6	7.3	3.7
1	0	32.79999924	96	102.1206894	60.53448105	78.08620453	3	0	1	0	9.2	4.97	30.2	33.3	15	11.7	30	15	0.7	104	9.4	0.3256	5.2836	15.3	30.6	33.7	306	41	418	15	0.7	9.8	4
1	1	26.60000038	86.9	100.4285736	61.5	75.57142639	4	0	0	1	6.1	3.3	34.8	34.3	11.5	11.4	69	17	1.1	97	7.8	0.32	6.04	9.1	35.1	34.1	301	38	283	14	0.9	8.238687258	4.2
1	0	23.70000076	61.95	105.7307663	70.19230652	82.86538696	2	0	0	0	7.8	3.67	28.9	32.2	10.6	11.9	89	10	0.6	121	3.5	0.12	2.14	7.3	28.9	32	397	46	124	8	0.5	7.194937238	4.4
1	1	29.10000038	86.55	100.75	53.0625	66.6875	2	1	1	0	5.4	3.89	30.6	32.6	11.9	12	73	14	0.9	133	10.2	0.45	8.59	9.9	30.6	32.9	271	40	134	21	0.9	8.817950076	4.4
1	1	28.10000038	90.5	111.5714264	52.57143021	68.2857132	5	0	0	0	4.2	4.45	30.3	33.4	13.5	11.9	91	15	0.9	96	4.5	0.2	3.31	8.8	31	33.8	304	45	321.6666667	11	0.8	7.000879012	4.7
1	1	50	118.75	123.5384598	65	82.15384674	6	1	1	0	8.6	5	29.6	33.8	14.8	11.7	94	14	0.9	87	11.4	0.45	8.95	10.5	30.3	34.3	266	40	224	11	1	7.651057377	4
1	1	32.70000076	86.1	110.7222214	56.94444275	73.83333588	1	0	0	0	7.7	4.5	31.3	34.8	14.1	11.7	73	20	1	118	8.7	0.15	6.6	9.8	31.7	34	205	45	125	16	0.9	8.970321569	5.6
1	1	46.5	134	108.3333359	58.5	75.77777863	2	1	1	1	10.3	4.54	28.6	33.9	13	12	105	31	1	165	19.5	0.58	16.1	8.3	28.8	32.7	457	40	345	25	0.9	9.286982734	5.2
1	1	30.60000038	89.45	103.3333359	53.5	69.91666412	3	0	0	0	6.7	4.98	26.7	33.1	13.3	13.5	94	15	0.9	96	6.1	0.25	7.73	14	26.1	32.1	420	44	353	17	0.9	8.9	5.2
1	0	25.5	78.5	110.9473648	59.5263176	75.26316071	1	0	0	1	4.7	4.52	32.6	37.2	14.7	13.6	48	18	1.2	60	8.3	0.685453624	10.34791783	9	32.9	37.7	338	45	287	14	0.8	7.551133225	3.5
1	1	29.5	104.7	102.625	50.625	66.75	2	0	1	0	5.6	4.02	30.8	32.5	12.4	12.4	72	17	0.9	111	9.4	0.42	6.39	9.2	30.6	31.9	410	36	454	12	0.9	7.469501141	3.673769783
1	1	40.70000076	125	119.2849138	63.62595775	79.93333435	0	1	0	1	8.5	4.17	29.2	33.5	12.2	13.2	56	54	1.5	142	13.3	0.669169841	15.31343515	12.1	28.9	32.7	459	46	430.4233026	53	1.4	9	3.3
1	1	31.39999962	90.4	112.7073135	64.9146347	81.71250153	1	0	0	0	9	4.41	31.3	35.6	13.8	12.9	54	20	1.2	91	12.1	0.025596559	7.323825333	9.3	30.5	34.4	400	47	346	16	0.8	7.910708531	4.502396459
1	1	37.20000076	111.9	103	53.66666794	70	12	1	0	1	8.9	4.23	32.2	33.3	13.6	13.6	80.75002625	9	0.9	147	10.3	1.56	25	13.6	32.6	33.7	205	47	180	16	0.9	9.2	4.2
1	1	23.5	77.05	114.4736862	65.47368622	80.63157654	1	0	1	0	7.6	4.73	28.3	32.8	13.4	11.9	62	14	1	289	12.9	0.18	8.07	9.2	28.6	33.2	432	34	468	9	0.6	6.704124523	3.3
1	1	26.5	85.7	106.0625	56.3125	74.0625	1	0	0	0	6.9	3.93	35.6	36.6	14	11.7	100	14	1	123	6.4	0.735387193	12.54764993	13.6	35.9	37.1	415	39	323	13	0.9	9.700661347	4.1
1	0	28	80.45	105.9166641	65.5	78.83333588	2	0	0	1	6.8	4.42	32.4	35	14.3	11.3	70	15	0.8	79	11.1	0.57	8.74	9.9	32.2	34.6	457	39	267	11	0.7	8.698753811	4.2871646
1	1	20.5	55.3	141.8205687	86.67592203	115.3076935	5	0	0	0	6.6	3.28	35.6	32	11.7	10.6	84	14	3.5	94	5.1	0.377226793	8.711761828	10.2	35.9	32.3	419	44	255.949822	16	3.7	8.8	5
1	1	44.59999847	140.4	115.75	57.15000153	74.94999695	8	1	1	1	6.9	4.43	29.1	32.9	12.9	11.5	61	20	1.4	244	7.5	0.3975	5.3475	9.8	29.3	33.5	418	49	296	18	1.1	9.21263118	5.2
1	1	28.20000076	78.6	121.5454559	55.18181992	73.95454407	9	0	1	0	5	3.61	28.6	33.3	10.3	11.6	61	56	9.6	292	1.7	0.0238	0.969	7.8	29.3	33.5	419	43	248	33	6.7	8.95045413	4.3
1	1	27	83.3	101.7857132	56.2142868	71.53333282	0	0	0	0	7.3	4.49	31.7	34.9	14.2	11.8	163.0320873	17	0.9	87	6	0.4536	8.64	12.6	31	34.9	245	37	308	21	0.9	9	4.2
1	1	31.89999962	70.9	104.2222214	58.9629631	74.07407379	4	0	1	0	4.9	4.6	30	33.8	13.8	10.4	89	20	1	140	4.9	0.24	5.28	13.4	29.3	33.2	415	37	406	29	1.2	9.1	4.7
1	1	31.5	79	111.9230804	61.69230652	75.46154022	10	0	0	0	6.3	5.16	27.9	34.1	14.4	11.6	90	15	1.1	101	7.8	0.34	9	14.2	27.7	33.6	199	50	110	31	1.4	9.2	3.7
1	1	26.29999924	68	112.2857132	48.6428566	69.92857361	5	0	0	1	8.3	3.78	30.2	33.4	11.4	11.8	78	21	1.1	91	21.2	0.84	17.07	8.3	31	33.5	415	34	160	24	1.1	7.265881267	4.5
1	0	23	73	136.4615326	56.46154022	82.53845978	3	0	1	1	6.1	3.45	34.4	33.9	11.9	14	41	22	1.2	92	5.2	0.374617081	-4.331533535	11.3	34.4	33.5	441	41	350.5998007	27	1.4	9	4
1	1	35.59999847	140.4	106.578949	60	75.57894897	4	1	0	1	5.2	4.95	29.1	32.7	14.4	11.9	101	23	0.9	90	11.9	0.35	7.24	11.6	29.9	33	305	45	272	15	0.7	8.445642983	3.1
1	0	31.5	63.6	115.1428604	63.3571434	82.5	3	0	0	1	6.5	4.06	30.5	31.2	12.4	18.7	68	19	1.1	86	11.8	0.582323647	10.46491368	10.8	32.1	33.3	418	40	411	17	0.8	8.388150272	3.8
1	1	40.70000076	110.85	115	64.84615326	75.53845978	4	0	1	0	11.3	5	29.6	33.3	14.8	11.6	53	25	1.3	232	15.5	0.44	11.14	9.7	30	33.4	300	43	512	17	1	6.925400412	4.312690796
1	1	31.79999924	94.05	111.7368393	51.68421173	71.15789795	0	0	0	0	6.8	3.14	32.5	32.7	10.2	11.1	56	15	1	211	21.3	0.21	15.55	8.1	32.9	33.1	381	34	273	18	0.9	8.583969147	3.9
1	1	28.20000076	81.35	112.8666687	56.33333206	73.33333588	3	0	1	0	7.2	4.38	26	30.8	11.4	10.6	70	17	0.8	417	11.7	0.24	9.62	8	27.3	32.5	460	36	409	12	0.6	7.340992789	4.5
1	1	34.59999847	89.7	115.25	55.875	71.8125	4	1	0	1	6.2	3.78	21.4	28.9	8.1	11.8	70	19	1	92	8.6	0.39	5.54	7	23.3	30.4	463	44	227	12	0.7	7.660048141	4.4
1	1	35.70000076	77.7	128.7142792	42.7142868	66.7142868	4	0	0	1	6.6	3.06	26.7	31.4	8.2	12	63	42	1.5	127	6.3	0.026786703	4.674447653	7.8	25.8	30.4	456	32	134	38	1.1	9.1	5
1	1	35.90000153	76	152	47	81.8181839	1	0	1	0	5.8	2.99	30.1	32	9	11.7	83	31	1.2	109	4.2	0.292359599	4.794026891	6.8	30.6	33.1	252	36	960	26	0.9	8	3.6
1	1	32.09999847	104.3	122.1818161	56.27272797	73.40000153	9	0	0	0	7.1	4.68	31	32.5	14.5	11.8	63	20	0.8	97	15.9	0.4	12.63	11.1	32	33	278	64	192	15	0.9	7.787092311	4.035652381
1	1	35.29999924	96.1	109.5199966	58.24000168	71.80000305	3	1	1	1	8.3	3.97	31.2	32	12.4	11.8	55	25	1.1	109	11.6	0.5	9.06	9.4	32	32.9	383	39	429	19	0.7	8.451824062	4.598619679
1	1	32.70000076	72.75	103.9230804	67.7692337	82.38461304	6	0	0	1	4.5	3.17	29	32.2	9.2	12.3	49	19	0.8	98	10.8	0.42	8.55	9.1	29.3	32.9	256	33	86	8	0.4	8.551683743	4.1
1	1	40.29999924	84.7	129.9149709	63.56910563	82.1764679	2	1	1	0	15.1	4.75	27.4	31.8	13	10.8	89	15	0.7	101	21.2	0.64	14.42	8.5	26.7	30.8	346	45	129	12	0.6	6.806088819	4.3
1	0	30.29999924	112	116.5714264	65.19047546	81.66666412	4	0	0	1	8.7	5.14	28.6	33.1	14.7	11.7	69	15	1	128	13.8	0.414	10.9572	10.9	28.4	32.1	191	55	91	21	1.2	7.901083155	4
1	1	21.89999962	72.8	115	62.55555725	81.3888855	15	0	0	1	43.2	4.89	23.3	26.6	11.4	11.9	96	33	2	112	67.5	0.68	61.43	7.8	23.1	26.5	363	47	237	25	1.7	6.345621726	4.5
1	1	28.79999924	97	115.9499969	59.5	74	1	0	0	1	6.8	4.74	28.7	32.9	13.6	11.9	55	21	0.8	99	8.9	0.23	6.93	9.8	30.1	33.7	433	40	161	15	0.7	7.9	4.1
1	0	22.29999924	48	139.5555573	45.38888931	78.16666412	1	0	0	0	8.8	3.5	31.7	32	11.1	10.9	67	14	0.5	148	6.9	0.322872747	10.88388261	9.7	31.7	32.8	457	38	404	8	0.4	8.4	3.3
1	1	26	89.9	118.7777786	54.5	75.6111145	6	0	0	1	7.1	4.05	34.6	36.1	14	12.8	56	17	1.2	116	17.9	0.92	14.68	9.7	34.5	35.5	365	40	145	10	0.8	8.115754024	4.7
1	1	38.20000076	126.4	125.2142868	51.3571434	72.57142639	6	0	1	1	8.3	6.27	28.7	32.9	18	11.8	86	14	0.8	260	19.1	1.11	15.12	13.5	30	34.3	139	45	259	16	1	7.615882355	3.477088661
1	1	25.29999924	71.8	127.5999985	54.95999908	75.36000061	2	0	0	1	6	4.31	32.2	35.2	13.9	12.5	50	30	1.4	95	7.6	0.1064	5.7608	9.1	33.9	36.7	501	37	374	19	0.8	7.707292063	4.3
1	0	28.10000038	85.6	110.7333298	64.1333313	81.59999847	4	0	0	0	9.3	4.96	28.6	33.9	14.2	10.9	73	19	0.8	91	16	0.32	13.27	10.1	28.6	33.7	333	44	178	13	0.7	7.598889198	4.4
1	0	20.10000038	72.6	113.5714264	51.7857132	72.57142639	7	0	0	1	4.6	4.18	29.2	31.7	12.2	14.4	104	26	1	63	20.6	0.497170811	19.21357489	8.5	29.7	32.4	361	38	300	20	0.8	8.207306058	4
1	1	33.29999924	111	110.0588226	63.11764526	80	4	0	0	0	9.2	4.21	28.7	31.2	12.1	10.6615423	54	17	1.2	112	7.4	1.14	12.32	11.1	28	32.4	197	39	223	17	1.3	8.6	4.1
1	0	25.89999962	94.05	103.5	55.5	70.125	4	0	0	0	6.3	3.53	31.7	32.7	11.2	12.7	83	14	0.9	94	6.6	0.27	7.68	11.7	32	33.6	418	36	204	21	1	9	4.3
1	1	26.10000038	70	134.4705811	38.70588303	73.88235474	4	0	0	1	5.8	3.94	30.6	34.1	12.1	15.1	89	50	2.3	121	5.4	-0.01161312	4.3258446	10	30.2	34	422	38	281.7233642	50	2.2	9.1	5.5
1	1	24.5	66.6	137.0625	43.4375	74.9375	2	0	1	0	7.1	4.37	29.6	33.2	12.9	11	364	26	1	203	3.8	0.0646	1.7024	10.6	29.7	33.3	464	31	822.5	20	0.9	8.2	4.4
1	1	35.59999847	110	108.9285736	59.07143021	74.64286041	2	0	1	0	5	2.86	29.7	33.1	8.5	11.5	154	33	1.8	160	6.9	0.35	11.09	9	29.2	33	311	42	341	28	1.6	8.7	4.8
1	1	31.79999924	106.2	122.3529434	55.76470566	75.35294342	7	0	0	0	13.2	4.58	29.9	33.6	13.7	10.6	69	22	1.3	117	5.4	0.15	4.14	8.4	30.2	34	453	40	356	14	0.9	7.553381389	4
1	1	24.10000038	55.45	120.7777786	44.77777863	68.5	3	0	0	1	169.7	4.24	27.8	30.6	11.8	12.3	78	22	1.1	102	203.5	2.04	12.21	11.2	26.9	29.3	380	34	219	20	1.1	9.1	4.5
1	0	31	89.25	118.2142868	74.07142639	87.42857361	6	0	0	1	7.8	4.85	32	32.9	15.6	12.1	52	18	1.3	123	16.2	0.405	12.7494	13	31.8	32.6	182	36	366	14	1	7.9	3.9
1	1	26.89999962	85.95	130.7058868	60.82352829	84.64705658	3	0	1	0	5.3	3.94	32.8	34.6	12.9	11.2	35	15	0.9	98	6.3	0.171513113	7.04375157	10.3	33.1	34.8	460	37	304	17	0.9	9.4	4.6
1	1	27.89999962	92.35	109.5999985	67.93333435	83.03333282	7	0	0	1	4.7	4.53	32	33.1	14.5	12.1	75	19	1.3	91	19.5	1.76	15.99	9.2	31.8	32.2	145	41	71	16	1	7.841844767	4.458592661
1	1	22.20000076	75.7	102.375	53.3125	68.07142639	8	0	0	1	4.8	3.83	32.1	32.9	12.3	15.6	136	17	1.1	97	10.6	0.64	8.27	7.8	32.8	33.6	354	39	840	18	1	7.858825834	3.378991017
1	1	32.5	102.65	104.3157883	58.36841965	72.78947449	2	0	0	0	5.1	4.2	30.6	37	12.9	13.8	56	10	0.7	89	5.2	0.2948	11.189	12.7	29.9	35.7	176	37	867.5	12	0.7	9.135528279	3.6
1	1	33.59999847	109	112.8636398	50.86363602	67.65908813	6	0	0	1	8.8	4.99	29.1	33	14.5	14.2	101	27	1	96	23.7	0.71	19.78	7.3	28.9	31.7	490	43	126.25	22	1.2	7.278872759	4.7
1	0	31.29999924	79.9	116.0952377	59.04761887	76.45237732	1	0	1	0	17.4	4.86	28.1	30.9	13.7	12.1	105	25	0.9	118	12.6	0.4032	7.623	12.5	28.3	30.8	451	39	269	24	0.7	9.269525887	4.2
1	1	25.10000038	68	117	48.45454407	72.1818161	5	0	0	0	8.3	4.09	31.3	32	12.8	11.1	116	13	0.8	116	7.9	0.4	7.65	12.3	31.7	32.2	482	36	492	22	0.9	9.1	4.4
1	1	24.79999924	70	108.5199966	57.04000092	71.95999908	1	0	1	0	7.3	5.26	29.1	35	15.3	11.4	81	16	0.9	280	15.1	0.64	10.25	9.7	30	36.2	431	40	320	14	0.6	7.725956886	4.6
1	1	31.70000076	104.85	126.2222214	66.33333588	84.66666412	3	0	0	0	14.2	4.69	31.6	35.3	14.8	11.9	84	13	1	118	17.1	0.44	13.74	10.6	31.6	34.4	415	40	267	13	1.1	7.855198452	4.3
1	0	25.20000076	72.1	114.625	59	80.75	5	0	0	1	14.2	5.56	22.5	29.5	12.5	18.6	80	15	0.8	82	20	0.6	18.4	10.3	22.9	29.9	354	36	173	11	0.6	8.636168192	4.00962517
1	0	31.39999962	83.85	111.1818161	68.45454407	84.72727203	8	0	1	0	4.6	3.23	25.4	31.4	8.2	15.6	72	24	1.4	104	4.6	0.05	4.54	8.3	25.2	31.4	278	43	153	27	1.4	9.1	4.1
1	1	279.7999878	99.95	126.2941208	77.64705658	94.35294342	10	0	0	1	7.3	3.26	34	34	11.1	14	56	46	7.2	99	8.1	0.325987856	10.13202863	10.9	31.4	32	305	43	202	56	8.3	9.4	4.8
1	1	44.70000076	142.4	108.1764679	51.41176605	66.88235474	5	1	0	0	6.4	4.29	33.1	36.9	14.2	10.3	-5.226235258	43	1.6	127	12.9	0.2451	10.2039	10.5	34.3	37.6	380	46	151	39	1.5	8.234957529	4.9
1	1	34.09999847	79	110.6470566	54	72.64705658	3	1	1	0	7.4	4.74	26.4	32.3	12.5	11.4	101	11	0.6	234	8	0	2.57	14	26.1	32	405	43	303	14	0.6	8.996962189	4.5
1	1	35.90000153	98.95	105.25	58.67856979	74.7142868	3	1	0	0	6.7	4.84	28.7	32.7	13.9	10.8	49	20	0.9	128	27.8	1.065892474	22.68355283	13.4	28.9	32.7	231	47	328.3333333	21	0.9	8.829266843	4.1
1	1	28.89999962	74	106.727272	53	66.04545593	13	1	1	0	11.7	3.05	29.2	31.7	8.9	13.1	131.1892326	62	2	177	8.3	-0.054735576	7.272967854	7.9	29	31.8	65	33	577	73	1.9	8.9	4.2
1	1	21.29999924	61.85	107.875	51	70.125	0	0	1	1	8.1	3.76	31.9	34.3	12	12.3	111	19	0.8	204	12.8	0.47	10.4	8	32.3	33.5	88	44	204	16	0.8	8.160045681	5.08704568
1	1	32.70000076	100	125.3333359	64.58333588	82.41666412	4	0	1	1	10.3	4.83	32.1	35.1	15.5	12.7	60	18	0.9	166	25	1.156719443	17.93676974	14.2	31.8	34.3	407	38	620	15	1	8.984256158	3.9
1	1	27.5	98.55	112.4666672	51.06666565	66.59999847	5	0	0	1	5.8	3.88	32.2	34.3	12.5	10.8	41	13	0.8	102	6.8	0.27	12.57	11.9	31.8	33.8	419	35	278	13	0.8	8.17004049	4.1
1	1	23.39999962	62.5	102.3809509	54.1428566	70.85713959	4	0	0	1	8.2	4	32.5	34	13	14.4	87	22	1.2	99	11.2	0.47	8.84	9	32.4	33.3	458	48	263.3333333	15	0.8	7.844321031	4.4
1	1	34.40000153	102	115	70.1111145	93	0	1	1	1	8.2	4.52	27.7	33.4	12.5	13.8	105	20	1	116	8.8	0.41	9.89	12	27.3	32.6	98	48	125	20	1	8.3	3.7
1	1	42.79999924	120.6	124.1818161	63.27272797	79.54545593	4	1	0	0	15	4.24	29	33.2	12.3	14.2	153	19	1.3	149	12.5	1.25	11.58	12.4	29.2	32.6	345	44	86	15	1.4	9.1	4.3
1	1	49.09999847	135.1	111	58	78	7	0	0	1	3.9	2.74	31	31.3	8.5	15.2	66.70592943	52	10	103	4.1	0.12	3.23	9	30.9	30.6	220	45	302	42	10.6	8.3	4.1
1	1	53.90000153	177	114.5333328	63.86666489	79.06666565	5	1	1	1	11.6	4.4	32.7	35.2	14.4	12.4	84	20	1.3	193	17	0.92	12.47	14	32.6	35.1	108	50	192	17	1.2	8.578651956	4.066763032
1	1	33.90000153	95.9	120.4444427	58.88888931	76.33333588	5	0	1	0	8.1	4.82	29.5	32.4	14.2	12.1	77	13	0.8	181	7.4	0.5	9.3	14.1	29.5	32	294	42	226.6666667	13	0.8	9	4.5
1	1	40.20000076	102.3	105.8235321	57.23529434	71.58823395	7	1	1	0	7.9	3.73	27.6	29.2	10.3	11	63	54	1.7	133	11.8	0.64	7.73	8	27.5	29	401	52	238.5714286	46	1.9	7.491315658	5.1
1	1	36.20000076	93	116.9090881	54.59090805	74.8181839	3	1	0	1	7.1	3.67	30	30.5	11	11.1	193	12	0.7	108	7.4	0.53	12.34	11	30.6	31.2	299	35	221	13	0.8	9.1	4
1	1	30.70000076	93.4	98.46666718	46.46666718	58.65625	5	0	1	1	5.4	3.32	32.4	30.1	10.7	16	173	27	1.2	255	14.9	0.2831	12.5309	8.1	33.4	30.1	449	43	748	25	1.2	8.301156693	3.9
1	0	26.39999962	60.1	116.7857132	54.7857132	72.64286041	3	0	0	0	7.1	4.1	32	33.8	13.1	11.2	44	22	0.6	104	12.4	0.47	8.71	6.9	32.5	33.2	333	34	182	11	0.5	7.238079607	3.3
1	1	34.09999847	100.3	103.6666641	62.5	74.58333588	5	0	0	0	10	4.43	29.6	33.1	13.1	11.4	88	14	0.5	105	13.5	0.61	10.88	10	29.4	32.4	369	37	247	12	0.5	7.082800572	4
1	1	37.5	106.4	113.5999985	55.79999924	71.92857361	2	0	0	0	6	4.43	29.1	33.2	12.9	11.9	56	9	0.8	88	6	0.51	8.71	12.9	29.1	33.2	410	43	97	9	0.8	9.1	4.4
1	1	33.20000076	97.3	102.3103485	45.80172348	64.44827271	3	0	0	1	10.8	4.81	31	34.5	14.9	11.4	63	16	1.1	104	15.4	0.53	8.85	10.1	31.2	33.9	427	46	170	14	0.9	7.660721558	4
1	1	39.79999924	114.7	107.2142868	58.1428566	71.2857132	10	0	0	1	8.2	4.61	23.9	30.7	11	12.2	87	17	1.2	122	8.2	0.086844171	12.5942701	12.3	23.8	30.4	401	42	133	15	1.3	9.617315702	3.9
1	1	24.20000076	71.45	115.875	60.4375	76.19999695	6	0	1	1	6.3	3.86	32.4	34.5	12.5	13.5	100	18	1.2	207	7.9	0.51	6.12	8.6	33	34.7	382	31	259	13	0.8	7.259218655	4.3
1	1	34.29999924	106.15	124	70.61538696	95.82142639	2	0	1	0	6.5	4.34	27.4	33.1	11.9	10.9	78	48	2.5	183	6.9	0.52	8.88	12.3	27.5	33.7	353	40	253	46	2.3	9.3	4.2
1	1	30.70000076	110.65	112.9000015	59.90000153	76.09999847	0	0	0	0	7.9	4.84	33.4	33.6	16.2	7.179331127	105	12	1.1	117	19.1	0.776968855	21.51576519	11.2	34.6	35	239	45	107	14	1	7.621482443	4.184950956
1	1	26.60000038	75	94.71875	56.0625	70.6875	2	0	0	0	8.4	4.68	28.6	32.9	13.4	12	63	15	0.8	106	12.6	0.77	10.15	9	28.7	33	365	47	650	16	0.7	8.099092465	4.7
1	0	27.60000038	80.2	112.8397134	53.09035556	71.1818161	2	0	1	0	3.2	3.88	33	32.8	12.8	16.0975178	62	21	0.9	83	2.4	0.287431385	2.533954881	13.7	32.9	33.4	371	36	437	18	1.1	8.5	4.2
1	0	21.39999962	67.1	109.727272	61.18181992	77.45454407	6	0	0	1	5.7	4.61	29.3	33.5	13.5	12.9	64	20	0.9	121	8.2	0.46	6.69	9.4	30.2	34.2	304	35	576	15	0.7	7.122844875	4.048003542
1	0	24.39999962	77	102.4400024	54.20000076	69.55999756	4	0	0	1	10.7	4.45	29.7	32.6	13.2	13	83	17	1.1	95	21.6	0.67	18.27	8.9	29.9	31.9	390	34	400	12	0.8	7.480338865	3.9
1	1	30.70000076	95.5	130.75	62.625	83.5	3	0	0	1	15.5	4.34	21.2	29.7	9.2	23.2	68	11	0.8	112	16.4	0.32	30.59	8.8	21.8	30.9	359	42	177	15	0.9	9.2	4.9
1	1	32.5	98.6	123	64.625	80.375	7	0	1	1	4.8	4.13	29.3	32.1	12.1	12.9	97	27	1.5	157	4.8	0.99	13.46	12.3	29.3	31.9	335	37	131.6666667	29	1.7	8.7	3.7
1	1	26.29999924	83	117.4615402	34.69230652	56.61538315	2	0	1	1	5.9	3.14	33.5	31.8	10.5	12.4	209	26	1.1	134	8.1	0.277736542	4.930665593	8.1	32.4	30.7	359	40	424.7816443	21	1	8.452296228	4.1
1	1	26.5	92.3	113	62.36841965	77.94736481	3	0	0	0	5.7	4.66	31.5	34.4	14.7	12.4	43	21	0.9	104	10.3	0.38	7.94	11.2	31.5	34.8	387	42	328	15	0.8	7.574915925	4.8
1	0	29	65	108.5428543	54.51428604	74.95833588	1	0	1	1	10.1	3.68	32.1	33.6	11.8	13.3	64	19	0.9	140	13.1	0.41	10.4	11	31.6	34.1	284	29	168	25	0.8	9	4
1	1	33.59999847	95.45	114.1428604	68	85.57142639	5	0	0	0	8.4	4.43	30.5	33.3	13.5	12.3	65	28	1.2	111	15.3	1.04	10.54	11.3	30.3	33.6	278	51	215	20	1.1	9.856022483	4.5
1	1	36.29999924	105.6	126.5853653	52.43902588	73.46341705	6	1	1	1	11.3	4.56	27.7	33.1	12.6	12.5	44.21146667	17	0.8	118	10.2	0.365800217	8.787426382	11.8	28.6	34.5	421	41	267	13	0.8	9	4
1	1	34.90000153	97.2	96.45454407	62.48484802	75.69696808	6	0	0	1	8.3	4.35	31.7	32.1	13.8	12.3	105	32	1.5	94	23.8	0.8	21.39	11.5	32.6	33	424	40	105	28	1.2	8.818206882	4.434377763
1	0	22.5	65	138.9565277	44.78260803	76.26087189	2	0	0	1	5.6	3.65	31.3	33.4	11.5	17.3	56	27	0.7	94	4	0.351311529	4.971587649	10.8	32	34.4	505	30	431	22	0.6	9.3	3.5
1	1	27.89999962	69	105.6470566	50.88235474	70.94117737	7	0	0	1	5.7	4.42	24.2	29	10.7	10.8	90	19	0.8	106	18	0.61	14.8	6.9	24.6	28.5	361	55	910	19	1	6.344301857	6
1	1	29.70000076	94	99.92308044	60.76922989	74.7692337	3	0	0	0	9.4	4.43	30.2	34.7	13.4	11.5	65	31	1.4	115	18.8	0.638231282	16.73499535	11.3	31.4	34.9	253	36	134.2857143	22	1.1	8.776881927	4.1
1	1	23.39999962	75.45	108.5454559	54.90909195	75.36363983	3	0	0	0	7.9	4.86	30.1	33	14.6	11.1	38	18	1	92	8.8	0.3256	6.3536	10.4	31.2	35.8	447	41	350	13	0.6	7.433339184	3.4
1	1	25.70000076	75	106.8000031	57.20000076	73.34999847	11	0	0	0	6.8	2.8	31.1	31.3	8.7	13.7	69.70893045	17	4.3	109	6	0.05	5.23	9.3	30.1	31.5	255	42	156	20	4.7	8.6	4.7
1	1	23.5	62	161.0320868	74.82508004	109	0	0	0	0	5	4.1	31.7	33.9	13	10.7	75	34	1.1	87	3.5	-0.106746042	-3.344401614	10.6	29.4	31.8	435	31	357	23	0.9	8.6	3.6
1	0	36.5	106.1	108.7894745	56.68421173	72.15789795	3	1	0	1	7.2	4.91	28.5	34.1	14	13	80	19	1	99	13.9	0.526692021	11.9163506	10.3	29.5	34.4	376	41	166	23	1.2	7.642336796	4.7
1	1	27.10000038	86.8	114.6470566	61.23529434	81.29412079	5	0	1	1	7.3	4.06	29.1	32.5	11.8	11.9254929	119.997785	22	0.8	263	11	0.121	7.414	7.2	28.6	33.3	368	48	256	21	0.7	7.79336106	4.2
1	0	26.79999924	71.3	131.8666687	40.09999847	69.16666412	5	0	1	0	5.7	3.66	31.7	32	11.6	11.5	53	41	1.5	118	6.1	0.730202591	5.616255874	11.9	32	32.6	466	32	230	42	1.3	9.4	4.5
1	1	31.70000076	97	105.9090881	55.45454407	70.1818161	1	0	1	0	6.9	4.96	29.2	34.4	14.5	11.7	66	20	1.2	175	10.6	0.37	8.06	10.6	29.1	33.8	167	42	381	15	1.1	7.794846536	4.4
1	1	23.20000076	72.95	115.4285736	56.6428566	74.7857132	2	0	0	0	4.7	4.55	28.6	32.3	13	13.4	121	23	1.6	95	5.5	0.36	2.64	9.2	28.3	31.4	409	37	332	19	1.3	7.992446727	4.038897677
1	0	25.10000038	70.15	105.0769196	64.15384674	79.7692337	4	0	0	0	7.2	4.18	30.6	32.3	12.8	11	115	30	0.9	102	31.2	1.99	25.19	10.6	31.5	32.5	303	33	206	20	0.8	8.752870159	4.1
1	1	36.90000153	119.5	122.7200012	58.36000061	77.63999939	2	1	0	0	8.8	4.76	32.9	33.3	15.7	12.8	67	20	1	103	13.4	0.46465288	8.129047305	13	33.8	34.3	486	46	972	16	0.7	8.422339715	3.8
1	0	22.89999962	72.85	106.375	54.3125	69.375	2	0	0	0	5.7	4.15	33.3	35.7	13.8	12.2	61	17	1.2	176	9	0.4	7.69	9.6	33.7	35.3	393	43	193	15	1.1	8.706839709	4.3
1	0	26.20000076	77	117.5500031	65.34999847	81.5	1	0	0	1	8.1	5.51	28.9	33.6	15.9	13.3	65	22	1.2	120	9.1	0.09	4.46	11.1	28.8	32.3	496	43	460	15	1.1	7.638134388	4.2
1	1	35.20000076	100.9	97.83333588	59	71.41666412	2	0	1	1	11.5	4.52	32.3	32.7	14.6	13.9	106	17	1.2	203	13.6	0.21	11.66	9.5	32.9	33.7	324	34	274	16	1.1	7.715195137	4.858827142
1	1	30.29999924	98.1	109.5625	48.1875	66.1875	7	0	1	1	9.3	4.6	28.9	32.2	13.3	13.9	46	26	1.4	111	20.6	0.71	18.17	10.5	30	33.4	273	41	410	24	1.3	7.854344992	4.643013012
1	1	27.10000038	89.35	113.8571396	51.7142868	68.42857361	5	0	0	1	6.8	5.7	29.5	34.4	16.8	11.8	98	15	0.9	89	6.3	0.49	18.16	16.1	29.7	34.5	362	39	96	18	1	9.856869978	4.5
1	1	28.29999924	87.5	112.875	56.375	73.75	3	0	0	1	6.7	4.88	27.5	33.2	13.4	13.8	52	13	1	148	6.3	0.192345118	10.13581856	13.7	27.6	33.9	389	33	254	13	1	9.7	4.3
1	1	30.60000038	93.25	113.3333359	66.33333588	80.55555725	4	1	1	0	8.2	5.36	29.1	32.6	15.6	11.3	96	13	0.9	144	21.9	0.71	18.42	10.5	29.7	32.7	476	45	176	12	1	6.19114732	4.391494653
1	1	25.79999924	71.4	104.282608	65.78260803	79.41304016	8	0	0	0	9	5.21	29.8	36.1	15.5	12.8	85	19	1.3	87	10.5	0.147	6.153	8.7	29.2	34.8	344	45	415	12	1	7.841158368	4.716179341
1	1	26.5	95.45	107	59.4375	74.875	4	0	0	0	6.1	4.55	31.2	33.8	14.2	11.4	59.33617037	14	1	94	4.3	0.447	12.4415	14.3	30.6	33.2	446	26	654	18	1.1	9.81138683	4.8
1	1	35.70000076	84.75	118.0500031	55.34999847	75.69999695	1	0	0	1	4.5	4.13	28.5	31.4	11.8	36.6	76.28752861	14	0.9	94	5.6	0.402079115	15.04635707	11.5	29.1	33	400	37	353	23	1	9.5	3.6
1	1	28.29999924	56.5	134.25	54.25	77.5	4	0	0	0	9.2	3.18	29.6	32.1	9.4	11	120	18	0.9	109	10.7	0.528449753	9.070100329	9	29.7	33	394	37	371.4285714	28	1	9.5	4.4
1	1	30	84	96.40000153	60.20000076	72.07142639	4	0	0	0	6.8	4.29	32.9	35.6	14.1	13.3	91	15	0.9	86	18.5	0.44	15.7	10.6	32.7	34.2	391	34	174	11	0.9	9.324967021	4
1	1	25.5	82.85	107.3888855	53.77777863	71.44444275	3	0	0	1	5.3	4.15	35.2	34.8	14.6	11.3	97.7806298	19	0.9	112	8.7	0.095055491	3.101072473	9.9	35.7	36	342	42	148	13	0.7	8.238315041	4.3
1	1	24.89999962	77.4	98.2857132	61.8571434	75.95237732	4	0	0	1	9.2	5.13	29.8	33.4	15.3	11.3	73	15	1.1	139	19.4	0.94	15.09	8.9	31	33.7	235	42	232	13	0.9	7.565895282	4.1
1	1	36.5	113.25	113.0454559	61.36363602	75.04545593	5	1	0	1	8.1	5.47	29.4	33.8	16.1	11.1	83	11	1	91	12.8	0.38	10.05	10.9	29.9	32.5	360	45	142	13	1	7.83063674	5
1	1	29.10000038	96.2	125.9375	42.625	68.34375	6	0	1	1	4.3	3.46	31.3	31.8	10.8	11.3	38	72	3.1	62	3	0.147	2.043	8.8	31	31.6	354	38	462	62	2.9	7.7	4.6
1	1	31.20000076	73	148.421051	58.68421173	85.05263519	1	0	0	1	6.7	4.41	28.7	33.8	12.6	13.7	57	12	0.8	168	5.7	-0.013761479	9.123584914	11.7	28.6	33.4	105	54	-18.69020961	10	0.6	8.1	4.3
1	1	34.09999847	104.75	115.1500015	59.20000076	75.90000153	5	0	1	1	6.8	4.67	26.7	33.2	12.5	12.2	56	20	1.2	156	13.8	0.087717424	0.921036055	9.9	27	33.5	377	47	392	19	1.1	8.9	3.9
1	0	37.70000076	112.6	111.6428604	67.2142868	80.14286041	3	0	0	0	4.3	4.72	30.5	33.2	14.4	12.6	113	17	0.7	96	11.8	0.48	8.66	10.8	30.3	32.9	368	37	169	15	0.8	8.389643233	4.4
1	1	31.60000038	121.55	109.1999969	62.79999924	77.90000153	4	0	1	0	8.2	4.71	31.6	35.4	14.9	9.9	63	9	0.7	274	9.8	0.3	8.71	13.6	31.1	33.5	342	47	123	14	0.9	8.9	4.4
1	1	34	107.2	100.8947372	49.78947449	63.63158035	1	0	0	0	8.2	4.77	29.8	33.3	14.2	12	74	17	1	95	18.5	0.95	14.56	10	30.3	33.2	408	41	248.5714286	17	0.9	7.721291462	4.6
1	1	36.90000153	90	103.0666656	52.59999847	71.06666565	5	1	0	1	8.5	3.8	32.4	34.6	12.3	10.9	72	14	0.9	96	11.6	0.4524	9.4772	6.8	32.8	35.4	428	38	324	11	0.6	8.342262541	3.4
1	1	36.40000153	106.4	120.5909119	58.13636398	75.86363983	1	0	1	1	6.8	4.8	29.7	34	14.3	11.6	102	28	1.5	84	12.5	0.348968864	9.972720513	9.6	29.4	33.8	368	43	304	23	1.3	7.411759036	4.3
1	1	25.10000038	75.25	116.7647095	40.05882263	83.15714264	3	0	0	1	9.5	3.9	30.7	35.1	12	15.2	77	12	0.9	102	5.7	0.152	6.2092	10.6	30.4	35.4	315	39	228	9	0.8	8.5	4.2
1	1	23.5	90	120.5	48.7857132	67.07142639	5	0	0	0	6.3	4.27	30.2	34.1	12.9	13.9	38	12	0.9	81	18.5	0.49	15.73	10.1	30.8	34.1	437	37	211	9	0.9	8.186128512	5
1	0	28.60000038	89.2	108	61.83333206	77.5	3	0	0	0	8.6	5.43	29.1	31.1	15.8	11.5	41	12	0.9	130	10	0.39	7.78	9.4	29.5	32.3	348	44	492	14	0.9	7.086392098	4.454456795
1	1	25.39999962	78.75	112.125	52.25	68.5	2	0	1	0	9.2	4.65	29.5	32.6	13.7	11.7	51	23	1.1	122	9.4	0.39	6.75	10.2	29.1	31.9	383	37	904.4444444	25	1	8.941692803	4.190077609
1	1	5565.200195	124.8	111.4583359	50.25	67.25	0	1	0	1	12.1	4.32	27.5	30.9	11.9	13.8	178	46	1.3	117	10.9	0.45	20.43	9.3	27.4	31.1	142	45	100	57	1.1	8.1	3.9
1	0	42	85.5	127	68.5	86.125	2	0	1	0	6.6	4.01	28.4	31.2	11.4	9.028658693	150.0547728	12	1.1	109	7.7	0.14	5.76	10.8	28.6	30.9	326	46	238	18	1.2	9.1	4.3
1	1	25.79999924	77	102.3000031	64.19999695	77.40000153	3	0	1	0	4.8	4.75	30.1	32.9	14.3	11.6	59	15	1	127	10.7	0.52	8.72	12.6	30.5	32.8	323	41	181.3333333	12	0.9	7.364742017	4.300789075
1	1	24.60000038	73.55	125.5	48.88461685	69.65384674	3	0	0	0	7.5	4.74	28.5	33.3	13.5	11.9	56	21	0.8	94	13.1	0.39	10.16	9.3	29.5	33.8	414	35	292.5	15	0.6	7.110044207	4.3
1	1	18.10000038	48	105.0833359	59.41666794	77.33333588	13	0	0	1	10.1	3.44	33.3	34.2	11.5	12	58	15	0.6	100	18.4	0.9016	15.1432	9.9	33.5	34.1	390	41	546	11	0.5	8.484500987	3.5
1	1	31.70000076	111.4	119.5	55.6428566	73.92857361	4	0	1	0	7.6	5.32	28.4	32.9	15.1	11.4	47	17	0.9	143	10.9	0.08	8.97	10.3	29.3	33.6	399	43	252	18	1.2	9.036071364	4.3
1	0	30.39999962	73.75	120.6206894	63.10344696	80.72413635	5	1	0	1	5.5	4.02	28.1	32.8	11.3	10.4	79	19	0.7	95	6.8	0.21	3.62	7.9	27.6	32.5	436	40	384	12	0.4	7.587456202	3
1	0	53.59999847	53	126.2105255	61.36841965	85	0	0	0	1	4.8	3.81	29.6	34.7	11.3	14.7	53	20	0.8	129	4.9	0.078538181	-2.448707499	11.3	30.2	35	440	34	588	20	0.7	9.5	4.4
1	0	24.5	76.8	109.4444427	66.5	82.6111145	2	0	0	0	6.5	5.09	32	36	16.3	12.8	53	14	0.7	106	8.3	0.27	6.04	10.7	32.2	35.9	351	41	776	13	0.7	7.91621535	4.3
1	1	36.5	100	123.5416641	61.04166794	81.85416412	12	0	0	1	16.1	2.9	30.3	33.7	8.8	12.5	168	60	4.4	148	19.1	0.53	21.3	9.2	30.3	34.3	193	38	386	52	3.7	8.4	4.7
1	0	30.70000076	61.3	110.272728	60.90909195	73.1818161	4	0	0	0	5.4	4.29	30.1	32.7	12.9	11.2	70	22	1.2	109	13.9	0.83	10.56	7.8	30.7	32.8	394	43	279	15	0.8	9.878413599	4.1
1	1	25.10000038	89.95	125.3888855	57.72222137	75	4	0	1	1	8.1	3.95	30.6	35.2	12.1	10.6	61	14	1.1	173	14.9	0.31	11.82	8.4	30.7	33.9	388	37	244	16	1.3	8.05191293	3.7
1	1	38.40000153	97.65	115.375	44.875	66.25	3	0	0	0	7.4	3.99	19.3	27.4	7.7	11.6	95	19	0.6	131	15.1	0.48	12.15	7.2	22	29.5	302	41	291	12	0.6	7.158318772	4.020962737
1	1	24.70000076	83.9	115.7105255	52.18421173	71.65789795	6	0	0	1	4.2	3.03	32.2	33.6	9.8	11.5	39	65	2.5	117	3.2	0.403406993	4.596617284	7.6	31.9	34.5	461	39	186	51	1.9	9.394880777	5
1	1	27.39999962	63	108.7619019	62.52381134	81.33333588	3	0	1	0	4.4	3.43	31.8	33.9	10.9	12.3	77	16	1.3	108	3.4	0	5.92	10.6	31.5	33.9	235	36	527	20	1.4	8.9	4.4
1	1	34.20000076	89	153.3333282	44.93333435	70.64286041	2	0	1	0	7.2	4.08	29.1	34.1	11.9	10.5	56	28	0.6	133	16.5	0.484544801	12.27381141	10.8	28.8	33.1	389	44	59.75188947	20	0.5	8.9	3.2
1	1	22.20000076	57.1	115	58.46666718	81.40000153	2	0	0	0	13.4	3.14	32.5	34.6	10.2	11.7	60	21	0.9	99	10.8	0	1.836	9.3	31.3	34.8	482	31	482	16	0.7	7.639779117	3.8
1	1	29.70000076	81.8	101.3684235	58.26315689	73.52631378	4	0	0	0	5.5	4.52	31.5	36.1	14.2	9.9	62	18	1	123	4.6	0.2268	6.4233	13.3	31.1	35.4	464	36	112	15	0.9	9.2	4.1
1	1	21.70000076	77.5	101.1538467	64	78.92308044	2	0	0	1	10.4	4.81	29.9	33.6	14.4	11.4	51	16	0.9	159	10.4	0.59	6.89	9.3	29.7	32.6	396	33	354	13	0.8	6.804107888	4.4
1	1	35	81.4	114.7142868	60.07143021	77.2142868	3	0	0	0	4.9	4.89	30.5	33.9	14.9	12.3	48	14	1	89	13.4	0.55	9.72	11	30.9	34.1	441	37	157	13	0.8	7.783791782	3.988710516
1	1	27.39999962	87.5	115.9642868	50.8928566	79.83870697	3	0	0	1	12.8	4.57	32.4	34.4	14.8	15.6	63	21	1	210	10.5	0.832182183	5.503101796	13.5	31.9	34.5	77	25	182	28	1	8.4	3.5
1	1	32.09999847	107	99.58333588	52	67.61538696	2	1	1	1	6.5	4.17	32.1	33.8	13.4	11	68	15	1	114	8.3	0.2	9.26	11.8	31.6	34.1	422	41	138	16	1.1	8.766751604	4.5
1	1	37.70000076	120.2	102.75	59.75	73	6	0	1	1	7.4	4.9	28.8	34.6	14.1	11.9	76	21	0.9	284	14	0.49	9.78	11	26.8	31.6	341	54	257	21	1.3	9.067391452	4.930443573
1	0	28.10000038	95.8	122.0909119	55	75.54545593	8	0	1	1	7	4.42	29.9	32.4	13.2	11.3	61	27	1.1	178	8.7	0.15	7.1	9.4	29.8	32.2	241	43	189	16	1	7.373851202	3.407334324
1	0	32.20000076	87.6	114.0999985	62.65000153	80.25	4	0	0	0	5.3	4.11	31.1	35.1	12.8	12.7	65	17	0.7	101	7.6	0.38	5.32	11.2	32.4	36.1	411	41	390	12	0.6	8.006912547	4.7
1	1	32.29999924	106.55	109.2399979	67.51999664	80	5	0	0	1	10.4	4.45	33.3	34.8	14.8	12.6	60	23	1.2	95	19.4	0.92	12.51	10.9	34	34.8	315	36	358	17	0.9	8.138116594	4.615245406
1	1	29.39999962	100.25	110.875	57.625	74.125	2	0	0	0	5.8	4.25	31.1	33.8	13.2	12.6	74	11	0.8	118	6.2	0.54	10.05	13.2	30.8	33.5	447	43	324	17	0.8	9.3	4
1	0	29.70000076	87.45	108.7619019	56.76190567	75.19047546	5	0	0	0	4.4	3.78	30.4	32.5	11.5	12.6	59	12	0.4	96	4.7	0.16	3.48	9	31	32.7	446	30	440	8	0.4	8.169531086	3.8
1	1	27	89.25	118.1428604	54.6428566	73.92857361	2	0	1	1	9.1	4.13	30.5	32.1	12.6	11	92	21	1.4	104	9.4	0.5	7.51	12.5	30.3	31.9	297	41	493.3333333	32	1.6	9	4.3
1	0	30	68.75	122.5652161	67.21739197	85.17391205	2	0	0	0	9.4	3.99	29.9	35	11.9	13.9	123	30.31808777	0.687729299	83.19807659	9.3	0.1023	6.789	8.4	30.6	35.3	464	40	357	20	0.7	8.28782597	3.7
1	1	25.10000038	89.9	121.625	47.875	68.9375	5	0	0	1	5.3	3.93	34.6	35.1	13.6	21	92	17	1.1	77	7.7	0.68	5.49	9.1	34.9	34.2	391	35	228	19	1	8.198278859	4.483411757
1	1	29.70000076	81.8	101.1800003	54.02000046	69.87356567	2	0	0	1	7.2	4.48	29.9	33.3	13.4	11.3	85	20	0.8	94	13.7	0.44	8.02	9.8	30.2	33	399	35	182	19	0.7	7.212980691	4.6
1	0	24.39999962	63.95	113.3181839	62.54545593	79.36363983	6	0	0	0	4.7	4.86	30.9	33.9	15	11.2	100	23	0.7	59	4.2	0.31	5.42	16.3	31.2	33.8	502	37	344	21	0.7	9.400102897	4.3
1	1	34.40000153	90	104	50.15000153	65.95237732	2	0	0	1	6.2	4.22	31	33.6	13.1	11.8	98	12	0.7	139	11.3	0.452	9.831	8.7	30.9	33.9	349	51	162	12	0.5	7.812960868	4
1	1	26.29999924	55.4	111.5555573	68.3888855	84.3888855	2	0	0	1	5.3	5.15	21.7	31.2	11.2	11	59	24	0.6	91	6.3	0.3033355	1.54041132	9	23	32.2	489	42	392	11	0.4	7.58980684	3.9
1	1	26.10000038	74.9	115.6363602	61.31818008	80.40908813	2	1	0	1	7.4	3.48	31.7	33.8	11	13.1	62	23	0.9	124	15.4	0.778666464	12.00658042	8	32.3	34	409	47	243	13	0.6	8.183071493	4.094515471
1	1	34.90000153	95.2	111.6875	69.875	84.5	4	0	0	0	5.4	4.82	30.1	32.5	14.5	10.4	69	18	1	100	8.2	0.45	5.38	9.2	30.9	32.3	175	47	306.6666667	14	0.8	7.199425494	4.2
1	1	31.70000076	94.1	100.884613	64.7692337	76.07691956	2	0	0	0	23.4	4.46	30.4	34.3	13.5	10.9	147	16	0.8	213	26.7	0.377490986	17.79338648	13.6	29.4	33.5	413	40	345	14	0.5	8.971312537	3.7
1	1	26.10000038	90.4	105.8000031	56.34999847	70.875	2	0	0	0	3.8	4.1	29.5	32.4	12.1	10.1	92	9	0.6	100	3.5	0.18	1.84	9.1	30.1	33.2	358	39	754	8	0.5	7.770337595	5
1	1	33.29999924	79	162.6000061	54	75.27272797	5	1	0	1	6.1	3.33	30.9	31.7	10.3	12.1	50	24	0.9	108	8.1	0.42	4.43	9.9	30.7	31.6	330	42	367.8888087	20	0.8	8.5	3.7
1	1	24.39999962	53.1	91.11240687	55.37932557	78.90993573	3	0	0	1	8	3.59	27.3	32.8	9.8	12.1	77.41712191	9	0.7	135	9.3	0.88	16.21	9.9	27.3	32.7	282	32	592	8	0.7	8.2	4
1	1	24	61.8	109.6428604	46.3571434	66.85713959	1	0	1	1	4	3.38	29.3	31.2	9.9	13.7	70	18	0.8	103	3.8	0.07	10.47	11.3	29.2	30.5	381	43	148	16	0.8	10.4	3.9
1	1	45.90000153	109.35	111.2857132	55.7142868	73.85713959	4	1	0	0	5.6	3.43	30.3	33.8	10.4	11.2	75	35	1	150	11.8	0.53	10.12	7.6	30.8	33.5	374	41	437	25	1	8.400547042	4.054096006
1	1	38.09999847	102.2	107.9047623	65	79.52381134	2	1	0	0	9.7	4.2	28.6	31.8	12	12	110	19	0.7	90	18.8	0.38	17.3	7.8	29.3	32.4	426	42	346	12	0.5	7.885995896	5
1	1	28.70000076	82.85	78.57142639	47.57143021	62.5	11	0	0	1	9.5	3.99	25.8	28.5	10.3	15	140	13	1	87	8.9	1.44	31.82	10.5	26.4	28.4	171	43	133	13	1	9.1	4.1
1	1	45.40000153	106.2	104.5384598	59.15384674	74.2307663	4	1	0	1	6.8	4.3	27.4	31.4	11.8	14	53	17	1	92	10.5	0.48	6.93	8	27.3	31.6	352	49	443	16	0.8	7.325230015	3.746328847
1	0	23	62.7	99	60.70000076	74.53333282	4	0	0	1	5.8	3.94	32.5	33	12.8	13.2	60	20	0.9	126	4.7	0.28	2.14	9	33.5	33.6	390	31	357	13	0.8	7.874976057	4.2
1	1	30.39999962	100.2	148.4166718	57.5	87.41666412	5	0	1	0	8.3	3.89	26.5	30.6	10.3	11.1	79	35	1.8	97	9.6	0.67	7.35	9	26.9	30.9	364	45	272	39	1.7	8.1	5.5
1	1	24.79999924	57.5	116.9523773	64.57142639	84.04762268	2	0	0	0	8	3.59	27.9	30.4	10	11.5	211	22	1.5	113	8.4	0.18	7.14	9.4	28.1	31.5	504	33	309.6731571	19	1.4	9.4	4
1	1	25.10000038	86.05	113.5714264	52.42856979	68.2857132	4	0	0	1	6.7	4.29	32.9	33.1	14.1	14.6	27	13	0.9	90	13.2	0.4	11.06	12.1	33.3	34	302	43	367	13	0.8	8.468337872	4.2
1	1	41.79999924	89.4	137.8684235	58.21052551	84.68421173	4	1	1	0	8.2	3.77	27.1	30.5	10.2	11	47	20	0.7	114	8.3	0.230773865	-5.870919228	8.4	28	31.7	414	51	504	16	0.6	7.9	4.2
1	1	25.60000038	67.9	111.384613	62.61538315	81.7692337	2	0	1	1	10	4.03	28.5	32	11.5	12.1	74.02929715	14	0.5	109	9	0.27	4.14	12	29.5	32.9	348	31	443	15	0.6	9.7	4.5
1	1	29.29999924	79.55	112.7142868	59.42856979	78.57142639	8	0	0	0	5.7	4.84	29.3	32.6	14.2	11.2	108	21	1.1	96	6.3	0.29	5.08	12.9	29.4	33.4	399	33	136	19	1.1	9.4	4.1
1	1	35.20000076	98.15	113.578949	42.4736824	62.21052551	4	0	1	0	11.2	4.31	29	32.1	12.5	12.7	111	21	0.8	95	16.7	0.6	13.92	9.1	29.3	31.9	298	51	103	15	0.8	7.582108938	4.8
1	0	33.20000076	95.35	127.9285736	54.92856979	80.2142868	8	1	1	1	10.9	4.32	30.6	33.3	13.2	12.3	76	8	0.7	111	5.1	0.15	4.28	10.6	30.4	32.2	362	38	229	7	0.7	9.076810703	4
1	0	34.5	86.6	116.9375	60.5	78.4375	4	1	0	0	6	4.23	27.2	31.7	11.5	11.6	80	13	0.7	173	8	0.22	6.15	8.9	27.6	32	379	44	258	13	0.7	7.86580623	4
1	1	30.70000076	99.55	108.1999969	63.79999924	77.59999847	4	0	1	0	6.7	4.48	28.3	33.4	12.7	12.5	54	14	0.8	90	11.4	0.39	7.29	9.9	27.7	32.4	197	42	207	15	0.8	8.913436523	4.1
1	1	27	75	110.727272	54	68.63636017	7	0	0	1	6.7	3.24	29.6	33.4	9.6	11.7	70	17	1.4	188	7	0.35	7.58	10.4	29.7	33.3	314	36	296	17	1.4	8.7	4.1
1	1	36.40000153	127.85	103.1904755	61.33333206	76.23809814	5	1	1	0	4.6	3.17	34.4	32.9	10.9	10.9	54	26	1	108	5.9	0.21	4.6	8.5	35.6	33.9	443	43	254	20	0.9	8.847660237	5
1	1	27	86	119.2352905	58.64706039	77.70587921	6	0	1	0	13.5	4.94	31	34.2	15.3	12.5	59	13	0.7	125	14.6	0.63	10.79	10.1	32	35.8	393	37	229	11	0.6	7.406034713	4.1
1	0	29	88.25	113.9285736	63.6428566	78.7857132	1	0	0	0	7.4	4.6	28.7	33.2	13.2	12.1	69	14	0.9	80	11.2	0.49	7.94	9.9	28.6	33.4	336	37	353	11	0.9	8.902306611	4.40189491
1	0	28.10000038	76.8	95.44444275	60.27777863	73.16666412	6	0	1	0	6.8	4.72	29.2	33.2	13.8	11.2	75.19757825	27	1.3	68	11.5	0.06	10.32	8.8	29.6	32.5	475	36	125	27	1.6	8.658995251	4.2
1	1	27.60000038	71.8	111	49.5	68.2857132	6	0	1	1	7	3.74	31.6	33.8	11.8	11.8	92	50	1.8	114	9.2	0.3	11.28	12.5	31.3	33.3	255	37	123	43	1.9	9.3	3.9
1	1	25.39999962	84.8	120.727272	66.36363983	83.1818161	5	0	0	1	6.5	4.31	30.6	32.6	13.2	12.7	69	26	1.6	92	10.7	0.48	8.07	9.8	31.4	33	391	34	128.5714286	24	1.6	8.6	4.4
1	0	1303.400024	87.1	112.6875	62.125	78.875	3	0	1	0	10.5	5.27	29	34.1	15.3	11.4	70	17	0.9	141	9.9	0.33	7.98	9.8	29.3	34.1	461	33	181	16	0.8	7.874845669	3.733697378
1	1	29.79999924	97.65	111.5555573	53.33333206	73.44444275	5	1	1	1	9	3.58	33	33.4	11.8	12.4	58	15	0.9	141	13.1	0.309523244	6.13420591	9.6	33.8	33.4	487	37	292.5	14	0.9	7.612158068	4.138690265
1	1	27.60000038	73.5	112.6470566	57.88235474	74.1764679	9	0	0	0	6.3	4.6	29.2	32.3	13.5	11.9	66	16	0.9	79	15.5	0.434	12.1055	9.5	28.7	31.3	448	44	514	11	0.7	7.807077969	4.2
1	1	32.29999924	87.5	108.5833359	58.83333206	74.5	1	1	1	1	5.7	3.83	30.3	33.7	11.6	12.7	70	19	0.8	146	16	0.59	11.74	9.8	30.6	33.2	345	41	327	13	0.7	8.243842517	4.8
1	1	31.89999962	96.65	103.8666687	58.40000153	73.93333435	2	0	1	1	7.1	4.05	32.3	34.3	13.1	12.5	61	21	1	159	15.5	0.62	10.17	9.7	32.4	33.2	392	46	266	15	0.8	7.867216523	4.5
1	1	23.60000038	70.9	120.9000015	66.15000153	82.97368622	3	0	0	0	7.3	3.37	26.7	31.5	9	12.4	68	13	1.1	96	17.8	0.65	14.3	7.1	26.8	31.7	313	40	312.5	11	0.9	7.931749284	4.2
1	1	20.10000038	57.4	108.0999985	65.75	82.30000305	2	0	0	0	7.2	3.61	30.5	35.2	11	12.5	182	12	0.8	103	13.4	0.203413279	12.77102145	7.6	31.5	36	278	45	266	11	0.7	7.871497789	4.4
1	1	30.70000076	108.65	117.8181839	71.1818161	85.45454407	3	1	0	0	7.2	4.93	30.4	33.9	15	10.7	86	16	0.8	99	14.7	0.48	11.47	12.2	30.7	34.1	309	44	207	13	0.7	9.092666828	3.7
1	1	26.5	70.3	117.2352905	59.82352829	79.70587921	5	0	1	1	7.8	4.67	27	33	12.6	12	72	21	1.3	106	10	0.48	6.74	9.2	27.4	33.9	550	40	353	18	1.1	8.318956488	4.8
1	0	21.10000038	56.05	136.8500061	71.5	92.84999847	2	0	0	0	11.8	4.69	30.4	33.4	14.3	10.6	53	8	0.7	103	10.5	0.378	6.573	8.3	30.9	33.5	449	33	410	7	0.7	7.420318885	4.2
1	1	36.79999924	97	103	55.42105103	70.10526276	4	0	0	0	8.8	4.79	31.5	36.2	15.1	11.6	88	11	0.8	102	17.6	0.36	12.66	11.8	32	36.1	418	39	112	12	0.9	9.281089413	5.9
1	0	31.70000076	75.8	113.6315765	53.57894897	70.84210205	5	0	0	1	7.6	5.35	26.6	32.9	14.2	12.2	86	19	0.9	90	8.7	0.2784	6.3771	10.8	28	35.2	397	33	202	13	0.7	7.810019531	4
1	0	28.5	88.9	125.5833359	49.83333206	74.41666412	4	0	0	0	5.7	3.94	28.2	32.8	11.1	10.7	47	12	1.1	109	6	0.104719798	2.299409282	9.7	27.8	31.8	349	45	517.0525355	11	1	8.5	4.4
1	1	22	70.25	113.8153547	56.14541491	79	0	0	0	0	5.6	4.9	30	34.6	14.7	14.5	54	15	0.6	94	4.9	0.58	8.35	14.1	29.6	33.8	486	36	945	15	0.7	9.1	3.9
1	1	21.20000076	55.5	103.3214264	57.7857132	72.07142639	8	0	0	1	7.1	3.68	31.3	32.3	11.5	12.9	129	27	1.2	129	8.2	0.13	12.23	11.2	30.8	33	189	43	100	37	0.9	8.7	4.2
1	1	26.29999924	70.5	101.1600037	46.08000183	63.59999847	6	0	0	1	7.1	3.69	30.6	33.6	11.3	14	73	38	1.1	127	11	0.55	8.36	6.9	30.7	33.3	302	48	199	23	0.9	7.837973962	3.7
1	0	33.90000153	85.85	126.8888855	61	82.22222137	4	0	0	0	2.3	2.57	37	35.9	9.5	12.4	49	16	1	100	2.1	0.1462	2.6486	9.5	36.3	35.5	340	47	391	17	1	8.151226283	4.5
1	1	39.90000153	122.3	97.1764679	53	65.58823395	5	1	1	0	7.1	4.38	29.2	32.9	12.8	11.3	65	17	1.2	180	6.6	0.69	12.68	12.5	29.2	32.9	191	51	376.9230769	15	1.1	8.9	3.5
1	0	29.89999962	95.15	102.7222214	46.66666794	58.28947449	10	0	0	1	7.5	4.18	30.1	31.3	12.6	13.3	108	26	0.7	87	6.9	0.73	17.75	14	31	32.1	195	43	73	26	0.9	9.6	4.1
1	1	33.70000076	122.55	108.7368393	51.15789413	69.36842346	3	1	1	0	7.3	3.89	32.1	33.9	12.5	10.6	84	22	1	248	15.8	0.63	12.81	9.3	33	34.7	389	41	259	19	1.2	6.652110117	4.1
1	1	40	139.65	109.8499985	53	69.09999847	4	0	1	1	5	3.69	29	31.9	10.7	12.3	75	21	0.9	82	4.2	0.141	11.562	12.1	29.4	33.5	222	52	146	14	0.8	9.1	4.1
