# Supplementary material for: Development and validation of a cardiac surgery-associated acute kidney injury prediction model using the MIMIC-IV database
Source: PLoS One. 2025 Jun 12;20(6):e0325151. doi: 10.1371/journal.pone.0325151 (PMC12161578; doi:10.1371/journal.pone.0325151)
Supplement: S1 Data — (ZIP) [file pone.0325151.s006.zip › Rawdata/Q2 rawdate.csv]

group	aki	aki_stage_max	weight	height	BMI	heart_rate_1	sbp_1	dbp_1	mbp_1	resp_rate_1	temperature_1	spo2_1	sofa_24hours	gcs_min	feipang	COPD	heart_failure	MI	hypertension	diabetes	HLP	CKD	liver	stroke	cancer	vascular	fibrillation	Sacubitril_Valsartan	Dexmedetomidine	wbc_mean_1	rbc_mean_1	hemoglobin_mean_1	mch_mean_1	mchc_mean_1	mcv_mean_1	platelet_mean_1	bun_mean_1	chloride_mean_1	creatinine_mean_1	glucose_mean_1	sodium_mean_1	potassium_mean_1	alt_mean_1	ast_mean_1	alp_mean_1	bilirubin_total	inr_mean_1	pt_mean_1	ptt_mean_1
0	1	1	69.85	170	23.79999924	87.76190186	109.0454559	49.04545593	68.63636017	18.52380943	36.33399963	95.8181839	5	15	0	0	0	0	1	0	0	0	0	0	0	0	1	0	0	8.199999809	5.039999962	14.30000019	28.39999962	32.90000153	86	178	20	104	1.200000048	174	139	4.199999809	15	20	110	0.6	1.200000048	12.89999962	34.90000153
0	1	2	66.4	166.2551557	32.29999924	58.02702713	104.216217	52.62162018	70.29729462	17.70270348	36.59500122	98.40540314	6	15	0	0	1	0	0	0	0	0	0	0	0	0	0	0	0	6.900000095	4.150000095	11.80000019	28.39999962	33.20000076	86	202	21	104	0.5	90	143	3.900000095	18	22	87	0.4	1.100000024	11.60000038	29.79999924
0	0	0	110.65	170	37.79999924	91.14286041	110.5333328	65.59999847	80.80000305	17.76666641	36.70500183	99.25	2	15	1	0	0	0	1	0	0	0	0	0	0	0	0	0	0	6.099999905	5.860000134	14.89999962	25.39999962	32	79	220	15	99	1	90	136	4.400000095	25	21	53	1.7	1.100000024	11.69999981	150
0	1	2	118.35	180	35.20000076	76.2857132	101.5714264	59.17856979	75.25	15.89655209	36.64199829	97.84615326	6	3	1	0	0	1	1	0	0	0	0	0	0	0	0	0	0	5.699999809	4.429999828	13.30000019	30.04999924	32.54999924	91.75	225.75	17.75	101.75	1	99.5	137.75	4.125	47.21009076	73.68363542	103.149445	1.263662035	1.049999952	11.55000019	62.57500076
0	0	0	69.85	155	28.89999962	86.34615326	115.2692337	67.46154022	84.2307663	17.55555534	36.72200012	99.80769348	4	15	0	0	0	0	1	1	1	0	0	0	0	0	0	0	0	5.633333206	4.440000057	12.39999962	27.89999962	32.59999847	86	253.3333282	16	104	0.600000024	111	140.5	3.866666555	12	15	87	0.4	1.100000024	12.03333378	27.73333359
0	1	2	84.45	163	26.89999962	78	107.9599991	68.12000275	82.31999969	19	36.75400162	98.16666412	6	14	0	0	0	1	1	0	1	0	0	0	0	0	1	0	0	7.849999905	4.832499981	14.625	30.25	33.75	89.5	210.5	21	104.5	1.049999952	86.75	141.5	4.449999809	15	20	70	1.1	1.100000024	11.89999962	60.625
0	1	1	105.5	185	32.29999924	74.58333588	106.2307663	61.84615326	76.2307663	16.3928566	36.31999969	99.14286041	5	14	1	0	0	0	0	1	1	0	0	0	0	0	0	0	0	6.199999809	4.440000057	13.69999981	30.89999962	34.29999924	90	135	23	104	1.399999976	152	139	4.400000095	45	28	71	1	1	11.10000038	28.70000076
0	0	0	91	164.3325177	31.39999962	77.07142639	135.6428528	57.1428566	85.92857361	17.9285717	36.5933342	95.92857361	3	14	1	0	1	0	1	0	1	0	0	0	0	0	0	0	0	7.599999905	4.590000153	12.89999962	28.10000038	32.59999847	86	269	18	103	1.200000048	116	142	3.900000095	17	20	48	0.5	1.100000024	11.80000019	31
0	1	2	89	183	27.10000038	82	107.4000015	57.46666718	72.59999847	17.79999924	36.43249893	97.93333435	2	15	0	0	0	0	1	1	1	0	0	0	0	0	0	0	1	8.800000191	4.570000172	14.80000019	32.40000153	35.29999924	92	213	13	107	1	162	142	4	30	21	55	0.6	1.100000024	11.89999962	27.60000038
0	1	2	56.8	161	20.60000038	90.05263519	103.1578979	59.5263176	78.52631378	16.42499924	36.02666855	100	4	15	0	0	0	0	0	0	0	0	0	0	0	0	1	0	1	6.199999809	4.360000134	13.80000019	31.70000076	33.70000076	94	179	15	103	0.800000012	127	141	4.300000191	21	22	47	0.6	1.100000024	12.10000038	33.90000153
0	0	0	73.5	168	25.5	86.94999695	111.75	60.15000153	75.69999695	15.55555534	36.37799835	98.65000153	4	15	0	0	0	1	1	1	1	0	0	0	0	0	1	0	0	7.633333206	5.263333321	15.33333302	29.06666756	33.96666718	86	254.3333282	20.5	101	0.899999976	154	136.5	4.150000095	44	24	55	0.8	1.100000024	12.89999962	70.13203947
0	1	2	84.1	163	29.89999962	80	114.5833359	51	72.16666412	18.95833397	36.61249924	96	5	14	0	0	0	0	1	1	1	0	0	0	0	0	1	0	0	9.5	3.819999933	12.30000019	32.20000076	33.70000076	96	269	19	106	1	146	144	4.300000191	15	14	88	0.3	1.200000048	12.80000019	37
0	1	1	95.3	168	36.09999847	74.5	105.5555573	55.88888931	72.94444275	13.44444466	36.73143005	97.83333588	4	14	0	0	0	1	1	0	0	0	0	0	0	0	0	0	0	8	4.820000172	14.5	30.10000038	34.90000153	86	166	18	99	1	100	137	4.199999809	21	18	79	0.4	1	10.60000038	65.5
0	1	2	88.55	183	27.89999962	95.66666412	110.6666641	64.33333588	83.59999847	16	36.41500092	99.22222137	3	4	0	0	0	0	0	0	1	0	0	0	0	0	1	0	0	7.199999809	5.046666622	14	27.76666641	32.70000076	85	200	18.66666603	104	0.699999988	88	138.3333282	3.966666698	16	16	71	1.8	1.100000024	11.89999962	67.30000305
0	0	0	76.4	180	22.20000076	100.6470566	104.4117661	62.17647171	74.8235321	20.875	37.71250153	99	5	11	0	0	0	0	0	0	0	0	0	0	0	0	0	0	1	8.600000381	5.300000191	14.80000019	28	35	80	288	10	98	1	119	135	4.099999905	29	25	51	0.8	1.100000024	13.10000038	27.20000076
0	1	2	87	183	25.29999924	73.52941132	109.9411774	56.11764526	73.5	17.375	36.98749924	99.47058868	4	15	0	0	0	0	0	0	0	0	0	0	0	0	1	0	1	7.5	4.949999809	14.69999981	29.70000076	32.70000076	91	204	10	103	0.899999976	88	140	4.199999809	19	18	37	1.2	1	11.30000019	28.60000038
0	1	2	56.7	147	31.39999962	78.09523773	108.5999985	62.90000153	80.34999847	18.88095284	35.65499878	98.47618866	4	15	0	1	0	0	0	0	1	0	0	0	0	0	1	0	0	7.599999905	3.799999952	11.30000019	29.70000076	32.20000076	92	249	24	100	0.800000012	82	140	4	15.5	17	61	0.4	1	10.5	35.90000153
0	1	2	85.3	181.2776265	27.5	86.7857132	111.2142868	54.1428566	70.5	17	37.27666855	98.92857361	3	15	0	0	0	1	0	1	1	0	0	0	0	0	0	0	0	4.300000191	3.25999999	9.899999619	30.39999962	34	89	260	18	94	1	298	131	4.199999809	296	141	484	1	1.200000048	13.10000038	35.95000076
0	1	2	72.4	157	26.39999962	76.52941132	110.8076935	48.57692337	66.34615326	14.34615421	36.61062369	98.27777863	1	3	0	0	0	0	1	1	0	0	0	0	0	0	1	0	1	7.199999809	3.849999905	10.89999962	28.29999924	32.5	87	243	16	103	1	187	138	4.300000191	10	17	82	0.4	1.200000048	13.5	21.79999924
0	1	2	101.1	165	35.59999847	80.3888855	117.9444427	66.6111145	83.05555725	16.05263138	36.65250015	98.22222137	1	15	0	0	1	0	0	1	0	1	0	0	0	0	0	0	0	6.699999809	4.340000153	14.39999962	33.09999847	34.20000076	97	147	16.5	104.5	1.25	103	143	4.099999905	14	21	48	0.5	1	10.80000019	32.79999924
0	1	2	89.2	163.2005861	31.89999962	70.6818161	107.1363602	55.27272797	71.1818161	13.08333302	36.44400024	98	5	14	0	0	0	0	1	0	1	0	0	0	0	0	0	0	1	4.599999905	3.25999999	11.39999962	35	33.29999924	105	150	14	107	0.600000024	89	144	3.5	15	16	79	0.4	1.100000024	12.30000019	39.29999924
0	1	2	78.95	155	31.60000038	90.7692337	111.4615402	57	73.84615326	17.4285717	36.40000153	98.84615326	1	15	0	0	0	0	1	1	1	0	0	0	0	0	0	0	0	7.699999809	4.820000172	11.30000019	23.39999962	31.70000076	74	242	12	98	0.600000024	295	136	4.5	44	22	98	0.3	1.100000024	11.89999962	29.20000076
0	0	0	63.5	165	23.29999924	78.44444275	108.9333344	58	72.8666687	14.89999962	36.48888779	98.77777863	3	15	0	0	0	0	1	0	0	0	0	0	0	0	0	0	0	4.800000191	4.320000172	13.80000019	31.89999962	33.59999847	95	161	20	105	1	107	141	4	16	21	51	0.5	1.100000024	11.69999981	32
0	1	2	138.1	183	40.29999924	82.23529053	111.5882339	52.94117737	71	20.21875	36.63399887	97.88235474	3	14	1	0	1	0	0	0	0	0	0	0	0	0	1	0	0	7.283333302	4.994999886	14.11666679	28.26666641	34.76666641	81.33333588	258	15.83333302	100.5	0.966666639	112.5	137.3333282	4.150000095	52	43	66	0.8	1	11.14999962	60.40000153
0	1	2	83.5	168	28.20000076	68.80000305	105.2037048	52.79629517	73.53704071	15.55555534	36.26599884	98.90908813	4	15	0	0	0	0	1	1	1	0	0	0	0	0	1	0	0	12.10000038	4.389999866	13.60000038	31	32.70000076	95	142	13	100	0.800000012	160	137	4.300000191	14	27	55	0.5	1.200000048	12.60000038	32.29999924
0	1	3	62.6625	157	24	74.09999847	103.757576	51.57575607	68.72499847	15.73076916	37.22499847	99.65000153	7	15	0	0	1	0	0	1	1	0	0	0	0	0	1	0	0	9.377778053	3.531428576	10.15714264	28.65714264	34.1428566	83.85713959	164	44	90.33333588	2.900000095	178.1666718	137	4.04285717	16	23	50	0.7	1.200000048	13.36666679	66.85555267
0	1	2	103.5	168	61.70000076	76.125	107.5416641	48.75	65.58333588	14.79166698	37.09727242	99.12000275	3	14	1	0	0	0	1	1	1	0	0	0	0	0	0	0	0	5.199999809	4.119999886	11.69999981	28.5	34.29999924	83	183	10	103	0.600000024	118	140	4.099999905	14	24	93	0.7	1.100000024	11.5	34.59999847
0	1	2	59.6	177.5777795	21.70000076	84	100.4444427	46.22222137	66.33333588	21.44444466	36.69499969	97	2	15	0	0	1	0	1	0	1	0	0	0	0	0	1	0	0	5.800000191	4.920000076	14.89999962	30.20000076	33.90000153	89	151	27	95	1.100000024	113	138	4.599999905	29	40	79	1.2	1.200000048	12.80000019	29
0	1	1	124.55	185	36.29999924	74.80000305	115.6999969	56.40000153	72.59999847	15.14999962	36.47999954	98.5	6	15	1	0	0	0	0	0	0	0	0	0	0	0	0	0	0	5.5	4.309999943	13.19999981	30.60000038	33.09999847	93	164	18	101	1.200000048	122	138	4.300000191	17	18	46	0.3	1.200000048	12.5	29.5
0	1	2	104	180	28.20000076	84.40540314	91.8181839	47.57575607	72.14473724	15.40789509	36.75	99.43243408	6	3	1	0	0	1	1	1	1	0	0	0	0	0	1	0	1	6.5	4.190000057	14.5	34.59999847	36.40000153	95	160	17	105	1	100	137	4.199999809	17	18	43	2.3	1.299999952	15.10000038	32.75
0	1	2	75.45	165	28.70000076	70.64705658	115.3529434	65.05882263	81.58823395	15.84210491	36.875	99.72222137	2	14	0	0	0	0	1	1	1	0	0	0	0	0	1	0	1	4.099999905	4.039999962	11	27.20000076	31.70000076	86	219	12	103	0.600000024	100	136	4.400000095	27	27	83	0.2	1.299999952	14.19999981	53
0	1	2	85.4	175	27.29999924	64.30000305	116.8000031	61.79999924	79.19999695	14.36363602	36.51666641	100	2	14	0	0	0	0	1	0	1	0	0	0	0	0	0	0	1	6.619999886	4.815999985	14.76000023	30.55999947	34.88000107	88	174.1999969	14.39999962	102	0.899999976	112.8000031	138.6000061	4.119999886	17	18	43	1.2	1.100000024	12.19999981	49.90000153
0	1	1	84.2	168	34.90000153	72.93333435	114.3333359	62.73333359	78.46666718	19.8125	37.16428757	99.33333588	4	14	0	0	0	0	1	0	0	0	0	0	0	0	1	0	0	7	4.760000229	13.89999962	29.20000076	33.90000153	86	213	12	102	0.800000012	107	137	4.400000095	38	31	91	0.4	1.100000024	11.89999962	40.5
0	1	1	76.3	183	21.70000076	79.77272797	115.3181839	53.18181992	71.04545593	22.61363602	36.83499908	97	8	15	0	0	0	0	1	0	1	0	0	0	0	0	1	0	1	7.066666603	2.798333406	7.483333111	26.75	30.43333244	88	199.3333282	16	105.3333359	0.600000024	121.5	139.6666718	4.050000191	16	16	70	0.6	1.450000048	15.72500038	74.19999695
0	1	2	81.75	183	27.10000038	70.2857132	108	45.2142868	63	19.4642849	36.27799988	96.80000305	9	15	0	0	0	1	0	0	1	0	0	0	0	0	1	0	0	7.766666889	5.340000153	16.39999962	30.70000076	33.56666565	91.33333588	171.6666718	24.33333397	94	1	105.3333359	136.3333282	4.066666603	57.33039333	49.86071874	112.9177806	2.6	1.200000048	13	60
0	1	1	54.4	165	20.70000076	79	107	61.70000076	77.42500305	16.02499962	36.01499939	99.94736481	4	15	0	0	0	1	0	0	1	1	0	0	0	0	0	0	1	5.650000095	3.265000105	10.25	31.39999962	32.34999847	97.5	134.5	27.5	104.5	1.149999976	86.5	139	4.199999809	16	22	57	0.7	1.200000048	12.94999981	75.75
0	0	0	63	167.4428943	29.79999924	81.61538696	128.1799122	58.08463685	81.7692337	15.80000019	36.72333145	98.30769348	1	15	0	0	1	0	0	0	1	0	0	0	0	0	0	0	0	8.699999809	3.74000001	10.60000038	28.29999924	31.70000076	89	375	18	102	0.899999976	95	141	3.5	17	25	103	0.3	0.899999976	10	38.29999924
0	0	0	68.43333333	177	25.70000076	49.625	147	52.25	81.25	14.4285717	36.5	99.85713959	3	13	0	0	1	0	0	0	0	1	0	0	0	0	1	0	0	8.100000381	4.070000172	12.5	30.60000038	32.90000153	93	238	29	99	1.5	125	140	3.700000048	17	27	58	0.5	1.100000024	11.89999962	33.59999847
0	1	1	70.4	170	24.5	79.2857132	111	67.53845978	82.53845978	18.65384674	36.52000046	96.92308044	4	14	0	0	0	0	1	0	1	0	0	0	0	0	1	0	0	5.5	5.070000172	15.19999981	30	32.90000153	91	207	18	109	1	100	143	4.099999905	28	32	65	0.7	1.200000048	12.89999962	31.10000038
0	0	0	76.05	180	23	76.40000153	114.5	50.59999847	86.59999847	17.95833397	36.86000061	99.66666412	1	15	0	0	0	0	1	0	1	0	0	0	0	0	1	0	0	11.5	5.159999847	14.39999962	27.89999962	31.39999962	89	225	17	101	1.100000024	98	141	4.400000095	14	17	73	0.4	1	11.30000019	26.29999924
0	0	0	79.3	173	26	82	122.1538467	53.38461685	75.84615326	16.23077011	36.41999817	97.2307663	2	3	0	0	0	0	1	0	0	0	0	0	0	0	0	0	0	8.199999809	4.909999847	15	30.5	31.70000076	96	237	22	107	1.100000024	128.710717	143	5	37.48275468	61.03323456	47.04662357	0.4	0.946081902	10.26664979	79.57499695
0	0	0	84.8	178	27.39999962	83.1875	100.578949	61.92105103	72.31578827	17	36.81666565	99.2142868	4	15	0	0	0	1	1	0	0	0	0	0	0	0	0	0	1	11.30000019	5.550000191	16.5	29.70000076	33	90	194	16.5	102	0.850000024	95	140	4.599999905	59	38	110	0.7	1.200000048	13	33.20000076
0	1	2	99.15	155	40.40000153	74.6111145	98.94736481	50.4736824	65.42105103	17.31579018	36.82941055	96.63157654	4	11	1	0	0	0	1	1	1	0	0	0	0	0	0	0	0	6.599999905	3.970000029	11.89999962	30	32.40000153	92	278	21	99	1	128	139	4.099999905	20	35	75	0.2	1.100000024	11.89999962	30.79999924
0	1	3	64.55	178	21.10000038	74.29412079	120.6470566	60.23529434	78.29412079	17.10526276	36.52000046	99.36842346	3	14	0	0	0	1	0	0	0	0	0	0	0	0	0	0	1	7.940000057	3.269999981	10.27999973	31.44000053	32.29999924	97.19999695	164.8000031	16.79999924	101.1999969	0.800000012	111.1999969	137.6000061	4.760000229	51.5	117	57.5	0.3	0.933333337	10.36666679	39.42499924
0	0	0	91.3	165	34.90000153	88.5	119.75	56.40000153	73.25	16.64999962	36.74499893	98.25	4	15	0	0	0	0	1	1	1	0	0	0	0	0	0	0	1	6.599999905	4.71999979	15	31.79999924	34.70000076	92	169	9	95	0.899999976	221	129	4	46	34	61	0.3	1.200000048	13.19999981	36.59999847
0	1	2	75	178	23.60000038	79.40000153	115.0999985	52.5	70.90000153	16.13636398	37.47234418	99.40000153	4	15	0	0	1	0	0	1	0	1	0	0	0	0	0	0	0	6.199999809	3.190000057	10	31.29999924	32.5	96	109	28.5	100.5	1.799999952	94	136	4.099999905	32	44	60	0.3	1.036953233	11.81198493	79.1333313
0	1	1	67.75	165	24.29999924	76.10526276	123.578949	65.31578827	85.78947449	15.75	36.40333176	98.52631378	3	14	0	0	0	0	1	0	1	0	0	0	0	0	1	0	1	7	4.309999943	13.89999962	32.29999924	33.09999847	97	176	20	107	0.600000024	93	144	4.400000095	22	22	92	0.3	1.100000024	11.39999962	33.90000153
0	0	0	43.2	157.2872359	21.89999962	64.875	135.15625	54.09375	79.75	19.05882263	36.69250107	97.875	2	15	0	0	1	0	0	0	1	0	0	0	0	0	1	0	0	4.300000191	3.5	11	31.5	32	98	181	28	103	1	147	137	4.599999905	17	29	62	0.7	1	11.30000019	29.79999924
0	1	2	76.6	173	25.10000038	70.80000305	106.1333313	50.56666565	68.03333282	13.9629631	36.5	99.09999847	6	15	0	0	0	1	0	1	0	1	0	0	0	0	0	0	0	6.5	3.380000114	11	32.5	32.20000076	101	213	29	105	1.399999976	130	140	4.699999809	25	41	56	0.7	1.100000024	11.60000038	47.125
0	0	0	71.15	152	29.79999924	87.63636017	107.727272	53.63636398	68.27272797	12.25	36.18799973	99.1818161	2	14	0	0	0	1	1	1	1	0	0	0	0	0	0	0	1	10.69999981	3.960000038	11.60000038	29.29999924	31.89999962	92	241	13	106	1	177	142	4.099999905	9	20	88	0.4	1.100000024	11.39999962	80.16666412
0	1	2	85.15	175	26.60000038	79.59091187	124.1363602	55.54545593	74.90908813	15.91304302	36.29047775	96.90908813	7	14	0	0	0	0	1	0	1	0	0	0	0	0	1	0	0	6.199999809	4.590000153	13.89999962	30.29999924	33.70000076	90	163	14	101	1.100000024	87	139	4.099999905	15	16	91	1	1.200000048	12.80000019	53.29999924
0	1	1	90	178	12.80000019	77.57142639	110.5714264	56	71.85713959	18.125	36.5	96.42857361	3	15	0	0	0	1	0	1	0	0	0	0	0	0	1	0	0	8.300000191	4.559999943	14.30000019	31.39999962	32.90000153	95	114	12	98	0.800000012	229	137	4.300000191	34	37	40	0.7	1.100000024	11.60000038	58.20000076
0	1	1	127	181.334825	43	102.3333359	94.75	62.75	76.58333588	17.33333397	37.76499939	97.58333588	0	15	1	0	0	1	0	1	0	0	0	0	0	0	0	0	0	16.89999962	2.733999968	8.416666985	31	31.44000053	98.80000305	241.6000061	63	91.66666412	11.11666679	248.5	134.6666718	4.616666794	21.66666603	41.66666794	69.5	0.2	1.075000048	11.97500038	43.51666641
0	1	2	84.2	188	24.89999962	78.70454407	102.0166702	53.26666641	67.93442535	15.23684216	36.53250122	99.06451416	4	15	0	0	0	1	1	0	1	0	0	0	0	0	1	0	0	6.199999809	3.839999914	12.30000019	32	33.29999924	96	203	19	102	0.899999976	95	137	4.300000191	21	23	51	0.4	1	10.5	27.10000038
0	1	2	96.55	173	31.70000076	65.77777863	119.3888855	52.5	74.8888855	12.83333302	36.38800049	97.66666412	3	14	0	0	0	1	1	0	1	0	0	0	0	0	1	0	0	8.833333015	3.454999924	10.11666679	29.28333282	32.08333206	91.16666412	185.1666718	15	100.8333359	1	96.83333588	137.8333282	4.099999905	13	21	33	0.6	1.100000024	11.89999962	65.46666718
0	1	2	93.2	178	31.60000038	100.8499985	93.10526276	60.21052551	68.97826385	18.76190567	37.16666794	91.875	2	15	0	0	0	0	1	0	1	0	0	0	0	0	0	0	0	13.69999981	4.631999969	13.68000031	29.52000046	33.79999924	87.19999695	246.1999969	23	103.5999985	1.379999995	164	138.6000061	4.940000057	25	49	118	2.3	1.399999976	15.0666666	62.11999893
0	1	1	64.5	163	24.5	72.36363983	114.9090881	58.18181992	80.09091187	15.33333302	36.70000076	99.54545593	5	15	0	1	0	1	0	0	0	0	0	0	0	0	0	0	0	8.319999695	3.062000036	9.220000267	30.12000084	32.58000183	92.59999847	130	35.59999847	104.8000031	1.220000029	98.19999695	138	4.079999924	31.39999962	63.79999924	77.40000153	0.4	1.200000048	13.30000019	62.63999939
0	1	2	88	163	33.20000076	80.0625	105.2580643	62.29032135	76.38710022	16.560606	36.65483856	99.28125	8	15	1	0	0	0	1	0	1	0	0	0	0	0	1	0	1	7.300000191	4.619999886	13.39999962	29	32.70000076	89	150	14	104	0.800000012	101	139	3.700000048	28	21	79	0.6	1.100000024	11.80000019	29
0	1	3	109.2	183	32	78.16666412	113.5	57.91666794	72.91666412	14.38461494	36.58800125	99.41666412	5	15	0	0	0	0	1	0	1	0	0	0	0	0	1	0	1	6.099999905	4.610000134	14.10000038	30.60000038	33.20000076	92	182	10	101	0.800000012	115	139	4.099999905	27	32	66	0.6	1.100000024	11.80000019	27.39999962
0	1	2	71.7	155	27.89999962	79.66666412	118.0476227	47.57143021	69.04762268	17.91304398	35.5870018	97.66666412	6	15	0	0	0	1	0	0	1	1	0	0	0	1	1	0	0	15.36666679	4.086666584	11.60000038	28.39999962	32.5	87.33333588	295.6666565	20	100.3333359	0.800000012	110.3333359	138.3333282	4.066666603	17.06129598	40.59825147	67.54405861	0.155345752	1.07102518	11.85594249	95.66666412
0	0	0	94.9	178	30.70000076	78.6875	104.375	59.5625	73.9375	17.5625	36.61999893	97.3125	5	15	0	0	0	0	0	0	1	0	0	0	0	0	0	0	0	7.866666794	5.343333244	15.23333359	28.5	33.40000153	85.33333588	187.3333282	16	106.3333359	1	116	141	4.533333302	22.33229223	24.05381086	57.80680182	0.859468301	1	10.69999981	61.29999924
0	1	2	44.1	163	15.89999962	72.36363983	107.1818161	55.45454407	75.90908813	14.81818199	36.05500031	100	4	14	0	0	0	0	1	0	0	0	0	0	0	0	0	0	0	5.400000095	4.070000172	12.39999962	30.5	33.5	91	258	11	98	0.800000012	99	138	3.700000048	14	24	68	0.7	1.100000024	11.80000019	31.79999924
0	1	2	108.7	180	34.20000076	79.2142868	104.272728	53.90909195	78.43333435	17.0714283	36.87799835	97.2857132	5	15	0	0	0	0	1	0	1	0	0	0	0	0	0	0	0	6.300000191	4.039999962	12.89999962	31.89999962	33.29999924	96	166	12	104	1.100000024	103.3333359	141	4.666666508	25	22	143	0.6	1.100000024	12.19999981	40.43333435
0	1	2	95.15	180	30.79999924	87.44999695	122.1500015	60.84999847	78.59999847	21.69047546	36.83499908	97.09999847	1	15	0	0	0	1	0	1	1	1	0	0	0	1	0	0	1	7.599999905	4	12	30	32.29999924	93	356	24.33333397	100.3333359	1.566666722	101	140	4.366666794	30.57975291	30.57294452	43.73537398	-0.264597294	1.100000024	12.10000038	78.40000153
0	1	1	85.25	165	30	82.875	118.1111145	70.33333588	88.66666412	17.5	37	100	4	14	0	0	0	0	1	1	1	0	0	0	0	0	0	0	1	9.399999619	3.819999933	10.89999962	28.39999962	32.59999847	87	291	15	110	1	111	146	3.799999952	21	24	74	0.3	1.100000024	11.69999981	92.94999695
0	0	0	94	191	25.89999962	77.47826385	113.7391281	59.47826004	74.3478241	15.04545498	36.15599823	99.47826385	8	3	0	0	0	1	1	1	1	0	0	0	0	0	1	0	1	7.920000076	4.515999794	13.68000031	30.28000069	33.45999908	90.59999847	222.1999969	16	108.5999985	0.699999988	149.8000031	143.6000061	4.099999905	17	21	71	0.3	1.600000024	17	78.41999817
0	1	2	115.35	180	32.90000153	80.15384674	106.384613	55.23077011	68.84615326	19.23077011	36.72249985	97.15384674	0	14	0	0	0	1	1	1	0	0	0	0	0	0	0	0	0	6.579999924	3.548000097	10.73999977	30.23999977	31.95999908	94.80000305	163.6000061	20.39999962	100.4000015	0.75999999	174.1999969	138	4.059999943	49.34904588	57.24495542	77.26130115	0.9	1.045824249	10.6924798	64.13999939
0	1	1	105.6	168	36.20000076	94.07142639	116.7857132	57.7142868	74.07142639	22.93333244	36.65250015	96.53845978	6	14	0	0	0	1	1	1	1	0	0	0	0	0	0	0	0	5.300000191	3.799999952	12.10000038	31.89999962	35.70000076	89	223	16	99	0.699999988	174	138	4.199999809	27	23	45	0.4	1.100000024	12.10000038	25.20000076
0	1	2	115.7	191	31.89999962	86.25	106.3125	64.6875	78.3125	20.97058868	37.1866684	98.57142639	6	15	1	0	0	0	0	0	1	0	0	0	0	0	1	0	0	6	4.28000021	13.69999981	32	33	97	190	16	103	0.800000012	99	141	4.599999905	37	20	41	0.4	1.100000024	12.10000038	40.65000153
0	1	2	97	180	30.29999924	68.64865112	112.9722214	58.91666794	83.47222137	18.16666603	36.83333206	97.67567444	5	15	0	0	0	1	1	1	1	0	0	0	0	0	1	0	0	6.300000191	4.159999847	13.19999981	31.70000076	33.5	95	118	7.5	98.75	0.824999988	243.25	133	4.375	60	88	196	1	1.299999952	14.10000038	71.09999847
0	1	2	55.5	145	27.79999924	59.11538315	110.6538467	55.11538315	75.34615326	16	36.7730751	98.84615326	5	15	0	0	0	0	1	0	1	0	0	0	0	0	1	0	1	9.300000191	4.519999981	13.5	29.79999924	34.09999847	88	348	26	103	0.899999976	168	138	3.700000048	27	28	68	0.4	1.200000048	13.60000038	23.5
0	1	2	92.3	178	29.79999924	76.75	113.8571396	56.9642868	74.07142639	14.39655209	36.97142792	99.42308044	9	15	0	0	0	0	1	0	0	0	0	0	0	0	1	0	1	18.45000076	3.849999905	12.89999962	33.5	33.65000153	99.5	98.5	19	105.5	1.100000024	88.5	142	4.650000095	12	15	56	1.2	1.200000048	13.19999981	29
0	1	2	77.75	188	22	82.83333588	107.3799973	70.04000092	83.87999725	17.19444466	36.59089612	98.08333588	1	14	0	0	0	0	0	0	0	0	0	0	0	0	0	0	1	7.599999905	4.670000076	15.69999981	33.59999847	33.59999847	100	128	21	103	1.100000024	102	140	4	19	29	116	1.3	1.5	16.25	28
0	0	0	91.6	178	28.70000076	79.14286041	97.7142868	55.5	70.14286041	16	36.42399979	99.7857132	2	15	0	0	0	0	0	1	1	1	0	0	0	0	1	0	0	6	4.650000095	14.39999962	30.89999962	34.79999924	89	224	25	102	1.299999952	151	138	3.700000048	39	31	11	0.3	1.200000048	13.19999981	64.92612784
0	1	1	102	191	28.5	72.2307663	115	56.92307663	73.46154022	15.38461494	36.29499817	99.61538696	4	15	0	0	0	0	0	1	1	0	0	0	0	0	1	0	1	7.5	3.779999971	11.60000038	30.70000076	32.09999847	96	167	21	103	1.100000024	143	139	4.900000095	19	15	78	0.3	1.100000024	12.19999981	53
0	0	0	82.1	175	25.89999962	69.375	114.4375	58.4375	79.1875	18.3125	36.68500137	99.25	3	15	0	0	0	1	1	0	1	0	0	0	0	0	0	0	1	5.199999809	3.809999943	11.80000019	31	34.09999847	91	146	18	105	1.100000024	96	136	3.900000095	27	20	75	0.4	1.100000024	12.39999962	46.09999847
0	1	2	71	170	24	82.09091187	98.54545593	52.09090805	67.45454407	15	37.05098255	100	5	14	0	0	0	1	0	1	1	0	0	0	0	0	0	0	1	6.900000095	3.710000038	11.5	31	34.5	90	189	13	103	0.699999988	212	138	4.199999809	11	13	43	0.3	1.100000024	12.30000019	34.59999847
0	1	2	84.1	180	25.79999924	81.35713959	109.6428604	55.07143021	75.14286041	15.96428585	36.77857208	99.42857361	4	3	0	0	0	0	0	0	1	0	0	0	0	0	1	0	0	8.300000191	3.970000029	10.89999962	27.5	32.20000076	85	294	21	104	1.100000024	115	142	4.300000191	31	32	170	1.1	1.100000024	12	26.79999924
0	1	3	83.05	183	27.70000076	76	113.8032761	52.67213058	76.50819397	16.22131157	36.63822174	98.91666412	10	15	0	0	0	0	1	1	1	0	0	0	0	0	0	0	0	5.449999809	3.640000105	11.39999962	31.29999924	34.92499924	89.5	237.75	17.5	101.25	1.225000024	122.75	137.5	3.700000048	22	20	53	0.6	1.066666722	11.63333321	41.32500076
0	1	1	68.5	152	26.79999924	79.21052551	106.1111145	57.83333206	75.27777863	16.15625	36.10214925	99.83333588	7	15	0	0	0	0	1	0	1	0	0	0	0	1	1	0	1	9.199999809	4.440000057	12.89999962	29.10000038	31.89999962	91	171	19	106	1.299999952	100	142	4.199999809	13	27	118	0.5	1	11.19999981	29.89999962
0	0	0	96.9	180	33.90000153	72.4375	116.8000031	56.20000076	79.64705658	17.9375	36.86999893	95.6875	1	15	0	0	1	0	0	0	0	1	0	0	0	0	1	0	0	8.899999619	3.890000105	12.60000038	32.5	32.29999924	101	186	23	102	1.049999952	106.5	140.25	4.324999809	31	23	63	0.9	1.799999952	19.07500076	39.77500153
0	1	2	116.95	193	27.70000076	70.125	116.9375	61.3125	79.625	15.09375	36.44666672	100	4	14	1	0	1	0	0	1	0	1	0	0	0	0	1	0	0	7.866666794	4.840000153	12.13333321	25.06666756	31.83333397	78.66666412	234.6666718	19	93.33333588	1.566666722	168.3333282	133	3.666666746	14	15	88	0.2	1.100000024	11.89999962	69.8666687
0	1	1	83.7	165	40	82	122.2857132	55.7142868	72.38095093	17.40476227	36.31000137	98.57142639	5	14	0	0	1	0	0	1	1	1	0	0	0	1	0	0	0	10.60000038	4.112500191	11.625	28.25	33.5	84.25	380.75	26.25	100	2.150000095	170	138	6.025000095	38.09148325	63.48594915	96.80678804	-0.19413707	1	11	27.875
0	0	0	68	157	27.5	71.07142639	114.8666687	61.06666565	78.53333282	14.63333321	36.44250107	95.7857132	2	14	0	0	0	1	1	0	1	0	0	0	0	0	0	0	0	8	4.065999985	12.77999973	31.44000053	31.84000015	99	206.1999969	21.79999924	103.8000031	0.879999995	105.4000015	140.8000031	4.679999828	23	39	53	0.8	1.100000024	12.30000019	59.97999954
0	1	1	107.5	170	40.70000076	83.23529053	116.6052628	66.76316071	81.73683929	15.68421078	36.59411621	98.5	5	15	0	0	0	1	0	0	1	0	0	0	0	0	1	0	0	7.5	4.269999981	11.89999962	27.89999962	31.60000038	88	141	31	103	1.700000048	101	141	4.599999905	12.57649823	-4.844243226	122.1827226	0.183847739	1.200000048	12.69999981	27.39999962
0	0	0	68.15	165	23.39999962	79.31578827	117.1578979	59.78947449	76.94736481	16.47500038	36.61199951	98.63157654	5	14	0	0	0	0	0	0	1	0	0	0	0	0	0	0	0	6.900000095	5.670000076	17.29999924	30.60000038	34.20000076	89	277	11	107	0.899999976	87	143	4.099999905	39	31	69	0.5	1	11	33.79999924
0	1	1	92	170	31.60000038	79.80952454	111.8863602	59.38636398	75.1818161	15.5	36.58800125	98.61904907	0	15	0	0	0	0	1	0	1	0	0	0	0	0	1	0	0	10.60000038	4.170000076	12.69999981	30.29999924	32.40000153	94	145	21	106	0.899999976	117	141	3.599999905	28	28	68	2.7	1.399999976	14.60000038	54.23333359
0	1	2	81.9	178	26.20000076	74	105.782608	53.95652008	70.21739197	20.54166603	37.03250122	95.52173615	0	15	0	0	0	1	0	0	0	0	0	0	0	0	0	0	0	7.800000191	3.819999933	11.85000038	31.04999924	34.04999924	91	120.5	13	103.5	0.850000024	116	136	3.950000048	70.67745893	111.7537311	128.1376231	1.046036561	1.200000048	12.85000038	71.69999695
0	1	2	66.6	152	26.89999962	73.35294342	105.2352905	62.82352829	79.64705658	21.83333397	35.91333389	99.3125	6	15	0	1	0	0	0	0	1	0	0	0	0	0	0	0	1	7.699999809	5.065000057	9.300000191	18.35000038	27.39999962	67	381.5	14.19999981	99.59999847	1.019999981	116.8000031	142.6000061	3.920000076	17	29.79999924	96.59999847	1.2	1.200000048	12.56000042	30.86000061
0	1	2	94.8	178	35	82.40000153	104.3333359	59.66666794	76.33333588	16	36.04615402	100	10	15	0	0	0	0	0	0	1	0	0	0	0	0	0	0	0	7.300000191	3.970000029	13.19999981	33.20000076	34.70000076	96	175	17	98	1.200000048	144	140	3.5	17	25	85	0.7	1.100000024	11.69999981	28.29999924
0	1	2	111	178	35.20000076	74.4375	106.25	51.0625	66.8125	18.16666603	37.15000153	98.625	6	13	0	0	0	1	1	1	1	0	0	0	0	0	0	0	1	7	4.53000021	13.60000038	30	32.70000076	92	195	15	98	0.800000012	212	134	4.400000095	21	20	82	0.4	1.200000048	12.69999981	29.89999962
0	1	2	120.3	196	30.5	81.34999847	108.75	56.79999924	72	14.22500038	36.66400146	98.65000153	4	14	0	0	0	1	1	0	1	0	0	0	0	0	0	0	1	9.800000191	4.75	14.80000019	31.20000076	35.20000076	88	245	15	105	1.100000024	109	141	3.900000095	19	22	69	0.5	1	11.30000019	52.59999847
0	1	1	104.35	175	33.40000153	75.57142639	123	53.1428566	71.2857132	19.6428566	35.9679985	99.42857361	4	15	0	0	0	0	1	0	1	0	0	0	0	0	0	0	0	6.75	4.550000191	14.10000038	31	33.09999847	94	176.5	16	104.5	1	97.5	139	4.400000095	15.5	26	82.5	1.1	1.100000024	11.69999981	32.79999924
0	0	0	85.6	173	35	80.7142868	114	65.85713959	79.57142639	18.0357151	37.08571243	94.14286041	4	15	0	0	0	0	0	0	1	0	0	0	0	0	0	0	1	8.699999809	4.53000021	13.89999962	30.70000076	35.20000076	87	189	14	106	0.800000012	78	140	4.099999905	20	20	50	0.5	1.100000024	11.69999981	25.5
0	1	2	111.5	185	31.70000076	79.94999695	116.0999985	55.54999924	69.40000153	15.16666698	37.22000122	96.59999847	5	15	0	0	0	0	1	0	0	0	0	0	0	0	0	0	0	5.400000095	4.550000191	14.60000038	32.09999847	33.59999847	96	185	17	103	0.800000012	86	143	4.099999905	57	37	74	0.5	1.100000024	11.80000019	29.89999962
0	1	2	57.1	147	26	86.53333282	96.19999695	45.79999924	64.06666565	19.625	36.61333466	99.06666565	4	15	0	0	0	1	0	0	1	0	0	0	0	0	1	0	0	6.800000191	4.159999847	11.19999981	26.89999962	31.60000038	85	270	7	101	0.5	90	139	4.099999905	28	34	125	0.5	1	10.89999962	38.29999924
0	1	1	124	168	40	71.64286041	118.2142868	59.4642868	75.57142639	19.71999931	36.9153862	96.75	3	11	1	0	0	0	1	0	0	0	0	0	0	0	1	0	0	9	4.360000134	12.39999962	28.5	33.90000153	84	440	14	103	0.699999988	139	136	4.199999809	16	14	52	0.6	1.149999976	13.14999962	19.79999924
0	1	2	82.8	157	31.20000076	70.38461304	122.8461533	60.11538315	78.2307663	16.21153831	37.00941086	97.12000275	4	15	0	0	0	0	1	0	1	0	0	0	0	0	0	0	1	8.899999619	4.349999905	13.80000019	31.79999924	36.70000076	87	297	23	103	0.800000012	123	140	4	16	17	125	2.4	0.899999976	11.19999981	27.10000038
0	1	2	86.85	165	33.90000153	77.85713959	112.3181839	60.64772797	74.3666687	17.7093029	36.52656069	96.87805176	1	15	0	0	0	0	1	0	1	0	0	0	0	0	0	0	0	7.599999905	3.650000095	10.39999962	28.39999962	32.5	87	278	12	107	0.899999976	94	142	3.5	5	17	100	0.2	1	11.30000019	38.5
0	1	3	54	165	19.10000038	82.33333588	126	55.83333206	76.5	15.16666698	36.40999985	99.83333588	1	15	0	0	0	0	0	0	1	0	0	0	0	0	1	0	0	6.800000191	4.769999981	12.69999981	26.60000038	31.79999924	84	232	41	96	1.100000024	291	137	3.799999952	25	24	124	0.6	1	11.30000019	31.10000038
0	0	0	79.9	170	27.20000076	75.58333588	114.5833359	65.16666412	81.16666412	20.11538506	36.69499969	98.16666412	7	15	0	0	0	0	0	0	1	0	0	0	0	0	1	0	1	6	4.610000134	13.69999981	29.70000076	32.90000153	91	292	10	103	0.699999988	80	142	4.300000191	13	17	44	0.4	1	11.10000038	40.04999924
0	1	3	85.2	165	30.79999924	80	105.4444427	52	70.22222137	17.79999924	36.69499969	100	7	3	0	0	0	1	1	1	0	0	0	0	0	0	0	0	0	11.5	4.639999866	13.60000038	29.29999924	32.59999847	90	366	41	103	1.200000048	187	137	5.199999809	16	23	62	0.3	1.200000048	12.69999981	27.29999924
0	1	1	58.5	163	23.5	71.92308044	109.3214264	50.8928566	68.89286041	16.03846169	36.56000137	97.92857361	1	15	0	0	0	0	1	0	1	0	0	0	0	0	1	0	1	5.800000191	4.800000191	12.60000038	26.29999924	32	82	144	16	102	0.699999988	92	144	3.900000095	10	14	80	0.5	0.899999976	10.10000038	33.29999924
0	0	0	84	188	25.39999962	76.19999695	115	70.80000305	86.19999695	20.58333397	36.33000183	100	0	14	0	0	0	0	0	1	0	0	0	0	0	0	0	0	1	6.300000191	4.550000191	13.5	29.70000076	33.09999847	90	209	13	105	0.899999976	190.7938386	141	4.099999905	31	22	75	0.3	1.100000024	12.39999962	71.18000031
0	1	2	97.4	180	29.89999962	92.26087189	102.5	57.15625	72.03125	15.75	37.2273674	98.30434418	1	15	0	0	0	1	0	0	0	0	0	0	0	0	0	0	0	6.300000191	4.630000114	13.69999981	29.60000038	31.79999924	93	206	16	103	0.899999976	88	140	4.800000191	22	20	87	0.6	1.100000024	12.30000019	30.79999924
0	1	1	86.45	168	32.29999924	103.8333359	109.8333359	61.58333206	77.91666412	16.28000069	37.34749985	98.66666412	8	3	0	0	0	0	1	1	0	0	0	0	0	0	0	0	1	6.300000191	4.340000153	13.30000019	30.60000038	34.29999924	89	204	13	98	0.699999988	312	137	4.599999905	19	12	54	0.3	0.899999976	10.19999981	29.20000076
0	1	1	92.8	198	22.5	71.5	108.75	47.875	66.875	14.38888931	36.44400024	99.625	2	15	0	0	0	0	1	1	1	0	0	0	0	0	0	0	1	6.099999905	4.289999962	14.5	33.79999924	33.40000153	101	172	19	103	1	106	140	5	17	23	75	0.5	1	11	39.25
0	1	1	71	173	24.10000038	87.5	128.7692261	73.30769348	90.7692337	17.36666679	36.34999847	98.35713959	1	15	0	0	0	0	0	0	1	0	0	0	0	0	0	0	0	9.449999809	4.452499866	13.25	29.75	33.17499924	89.25	390.75	8	102.5	1	77	134.25	4.75	42.62227209	65.80413626	84.33698207	0.958956861	1	10.89999962	50.22499847
0	1	1	89.5	179	28.29999924	78.33333588	116.8275833	66.37931061	80.24137878	17.75	36.79000092	96.85185242	4	15	0	0	0	0	1	1	1	0	0	0	0	0	0	0	0	8.300000191	4.570000172	14.39999962	31.5	34.09999847	92	138	13	106	1	98	145	4.5	40	32	59	0.4	1	11.10000038	29.79999924
0	1	2	112.9	188	30.20000076	81.31578827	97.57894897	61.73684311	73.73683929	19.64999962	35.20000076	98.05263519	6	15	0	0	0	0	0	0	1	0	0	0	0	0	1	0	0	6.599999905	4.949999809	15.30000019	30.89999962	34.40000153	90	294	16	101	1.100000024	130	140	4.199999809	25	18	60	1	1.100000024	11.60000038	27.10000038
0	0	0	72.8	178	24.20000076	68.59999847	125.7600021	62.79999924	82	16.38095284	36.25789642	99.30000305	1	15	0	0	0	0	0	0	0	0	0	0	0	0	1	0	1	7.5	4.550000191	13.80000019	30.29999924	33.09999847	92	214	23	106	0.800000012	83	143	4.699999809	10	18	57	0.8	1.100000024	11.39999962	33.70000076
0	1	1	107.1	177	33.09999847	95	108.1333313	56.46666718	73.06666565	16.5	36.15000153	99.46154022	4	12	0	0	0	0	1	0	1	0	0	0	0	0	1	0	0	6.699999809	4.119999886	13.10000038	31.89999962	34.40000153	93	150	19	102	1.100000024	113	144	3.400000095	36	34	74	1	1.1056298	11.79985669	93.25
0	1	2	100.85	173	33.5	88.375	102	60.25	74.625	20.6875	37.25	98.25	5	15	0	0	0	1	1	0	1	0	0	0	0	0	0	0	1	7.199999809	4.699999809	14.69999981	31.29999924	33.09999847	95	202	14	101	0.800000012	108	141	5	27	17	68	0.4	1	11.30000019	44.14900303
0	0	0	79.6	178	24.29999924	93.46666718	102.9333344	58.40000153	73.73332977	18.5625	36.46333313	98.66666412	4	15	0	0	0	0	1	0	1	0	0	0	0	0	0	0	0	6.699999809	4.789999962	15.19999981	31.79999924	35.70000076	89	207	16	99	0.899999976	121	137	4.099999905	54	26	44	1.2	1	10.89999962	29.20000076
0	1	3	139	183	42.09999847	80.41176605	105.4736862	61.42105103	74.47368622	19.66666603	36.93333435	95.52941132	8	15	1	0	1	0	1	1	1	0	1	0	0	0	0	0	1	10.76000023	5.190000057	13.72000027	26.42000008	32.84000015	80.80000305	197.6000061	17.39999962	99.80000305	1.059999943	240.1999969	134.3999939	4.460000038	38	28	99	0.6	1.200000048	12.69999981	44.77500153
0	1	1	79	155	31.39999962	77.09091187	109.272728	53.63636398	70.8181839	16.61538506	36.32726981	98.45454407	1	15	0	0	0	1	1	0	0	0	1	0	0	0	1	0	0	8.550000191	3.535000086	7.849999905	22.20000076	28.20000076	79	194	8	107	0.5	97	142.5	3.849999905	57	67	68	0.5	1.100000024	12	30.5
0	1	2	90.05	160	35.70000076	76.03125	110.6875	49.875	69.3125	17.77272797	36.77000046	98.25	0	15	0	0	0	0	0	0	0	0	0	0	0	0	1	0	0	6.099999905	3.835999966	12.85999966	33.54000092	31.68000031	106.1999969	225.6000061	22	103.6666641	0.699999988	89	138.6666718	5.050000191	23	22	81	0.3	1	10.89999962	31
0	0	0	87.4	178	26.89999962	83.25	120	57.375	75.125	16.05555534	36.8534634	96.125	5	14	0	0	0	0	0	0	0	0	0	0	0	0	1	0	1	4.199999809	4.739999771	14.60000038	30.79999924	32.79999924	94	87	19	104	0.899999976	112	140	4.099999905	27	21	77	0.6	1.200000048	12.5	34
0	1	2	103.4	188	29.20000076	75.11538696	111.8461533	45.23077011	73.15384674	19.05769157	36.83000183	96.7692337	1	15	0	0	0	1	1	1	1	0	0	0	0	0	1	0	0	13.27999973	3.789999962	11.43999958	30.15999985	32.72000122	92.59999847	167.1999969	15.25	99.80000305	0.449999988	160.25	136.8000031	3.779999971	25	45	212	0.5	1.133333325	12.4333334	48.18000031
0	1	2	83.75	183	25.60000038	76.3125	109.7352905	62.08823395	77.41176605	18.375	36.77999878	98.875	2	15	0	0	0	0	0	0	1	1	0	0	0	0	0	0	0	4.375	4.269999981	14.10000038	33	34.02500153	97.25	181	15	105	1.066666722	94	140.6666718	4.266666889	25	28	56	1.3	1.049999952	11.39999962	68.90000153
0	0	0	78.05	173	24.79999924	73.84999847	115.25	59.79999924	77.65000153	19.57500076	36.34737015	98.80000305	3	14	0	0	0	0	0	0	0	0	0	0	0	0	0	0	1	6.699999809	4.380000114	14.10000038	32.20000076	33.59999847	96	226	9	102	1	112	140	4.599999905	41	34	70	0.6	1.100000024	11.80000019	40.59999847
0	1	1	105	180	32	86.88235474	121	70.05882263	85.11764526	16.47058868	36.41666794	95.8235321	3	14	0	0	0	1	0	1	0	0	0	0	0	0	1	0	0	4.599999905	4.730000019	15.60000038	33	35.90000153	92	168	15	97	0.800000012	376	131	4.099999905	43	47	99	0.4	1	10.39999962	26.39999962
0	1	2	45.6	157	20.79999924	74.06666565	110.5333328	58.59999847	89.2857132	14.90625	35.78461456	99.93333435	6	15	0	0	0	0	0	0	0	0	0	0	0	0	1	0	0	4.900000095	2.579999924	8.300000191	32.20000076	31.70000076	102	287	16	101	1.100000024	136	140	4.599999905	19	38	63	0.5	1	10.69999981	63.90000153
0	1	1	64.65	145	29.60000038	78.30000305	113.0999985	45	62.29999924	18.40909004	37.0289315	95.80000305	9	14	0	0	0	1	0	0	1	0	0	0	0	0	0	0	0	5.099999905	3.288333416	10.96666622	33.31666565	32.56666565	102	195.5	16.16666603	108.5	0.983333349	96.83333588	142.6666718	4.166666508	13	18	54	0.5	1	11.19999981	71.44999695
0	1	1	80.65	180	23	82.20833588	101.7916641	50.875	69.16666412	17.21739197	36.63513141	98.29166412	4	15	0	0	0	0	0	0	0	0	0	0	0	0	1	0	0	4.099999905	3.980000019	12.60000038	31.70000076	34	93	183	24	105	1.100000024	106	143	4.400000095	21	21	93	0.4	1.100000024	12.10000038	33.09999847
0	1	1	62.45	160	33.70000076	91.92857361	108.8666687	60.26666641	74.40000153	18.53333282	36.16400146	99.75	2	15	0	0	0	0	0	0	0	0	0	0	0	0	0	0	0	5.699999809	4.360000134	13.60000038	31.20000076	34.29999924	91	177	11	107	0.699999988	124	143	3.799999952	13	18	41	0.9	1	11.19999981	41.59999847
0	0	0	69	165	27.39999962	76.53845978	104.3076935	62.61538315	78.38461304	15.23076916	36.72000122	97.16666412	2	15	0	0	0	0	1	0	1	0	0	0	0	0	0	0	0	6.25	5.704999924	17.95000076	31.54999924	36.20000076	87.5	158	18	101	1.299999952	110.5	139.5	3.650000095	34	20	91	1.3	1	11.30000019	34.70000076
0	1	2	119	185	49.59999847	73.875	112.3333359	51.875	68.85416412	14.21739101	36.63912964	97.95833588	5	15	0	0	0	0	1	1	1	0	0	0	0	0	1	0	0	7.599999905	4.110000134	11.19999981	27.20000076	32.5	84	304	25	102	0.899999976	136	136	4.699999809	22	29	68	0.3	1.200000048	13.60000038	26.39999962
0	1	2	134.8	180	42.79999924	75.53333282	106.7333298	51.86666489	66.19999695	15.96875	37.32247358	98.8666687	5	15	0	0	0	0	1	1	0	0	0	0	0	0	0	0	1	5.800000191	4.579999924	14.19999981	30.89999962	33.20000076	93	152	24	103	1.100000024	136	138	4.300000191	25	28	52	0.7	1	11.10000038	31.70000076
0	1	3	123.55	191	32.09999847	81.84999847	104.4499969	54.25	70.05000305	18.9642849	35.93077087	99.42857361	6	13	1	0	0	1	0	1	1	1	0	0	0	0	1	0	0	6.733333111	3.230000019	7.833333492	24.23333359	28.66666603	84.66666412	273	26.5	111	1.75	112.5	143	4.800000191	11	12	102	0.2	1.133333325	11.83333302	30.46666718
0	0	0	107	183	32	80.59091187	112.0476227	62.8571434	79.14286041	16.61363602	36.23809433	97.76190186	6	15	1	0	0	0	1	0	1	0	0	0	0	0	0	0	1	5.300000191	4.099999905	13.30000019	32.40000153	32.40000153	100	188	15	105	1	122	141	4.400000095	12	16	45	0.6	1.100000024	11.5	48.09999847
0	1	1	64	165	22.89999962	86.19230652	145.4799957	51.08000183	83.48000336	21.57692337	36.47000122	98.42857361	1	14	0	0	1	1	0	0	1	1	0	0	0	0	1	0	0	6	3.650000095	11.10000038	30.39999962	33.20000076	91	204	22	102	1.200000048	119	137	4	15	26	66	0.6	1.399999976	14.80000019	31.20000076
0	1	2	71.4	150	31.10000038	79.73683929	98.63157654	70.84210205	81.89473724	16.64999962	36.37500627	97.57894897	3	15	1	0	0	0	0	0	0	0	0	0	0	0	1	0	0	5.199999809	3.970000029	12.39999962	31.20000076	32.5	96	121	12	104	0.5	93	141	3.700000048	15	16	76	0.4	1.100000024	12.10000038	87.19999695
0	1	2	108.15	178	34.59999847	85.09091187	105.1111145	45.77777863	64	21.95454597	36.79333496	98.59999847	4	4	1	0	0	1	1	0	1	0	0	0	0	0	1	0	0	7.300000191	3.789999962	11.10000038	29.29999924	33.29999924	88	164	16.20000076	102.8000031	1.299999952	117.1999969	139.6000061	4.300000191	15	22	89	0.5	1.100000024	12.30000019	39.84000015
0	1	1	91.2	178	27.60000038	89	109.9375	55.25	72.75	17.10000038	36.81999969	99.73332977	1	3	1	0	0	0	1	1	1	0	0	0	0	0	0	0	1	10.5	4.639999866	14.60000038	31.5	35.09999847	90	229	13	100	0.600000024	152	136	3.900000095	40	26	64	0.4	1.100000024	12.10000038	36.09999847
0	1	2	114.6	163	38.40000153	67.84999847	114.1500015	51.45000076	72.09999847	17.30952454	35.45249939	98.94999695	3	15	1	0	1	1	0	1	0	1	0	0	0	0	0	0	0	6.400000095	3.74000001	11.19999981	30.10000038	32.5	92	203	41	102	1.5	194	137	4.599999905	23	24	94	0.3	1	10.80000019	32
0	1	2	54.6	165	21.60000038	79.70731354	117.0487823	59.24390411	81.34146118	18.58333397	36.04999924	99.12194824	7	15	0	0	0	0	1	1	1	0	0	0	0	0	0	0	1	3.75	3.585000038	10.94999981	30.54999924	31.5	97	111	17.5	107	1.049999952	119	143	4.099999905	16	20	61	0.5	1.100000024	12.30000019	34.59999847
0	1	1	112.45	168	39.59999847	81.83333588	115.25	60.5	76.16666412	23.92307663	36.95750046	98.66666412	3	15	1	0	0	0	1	0	1	0	0	0	0	0	1	0	0	5.199999809	4.760000229	14.69999981	30.89999962	33.40000153	92	248	12	103	0.800000012	138	143	3.599999905	30	20	57	0.4	1.100000024	12.39999962	31.89999962
0	1	3	83.1	184.3687266	26.29999924	81.1111145	100.9090881	56.18181992	69.6818161	24.1428566	37.0933342	98.5	10	15	0	0	0	0	0	0	0	0	0	0	0	0	0	0	0	13.69999981	2.545000076	6.525000095	25.5	31.92499924	80	132.75	35	121.75	1.774999976	96.5	147.75	4.574999809	26.5	45.5	73	1.4	1.399999976	15.10000038	28.93333244
0	1	2	82.7	178	23.20000076	66.64705658	102.9473648	66.21052551	81.16666412	15.5	36.52999878	98.8235321	3	15	0	0	0	0	0	0	1	0	0	0	0	0	1	0	1	7.599999905	4.534999847	13.85000038	30.625	33.25	92.25	250.75	20	103.75	1.024999976	91.5	139.5	4.224999905	16	20	55	0.31122817	1	10.96666622	64.6333313
0	1	1	68	175.7546277	24.20000076	80	114.875	54.1875	73.4375	17.77777863	36.65250015	99.47058868	4	15	0	0	0	0	1	1	1	0	0	0	0	0	0	0	0	8.100000381	4.570000172	13.5	29.5	33	90	141	14	102	0.699999988	315	140	3.900000095	29	34	66	0.5	1.100000024	11.69999981	28.39999962
0	1	2	79.75	152	32.40000153	68	121.1111145	52.11111069	70.1111145	22.15384674	36.65857315	96.57691956	5	14	0	0	0	1	1	1	1	0	0	0	0	0	1	0	0	7	4.110000134	11.69999981	28.5	31.79999924	90	180	17	102	1.100000024	147	142	4.5	26	38	44	0.4	1	10.80000019	22.39999962
0	1	2	88.75	170	28	84.92857361	99.73332977	53.83333206	66.33333588	18.8214283	36.46857071	97.35713959	5	15	0	0	0	0	0	0	1	1	0	0	0	0	1	0	0	6.699999809	3.660000086	12.19999981	33.29999924	32.40000153	103	174	49	104	1.899999976	109	141	4.199999809	13	16	51	0.3	1.100000024	12.10000038	27.79999924
0	1	2	111.85	178	64.80000305	63.68181992	102.5909119	53.90909195	70.40908813	14.02499962	36.76812622	99.54545593	8	15	0	0	1	0	1	0	0	0	0	0	0	0	0	0	0	3.799999952	3.299999952	11.19999981	33.90000153	34.40000153	99	166	25	106	1.600000024	104	138	4.400000095	102	61	65	0.5	1.200000048	14.30000019	36.33333206
0	1	2	85.25	163	30.20000076	70.8235321	118.4117661	50.94117737	69.11764526	13.72222233	35.45124817	99.70587921	6	15	0	0	0	0	1	0	1	0	0	0	0	0	0	0	0	10.80000019	3.769999981	11.39999962	30.20000076	31.20000076	97	225	21	101	1.200000048	146	143	4.400000095	16	21	89	0.5	1	10.89999962	30.39999962
0	1	1	84	173	27.29999924	79.76470947	123.2352905	62.94117737	82.5	15.88888931	36.61333466	97.29412079	7	3	0	0	0	0	1	1	1	0	0	0	0	0	0	0	0	8.699999809	4.480000019	14	31.29999924	33.70000076	93	333	22	98	1.100000024	147	139	4.800000191	11	15	89	1	1.100000024	12.39999962	29.89999962
0	1	1	126.75	180	38.09999847	82.08333588	104.8333359	62.83333206	77.58333588	20.65384674	36.09000015	97.16666412	2	15	1	0	0	0	1	0	1	0	0	0	0	0	1	0	0	7.699999809	4.25	13.30000019	31.29999924	33	95	193	17	106	1	93	142	3.900000095	36	28	60	0.8	1.200000048	13.10000038	29.79999924
0	1	2	57.85	168	20.10000038	76.5625	103.25	52.1875	69.375	17.52941132	36.58690894	98.35294342	7	14	0	1	0	1	0	0	1	1	0	0	0	0	1	0	0	12.60000038	3.420000076	10.60000038	31	31.60000038	98	222	29	101	1.200000048	94	142	4.199999809	45	42	115	0.4	1.100000024	12.5	34.40000153
0	1	1	88	180	27	72.95652008	117.8695679	46.78260803	67.56521606	16.95833397	36.45999908	99.40908813	2	15	0	0	1	0	1	0	1	0	0	0	0	0	1	0	0	7.666666508	3.486666679	10.89999962	31.20000076	31.39999962	99	162	28	97	1.149999976	111.5	139.5	3.700000048	14	14	108	1.4	1.100000024	12	31.70000076
0	0	0	56.35	157	21.79999924	76.96969604	118.8787842	55.66666794	75.75757599	16.79411697	36.57333374	98.36363983	2	15	0	0	0	0	0	0	1	0	0	0	0	0	0	0	0	12.10000038	4.070000172	12.10000038	29.70000076	33.20000076	89	266	14	93	0.699999988	90	131	3.799999952	19	19	66	1.1	1	10.89999962	26.29999924
0	1	2	55.25	160	21.39999962	77.77777863	104.8888855	53.33333206	70.44444275	19.75	36.5969138	96.44444275	2	14	0	0	0	0	0	0	0	0	0	0	0	0	1	0	0	5	4.130000114	13	31.5	33	95	158	12	107	0.699999988	64	148	4.099999905	17	26	100	0.7	1.5	16.60000038	45.90000153
0	1	2	109	191	31.20000076	78.84615326	115.3076935	61.92307663	77.61538696	15.57692337	36.23333359	99.07691956	3	15	0	0	0	1	1	1	1	0	0	0	0	0	1	0	0	7.099999905	3.980000019	11.69999981	29.39999962	32.5	91	164	27	99	1.200000048	212	138	3.200000048	17	21	52	0.9	1.399999976	15.19999981	31.60000038
0	1	1	89.8	183	25.89999962	85.375	104.75	50.0625	66.25	18.83333397	36.42499924	99.29412079	9	3	0	0	0	1	0	0	0	0	0	0	0	0	1	0	0	5.324999809	3.597500086	10.94999981	30.45000076	34.04999924	90	165.25	17.75	98.75	1.024999976	88.25	134.25	3.775000095	19	25	67	0.9	1.305859888	14.13294152	75.75
0	1	2	79.25	178	25.39999962	76.27272797	119.4545441	57.09090805	77	17.95833397	36.83499908	98.54545593	3	15	0	0	0	0	0	0	0	0	0	0	0	0	0	0	1	5.699999809	4.230000019	14.19999981	33.59999847	33.70000076	100	181	18	104	0.699999988	101	140	4.199999809	15	22	57	0.5	1.100000024	12	30
0	1	1	76	170	27.10000038	107.391304	97.04347992	51	65.04347992	15.68181801	36.18199451	98.21739197	4	15	0	0	0	0	1	1	1	0	0	0	0	0	0	0	0	6.699999809	4.09499979	12.55000019	30.64999962	33.79999924	91	185	11	101	0.800000012	175.5	136	4.550000191	16	19	59	0.3	1	10.60000038	33.90000153
0	1	2	133	165	50.09999847	89.66666412	123.7647095	66.05882263	89.6111145	19.20000076	36.77750015	99.55555725	4	14	1	0	0	0	0	1	1	1	0	0	0	0	0	0	0	7.633333206	4.849999905	12.33333302	25.43333244	31.53333282	80.66666412	224.6666718	30	99.5	1.350000024	247.5	138.5	4.849999905	35	35	40	0.4	1.600000024	17.39999962	71.09999847
0	1	1	73.25	183	20.70000076	72.45454407	103.5454559	45.90909195	63.125	17.68181801	35.93004836	99.09091187	5	15	0	0	0	0	0	0	0	0	0	0	0	0	1	0	1	6.5	4.21999979	13.89999962	32.90000153	34	97	130	25	102	0.899999976	258	136	4.199999809	21	24	55	0.8	1	10.30000019	30.39999962
0	1	1	65.45	165	22.39999962	83.5	105.5454559	66.36363983	80.72727203	12.27272701	36.40000153	100	8	3	0	0	1	0	0	0	0	0	0	0	0	0	1	0	0	4.800000191	3.829999924	11.39999962	29.70000076	33	90	244	21	104	0.5	110	140	4.5	19	22	61	0.5	1	11.69999981	29.70000076
0	1	1	101.6	175	32.59999847	96.5	123.2941208	67.88235474	84.70587921	19.66666603	37.06428528	95.5	0	14	0	0	0	1	1	1	1	0	0	0	0	0	0	0	1	5.199999809	5.28000021	15.5	29.39999962	34.90000153	84	224	12	105	0.800000012	193	142	4	25	16	66	0.7	1.299999952	14.39999962	30.79999924
0	0	0	63.25	157	24.39999962	74.8888855	110.3333359	61.66666794	78.66666412	13.68181801	36.48166656	99.1111145	3	15	0	0	0	0	0	1	1	1	0	0	0	0	0	0	0	8.5	4.039999962	12.5	30.89999962	33	94	220	12	101	1.100000024	171	142	3.799999952	12	17	60	0.3	1	10.60000038	29.39999962
0	0	0	69	184.9892619	24	76.87999725	114.0909119	50.09090805	79.42308044	19.02000046	36.98285675	99.04000092	3	15	0	0	1	0	1	0	1	0	0	0	0	0	0	0	0	6.900000095	2.650000095	9	33.79999924	34.5	98	157	21	103	1.200000048	167	139	3.799999952	20	33	89	0.3	1.200000048	13.39999962	27.10000038
0	1	1	84.65	168	28.89999962	92.86956787	119.0869598	52.82608795	71.43478394	16.61538506	36.65789413	99	4	14	0	0	0	0	1	1	1	0	0	0	0	0	1	0	0	7.5	4.849999905	13.69999981	28.39999962	32	89	130	15	103	0.699999988	126	138	4	88	135	100	0.8	1.100000024	12.19999981	31.70000076
0	1	2	79.85	180	26.60000038	68.40000153	110.1999969	62.59999847	76.80000305	17.5	36.88999939	100	1	15	0	0	0	1	1	0	0	0	0	0	0	0	0	0	1	9.600000381	3.476000071	11.5	33.11999893	34.40000153	96	174	10.80000019	93.59999847	0.75999999	117.1999969	129	4.139999866	38	108	56	1.1	1.149999976	12.25	49.86000061
0	1	1	44.1	160	24.89999962	94.80000305	127.8000031	58.59999847	79.59999847	12.60000038	36.35768259	100	5	14	0	0	1	0	0	0	1	0	0	0	0	0	1	0	0	6	3.720000029	12.10000038	32.59999847	33.79999924	97	208	33	103	1.100000024	84	140	4.199999809	10	18	66	0.5	1.200000048	13.89999962	36.70000076
0	1	1	97.95	168	34	94	108.625	66.5	80	15.21875	36.95999908	98.8125	3	15	0	0	0	0	1	0	0	0	0	0	0	0	0	0	1	8.600000381	4.966666698	15.13333321	30.48333359	35.90000153	85.16666412	153	10	104.5	0.899999976	107	139.6666718	4.099999905	25	19	47	0.8	1.100000024	12.14999962	67.90000153
0	1	3	100.4	183	30	64.23683929	136.6111145	48.36111069	70.27777863	17.73809433	36.97124863	95.71052551	3	14	1	1	0	1	0	1	1	1	0	0	0	1	1	0	1	8.471428871	3.617142916	11.01428604	30.4285717	32.90000153	92.2857132	151.4285736	78.83333588	103	3.349999905	135.6666718	137.6666718	4.699999809	-1.419186917	18.33225163	61.27729353	0.06464402	1.100000024	11.69999981	50.45714188
0	1	2	82.25	180	38.70000076	73.92308044	118.9285736	59.6428566	76.42857361	17.53333282	37.12323319	96.69230652	6	15	0	0	0	1	0	0	1	0	0	0	0	0	0	0	0	9.25	4.514999866	12.60000038	27.89999962	32.75	85.5	273	18.5	101.5	0.899999976	104	141	4.050000191	12	27.5	28.5	0.5	1.100000024	12.10000038	31.60000038
0	1	2	115.8	183	34.59999847	69	107.9677429	62.19355011	78.51612854	18.88709641	37.14526367	99.51999664	3	15	0	0	0	1	0	0	1	1	0	0	0	0	0	0	0	4.699999809	4.199999809	13.30000019	31.70000076	35	91	209	20	99	1.700000048	148	135	4.099999905	21	21	83	0.2	1.100000024	11.5	67.97085348
0	1	2	126	180	37.79999924	74.90476227	108.1363602	57.54545593	72.1818161	17	37.01833344	96.7142868	5	15	0	0	0	1	0	0	0	0	0	0	0	0	1	0	0	10	4.679999828	13	27.70000076	32.40000153	86	237	20	108	0.899999976	103	144	3.799999952	19	16	51	0.3	1.200000048	12.60000038	27.70000076
0	0	0	68.65	165	23.79999924	73.33333588	118	52.55555725	77.66666412	17.75	36.55666733	99	2	15	0	0	0	1	1	0	1	0	0	0	0	1	0	0	0	6.5	3.349999905	9.5	28.39999962	32.09999847	88	211	23	97	1.100000024	108	140	3.099999905	9	21	73	0.8	1.100000024	11.69999981	55.79999924
0	1	2	80	183	25	78.77777863	116.1111145	57.33333206	75.55555725	17.27777863	36.25	99.22222137	5	15	0	0	0	1	1	0	1	0	0	0	0	0	1	0	0	4.079999924	4.234000206	13.39999962	31.65999985	34.04000092	93	136.6000061	15	104.5	0.800000012	113.5	143.5	4.199999809	43	37	49	0.6	1.100000024	11.60000038	70.41999817
0	1	2	72	163	27.5	68.93333435	117.1999969	55.86666489	77.66666412	14.19999981	36.52999878	100	2	3	1	0	1	0	1	0	1	0	0	0	0	0	1	0	0	14.60000038	3.940000057	10.80000019	27.5	33.40000153	82	228	9	97	0.800000012	83	140	3.799999952	13	30	111	0.8	1.5	16.70000076	38.90000153
0	1	2	76.13333333	170	32.20000076	69.09091187	114.5454559	55.03030396	78	17.53030396	36.66333389	98.48148346	1	15	0	0	1	0	1	0	0	0	0	0	0	0	1	0	1	20.1875	4.354000092	11.52000046	26.45999908	31.63999939	83.40000153	381.3999939	51	102.125	1.850000024	200.1428528	135.625	3.875	28	23	67	0.9	3.816666603	40.34999847	34.41249847
0	0	0	100.05	178	33.40000153	75.875	105.1052628	49.63158035	66.52631378	16.6764698	36.61833191	98.94117737	4	15	0	1	0	0	0	1	0	1	0	0	0	0	0	0	0	6.800000191	4.559999943	14.30000019	31.39999962	33.70000076	93	185	14	103	1.299999952	78	138	4	31	28	54	0.5	1	11	34.20000076
0	1	2	54.1	157	29.39999962	66.37142944	110.4000015	48.2857132	65.97142792	14.4375	36.44996633	99.94444275	11	15	0	0	1	0	0	0	1	0	0	0	0	0	1	0	0	7.199999809	3.069999933	9.699999809	31.39999962	33.20000076	95	200	47	97	1.700000048	114	134	3.900000095	37	61	144	1	1.600000024	17.89999962	27.79999924
0	1	2	79.35	150	32.29999924	74.88235474	113.0588226	50.94117737	67.58823395	15.19444466	36.75999832	96.33333588	4	14	1	0	0	0	1	1	1	0	0	0	0	0	0	0	0	8.800000191	3.519999981	10.60000038	30.10000038	31.5	96	253	14	107	0.800000012	113	140	4.599999905	17	25	94	0.3	1.100000024	11.89999962	49.79999924
0	1	3	94.6	175	30.79999924	67.625	126.125	50.125	69.375	13.40625	36.70624924	98.375	5	13	0	0	0	1	0	1	1	1	0	0	0	0	0	0	0	4.525000095	2.887500048	9.100000381	31.52499962	33.40000153	94.75	177.75	32.25	104.5	1.799999952	158.75	140.75	3.924999952	83.30262129	22.35535769	80.21986572	0.336627089	1	11	45.95000076
0	1	2	94	163	35.79999924	95	116.625	61.5	80.25	16.38888931	36.53684086	99.25	4	14	1	0	0	1	0	1	1	0	0	0	0	0	1	0	0	10.19999981	4.349999905	12.89999962	29.70000076	33	90	194	20	101	1	136	142	4.300000191	28	26	65	0.7	1.200000048	13.39999962	25.29999924
0	1	1	96.8	173	30.89999962	80.92308044	116.0384598	57.42307663	75.38461304	20.23077011	36.42874908	99.2692337	3	14	0	0	0	0	1	1	1	0	0	0	0	0	1	0	0	4.800000191	4.929999828	14.89999962	30.20000076	32.5	93	107	20	106	1	92	138	4.300000191	16	23	97	0.3	1	11.19999981	31.70000076
0	1	2	88.2	168	30.79999924	75.95237732	124.3399963	45.25999832	66.12000275	18.95454597	36.95399857	96.95237732	2	14	0	1	0	1	0	0	0	1	0	0	0	0	0	0	1	13.13333321	3.953333378	11.26666641	28.46666718	31.66666603	90.33333588	202.3333282	46.33333206	103.3333359	1.100000024	189.6666718	140	3.799999952	40	20	36	0.5	1.200000048	12.69999981	43.59999847
0	1	2	93.3	185	28.60000038	85.59999847	102.5	60.0625	74	15.78571415	36.60200119	99.8181839	3	15	0	0	0	0	1	0	1	0	0	0	0	0	0	0	1	5.199999809	3.99000001	13.60000038	34.09999847	35.20000076	97	201	22	93	0.899999976	97	135	4	33	27	50	0.7	1	10.69999981	26.5
0	1	2	89.45	170	29.60000038	68.03845978	118.384613	56.30769348	76.65384674	13.67307663	36.15599823	96.88461304	3	15	0	0	0	0	1	0	1	0	0	0	0	0	1	0	0	5.300000191	4.170000076	12.69999981	30.60000038	32.20000076	95	311	16	104	1	106	141	5.199999809	35	47	76	0.3	1	11.30000019	29.60000038
0	1	1	132.15	152	56	100.2307663	115.1333313	68.25	82.52458954	18.79090881	36.1016655	98.53845978	5	15	1	1	0	1	1	1	1	0	0	0	0	0	0	0	0	13	3.711666584	10.85000038	29.20000076	32.45000076	89.83333588	337	23	94.16666412	0.783333361	124.5	135.1666718	4.166666508	45	24	75	0.6	1.019999981	11.03999996	45.16666794
0	0	0	88.3	185	26.29999924	75.72727203	115.4545441	64.09091187	81.72727203	14.75	36.5933342	98.36363983	1	15	0	0	0	0	0	0	0	0	0	0	0	0	1	0	0	11.10000038	4.059999943	13.5	33.29999924	33.70000076	99	252	21	105	0.899999976	84	142	4.199999809	21	24	67	0.6	1.100000024	11.89999962	91.19999695
0	0	0	59.9	152	24.20000076	72.80487823	115.6428604	60.90476227	79.88636017	18.41666603	35.41749954	99.15789795	1	14	0	0	1	0	0	0	1	1	0	0	0	0	1	0	1	6.199999809	3.430000067	13.10000038	38.20000076	34.5	111	276	15.75	100	0.975000024	83	135	4.099999905	21	40	115	0.2	1	11.10000038	88.32499695
0	1	2	111.45	180	33.59999847	76.77777863	108.8888855	52.11111069	68	17.125	36.18888855	96.8888855	4	14	0	0	0	1	0	1	1	0	0	0	0	0	0	0	0	4.900000095	4.869999886	12.19999981	25.10000038	31	81	192	16	99	0.800000012	179	139	4.400000095	34	25	52	0.9	1.100000024	11.89999962	60.76666641
0	1	3	49.75	152	26.70000076	73.72222137	106.6111145	49.77777863	68.8888855	19.68420982	37.59624863	95.72222137	11	15	0	0	0	0	0	0	1	0	0	0	0	0	0	0	1	7.119999886	3.299999952	9.479999542	28.73999977	31.79999924	90.80000305	132.6000061	50	90.59999847	3.900000095	96.40000153	134.1999969	4.539999962	31	39	465	0.5	1.299999952	13.89999962	69.63999939
0	1	2	71.75	157	29.10000038	63.27999878	130.1600037	36.11999893	78.90000153	17.48077011	36.21812439	98.51999664	3	15	0	0	0	1	1	0	1	0	0	0	0	0	1	0	0	4.920000076	3.128000021	10.06000042	32.20000076	35.45999908	90.40000153	124.5999985	9.399999619	106.1999969	0.579999983	93.80000305	140.3999939	4	27	38	56	0.4	1.049999952	11.5	60.22499847
0	1	3	138.95	178	43.79999924	72.16666412	113.6666641	58.5	75.16666412	17.5	37.16999817	96.66666412	5	15	1	0	0	0	0	1	0	0	0	0	0	0	0	0	1	6	4.71999979	13.5	28.60000038	32.40000153	88	267	14	103	0.800000012	145	142	4.800000191	11	13	78	0.4	1.100000024	11.69999981	45.20000076
0	1	2	140.3	170	50.40000153	67.19999695	103.9333344	55.66666794	70.93333435	17.23529434	36.45999908	98.19999695	3	15	1	0	0	1	1	0	1	0	0	0	0	0	0	0	1	7.633333206	4.75666666	13.16666698	27.66666603	32.66666794	84.66666412	281.6666565	19.33333397	98.33333588	0.833333313	107.3333359	137.3333282	4.033333302	14	15	65	0.5	1.200000048	12.60000038	150
0	1	1	90.95	175	31.70000076	99.82142639	109.4285736	57.9642868	76.07142639	16.55769157	36.58141822	99	9	14	0	0	0	0	1	0	1	0	0	0	0	0	1	0	0	5.099999905	3.680000067	12	32.59999847	32.5	100	109	18	103	0.800000012	84	143	4.900000095	26	21	85	0.4	1.200000048	13.30000019	34.09999847
0	0	0	90	188	36.59999847	91.30769348	108.9230804	55.92307663	75.15384674	15.96428585	36.49646385	98.2307663	4	15	0	0	0	1	0	1	1	0	0	0	0	0	0	0	0	3.799999952	4.179999828	14	33.5	34	99	111	18	96	0.800000012	203	137	4.300000191	16	18	68	0.5	1.100000024	11.69999981	28.70000076
0	1	2	92	163	41.59999847	63.125	120.1875	51.125	71.875	15.11764717	35.58750153	99.46666718	6	15	0	0	0	1	0	1	0	1	0	0	0	0	1	0	0	7.400000095	4	11.80000019	29.5	33.40000153	88	156	59	93.5	1.799999952	293.5	132	6	18	23	87	0.5	1	10.39999962	28.29999924
0	0	0	68	152	29.39999962	73.5	114	48.38888931	70.44444275	16.26666641	36.47000122	97.29412079	10	14	0	0	0	1	0	1	1	1	0	0	0	0	0	0	1	7.900000095	4.53000021	13.19999981	29.10000038	32.79999924	89	237	29	103	1.375	133	139	4.5	44	47	96	0.4	1	10.80000019	44.70000076
0	1	2	74.5	178	23.70000076	90.34999847	98.40000153	56.84999847	71.68421173	18.54999924	36.57249832	98.84999847	5	14	0	0	0	0	1	1	1	0	0	0	0	0	0	0	0	5.75	4.269999981	12.85000038	30.10000038	32.45000076	93	160.5	18	101	0.850000024	159	140.5	4.199999809	53.36073515	44.10091611	114.948142	1.335732798	1.049999952	11.5	29.60000038
0	1	2	135	180	41.5	86	111.5999985	48.26666641	65.8666687	20.53125	36.5	100	4	15	1	0	0	0	1	0	1	0	0	0	0	0	0	0	0	5.800000191	4.940000057	15.39999962	31.20000076	33.29999924	94	150	21	102	1.399999976	100	141	4.599999905	17	21	69	0.4	1.100000024	12.39999962	28.89999962
0	1	2	71.45	163	29.20000076	84.2307663	121.4230804	60.23077011	80.15384674	15.5	36.75600052	98.58333588	5	14	0	0	0	1	0	1	1	0	0	0	0	0	1	0	0	9.699999809	4.453999996	13.76000023	30.89999962	34.06000137	90.59999847	177.3999939	9.800000191	103	0.720000029	191.1999969	138.6000061	4.019999981	54.52060057	13.92202139	30.14571494	0.654150121	1.299999952	14.10000038	63.20000076
0	1	2	72.15	174.2879385	20	80.19999695	126.8499985	44.09999847	73.30000305	17.04761887	36.44499969	97.94736481	6	15	0	0	1	0	1	1	1	0	0	0	0	0	1	0	0	3.866666555	3.226666689	11	34	32.40000153	104.6666641	81	38	102.5	1.399999976	100.5	140.5	4.050000191	11	29	92	2.2	2.633333445	28.13333321	79.5178458
0	1	1	83.7	157	32.5	85.59999847	113.5333328	51.13333511	71.53333282	15.63333321	36.45399857	98.53333282	2	14	0	0	0	0	0	0	1	0	0	0	0	0	1	0	0	7.199999809	4.239999771	11.5	27.10000038	31.89999962	85	261	17	102	0.800000012	93	138	4.5	24	27	65	0.3	1.100000024	11.89999962	26.29999924
0	1	1	72	163	27.10000038	78.21621704	116.9756088	58.21951294	77.80000305	19.91666603	36.57799911	99.2702713	3	15	0	0	0	0	0	0	1	1	0	0	0	0	0	0	0	8.300000191	4.690000057	14.80000019	31.60000038	34.90000153	90	245	16	101	1.100000024	101	141	4.400000095	33	24	85	1	1	11	30.29999924
0	0	0	77.25	185	22.70000076	69.92857361	116.5	53.3571434	70	13.94117641	36.50714111	99.7142868	4	3	0	0	0	0	0	0	1	0	0	0	0	0	1	0	0	8.5	5	14.80000019	29.70000076	34.09999847	87	187	30	104	1	122	139	4.400000095	77	50	133	0.5	1.299999952	14.89999962	39.54999924
0	1	2	113	180	34.90000153	77.92308044	101.6923065	60.03845978	75.96154022	17.79629707	36.50249863	99.30769348	4	15	1	0	0	1	0	1	0	0	0	0	0	0	0	0	1	12.64999962	5.454999924	16.75	30.75	33.5	91.5	255	13.5	101	0.949999988	134	137.5	4.099999905	32	55	81	1.1	1.100000024	11.89999962	29.89999962
0	1	2	96.65	185	27.39999962	73.5	123.9285736	49.3571434	71.92857361	17.33333397	36.625	99.57142639	3	15	0	0	0	0	1	1	1	0	0	0	0	0	1	0	1	6.699999809	4.369999886	13.44999981	30.75	34.15000153	90	261.5	15.5	103.5	0.75	128.5	139.5	4.199999809	23	23	67.5	0.5	1.149999976	12.5	37.40000153
0	1	2	130.4	178	40.90000153	76.55555725	111.4444427	48.66666794	67	22.04545403	37.21111298	99.44444275	7	15	1	1	0	0	0	1	1	0	0	0	0	0	1	0	0	7.599999905	3.950000048	8.199999809	20.79999924	29.39999962	71	200	30	95	1.100000024	169	137	4.400000095	9	13	100	0.3	1.200000048	12.5	32.20000076
0	1	3	75.6	152	31.89999962	62.20000076	120.2399979	42.27999878	63.88000107	17.44230843	36.75999832	99.08000183	7	15	0	0	0	0	0	1	0	1	0	0	0	0	0	0	0	8.399999619	3.75	11	29.5	33.09999847	89	193	25	100	0.899999976	148	139	4.400000095	20	25	116	0.2	1	10.39999962	35.5
0	1	1	93.2	180	32.90000153	61.79166794	117.4583359	43.95833206	78.91999817	15.625	36.68500137	97.25	6	6	0	0	0	1	0	1	0	1	0	0	0	0	1	0	0	9.857142448	4.015714169	10.82857132	26.88571358	32.82857132	82.14286041	214.8571472	26	98.7142868	1.45714283	186	133.5714264	4.071428776	27	29	92.40000153	0.4	1.200000048	12.89999962	61.79999924
0	1	2	93.65	157	36.59999847	73.47058868	113.1666641	61.61111069	79.18421173	19.34090996	35.83138378	98.375	6	14	0	0	0	0	1	1	0	0	0	0	0	0	1	0	0	6.099999905	3.809999943	11.5	30.20000076	34.59999847	87	138	16	103	0.600000024	126	138	3.799999952	18	23	48	0.4	1.233333349	13.5	50.51666641
0	1	2	111.05	185	31.10000038	83.1111145	107.3529434	48.41176605	63.23529434	18.10526276	36.34375	97.83333588	4	14	0	0	0	0	1	0	1	0	0	0	0	0	1	0	1	8.199999809	5.199999809	13.19999981	25.39999962	30.79999924	82	344	16	96	1.200000048	62	136	4.599999905	20	24	36	0.4	1.100000024	12.39999962	25.10000038
0	1	2	110.15	178	37.09999847	99.35294342	108.1111145	72.27777863	82.77777863	16.19444466	36.79979466	99.875	2	15	0	0	0	0	1	0	1	0	0	0	0	0	0	0	1	6.900000095	4.730000019	13.89999962	29.39999962	31.89999962	92	235	31	103	1.200000048	115	142	4.300000191	15.5	16	70	0.3	1	11	28.10000038
0	1	1	65.8	152	28.70000076	71.80000305	96.42105103	55.21052551	72	16.29999924	36.65285873	99.33333588	1	15	0	1	0	0	1	0	0	0	0	0	0	0	0	0	0	9	4.59499979	11.39999962	24.79999924	31.20000076	79.5	301.5	12.5	105	0.649999976	86.5	138.5	5.050000191	14	16	187	0.1	0.949999988	10.64999962	29.89999962
0	1	1	91.3	161	33.09999847	94.14286041	100.6999969	70.06666565	80.46666718	17.73333359	36.19333267	98.2142868	10	3	0	0	0	0	1	0	1	0	0	0	0	0	0	0	0	6.400000095	4.570000172	13.39999962	29.29999924	33.59999847	87	202	19	103	0.899999976	243	138	4.5	35	37	55	0.9	1.100000024	12.30000019	33.70000076
0	1	2	79.6	178	24.79999924	68.72222137	137.1666718	54.05555725	78.22222137	15.22222233	36.22142792	100	2	15	0	0	0	1	0	1	1	1	0	0	0	0	0	0	1	5.185714245	3.141428471	8.742856979	27.82857132	33.57143021	83	120.5714264	32.8571434	102	1.714285731	293	138.1428528	4.314285755	49	43	89	0.2	1.100000024	11.89999962	72.07142639
0	1	2	95.05	173	31.20000076	94.66666412	107.8333359	59.5	77.5	14.81818199	36.625	95.83333588	3	15	0	0	0	0	1	1	1	0	0	0	0	0	0	0	0	10	4.28000021	13.60000038	31.79999924	34.59999847	92	295	15	102	0.800000012	235	142	4.199999809	27	16	119	0.8	1.100000024	11.39999962	27.60000038
0	0	0	77.95	165	28.20000076	95.55555725	101.2222214	55.22222137	70.1111145	16.14999962	36.65599823	99.55555725	4	15	0	0	0	1	0	1	0	1	0	0	0	0	0	0	0	11.60000038	5.519999981	15.10000038	27.39999962	32.29999924	85	198	20.7127154	97.50109125	1.764225393	233.1535343	139.0123691	4.025806038	15	17	80	0.7	1.373146125	14.91526531	62.09999847
0	1	2	94.15	175	29.60000038	81.55999756	121.9599991	57.56000137	77.19999695	16.95999908	36.48500061	97.63999939	1	4	1	0	0	0	1	1	0	0	0	0	0	0	1	0	0	8.600000381	5.050000191	14.39999962	28.5	32.90000153	87	294	12	100	0.800000012	151	141	4	35	26	116	0.7	1.200000048	13.5	33.29999924
0	1	1	71.85	168	25.10000038	80	101.6428604	51.92856979	68.17857361	17.57407379	36.08250046	99.29166412	4	14	0	0	0	1	1	0	1	0	0	0	0	0	0	0	0	7.400000095	4.400000095	12.80000019	29.10000038	33.40000153	87	282	17	101	0.899999976	92	139	4	12	29	112	0.5	1.100000024	12	41
0	0	0	50.05	157	21	79.04347992	96.19047546	51	66.19999695	16.41666603	36.44285583	99.4375	2	15	0	0	0	0	0	0	0	0	0	0	0	0	0	0	1	6.199999809	4.190000057	13.39999962	32	33.70000076	95	252	15	100	0.699999988	68	139	3.400000095	11	20	39	0.5	1	10.89999962	31.10000038
0	1	1	105.2	183	31.20000076	66.65000153	120.8636398	59	76.72727203	15.69999981	36.72249985	98.43478394	3	13	1	0	0	0	0	1	0	1	0	0	0	0	0	0	0	8.050000191	4.039999962	11.5	28.5	32.40000153	88	251.75	25.75	101.5	1.850000024	174.5	140.5	3.900000095	24	20	55	0.4	1	11.19999981	33
0	1	1	78.9	183	33.59999847	74.98765564	114.31707	50.341465	69.20731354	15.69999981	36.49428558	99.87654114	6	3	0	0	0	0	1	1	1	0	0	0	0	0	1	0	1	6.800000191	3.460000038	10.80000019	31.20000076	32.5	96	177	14	106	0.699999988	119	144	4.199999809	9.677899011	43.98481854	65.30415018	1.447999113	1.197008294	13.29360955	51.18333435
0	1	1	79.1	160	30.89999962	79.58823395	113.3529434	55.70588303	75.11764526	19.16666603	35.90000153	97.29412079	3	15	0	1	0	0	0	0	1	0	0	0	0	0	1	0	0	6.699999809	4.039999962	12.60000038	31.20000076	32.90000153	95	182	18	104	0.800000012	120	141	4	14	16	66	0.3	1.100000024	11.69999981	33.79999924
0	1	1	56.55	165	18.89999962	92.5	104.1818161	52.36363602	73.36363983	15.54545498	36.43999863	99.63636017	6	15	0	0	1	1	1	1	0	0	0	0	0	0	0	0	0	7.400000095	3.670000076	13.30000019	36.29999924	33.5	108	224	31	97	1.399999976	232	138	4.599999905	37	22	85	1	0.899999976	9.699999809	26.89999962
0	0	0	78.9	170	26.20000076	91.92857361	106	53.59999847	69	13.25	36.95750046	97.64286041	3	15	0	0	0	1	1	0	0	0	0	0	0	0	0	0	1	7.199999809	4.949999809	14	28.29999924	32.29999924	88	324	10	107	0.899999976	118	143	3.799999952	18	28	102	0.2	1	10.69999981	58.40000153
0	1	1	102.1	175	32.20000076	80.09999847	115.6999969	51.90000153	68.69999695	15.28571415	35.83333206	99.19999695	1	14	0	0	1	0	0	1	1	0	0	0	0	1	0	0	0	7.659999847	3.318000078	10.88000011	32.72000122	33.24000168	98.59999847	136.1999969	27.20000076	99.80000305	1.460000038	107.25	138	3.940000057	30	45	71	0.6	1.200000048	12.69999981	42.22000122
0	1	1	117.2666667	180	44.5	99.22727203	117.1363602	59.18181992	76.1818161	19.31818199	36.88800049	97.6818161	3	15	0	0	0	0	1	1	0	0	0	0	0	0	0	0	1	7.199999809	5.019999981	14.30000019	28.39999962	32.90000153	86	239	12.33333302	100.6666641	0.866666675	237	136.3333282	4.366666794	51.23202187	47.4951487	80	0.771916065	1	10.69999981	76.6333313
0	1	1	60.4	164.5870818	22.60000038	65.75	131.5	56.95000076	80.55000305	19.89999962	36.59749985	94.90000153	3	15	0	0	1	0	0	0	1	1	0	0	0	1	0	0	0	6.099999905	4.130000114	12.5	30.29999924	34.20000076	89	124	16	107	1.299999952	93	142	4	19	22	69	0.6	1.299999952	14.30000019	30.89999962
0	1	2	82.23333333	168	29.60000038	70.8181839	140	62.5	88.41666412	20.16666603	36.27666855	96.36363983	1	3	0	0	1	0	1	1	1	0	0	0	0	0	0	0	0	5.699999809	3.900000095	12.60000038	32.29999924	32.70000076	99	139	16	105	0.899999976	132	141	3.900000095	16	21	58	0.5	1	11.19999981	29.39999962
0	1	2	95.15	165	34	71.15384674	121.1538467	50.69230652	71.46154022	15.1785717	36.5	98.69230652	6	15	0	0	0	0	0	1	1	1	0	0	0	0	1	0	0	9.350000381	4.119999886	13.05000019	31.70000076	34.59999847	92	255.5	39.5	106.5	1.850000024	185	141.5	4.599999905	23.5	23.5	54	0.4	1.149999976	13.14999962	22.79999924
0	0	0	66.15	170	25.79999924	76.30769348	109.2307663	65.7692337	78.69230652	15.61538506	37.22271817	97.53845978	7	15	0	0	0	1	0	1	1	1	0	0	0	0	1	1	1	5.599999905	4.329999924	14.39999962	33.25	34.45000076	96.5	153	18	105.5	1.149999976	180	141.5	4.449999809	82	42	62	0.4	1.100000024	11.85000038	61
0	0	0	98.85	160	38.70000076	73.58333588	125.0833359	65.25	84	15.64285755	36.06600189	97.33333588	3	14	1	0	0	0	1	1	0	0	0	0	0	0	0	0	0	6.900000095	4.179999828	11.5	27.5	30.79999924	89	270	17	101	0.899999976	152	140	4.199999809	14	17	64	0.4	1.200000048	12.89999962	29.29999924
0	0	0	69.6	168	24.10000038	73.9375	111.625	52.0625	71.4375	17.76470566	36.84375	99.1875	2	15	0	0	0	0	0	0	1	0	0	0	0	0	1	0	0	8.800000191	4.21999979	13.89999962	32.90000153	33.29999924	99	173	14	102	0.800000012	91	140	3.799999952	18	19	91	0.6	1.100000024	11.60000038	34.59999847
0	1	2	121.15	173	42.59999847	90.27272797	121.5454559	67.45454407	84.63636017	17.5	36.63999939	98.63636017	2	15	0	0	0	1	1	0	0	0	0	0	0	0	0	0	1	10	4.929999828	15.19999981	30.79999924	33.40000153	92	217	11	101	0.699999988	110	138	4.099999905	21	18	67	0.4	1	11	33.90000153
0	1	1	103.45	178	30.39999962	76.59091187	121.1851883	51.81481552	70.51851654	19.86000061	36.26499939	96.86363983	3	14	0	0	0	0	1	0	1	0	0	0	0	0	0	0	0	6.699999809	4.46999979	13.10000038	29.29999924	31.70000076	92	170	24	107	1.200000048	107	140	4.400000095	24	25	86	0.5	1.100000024	12.39999962	38.54999924
0	1	1	78.45	170	25.20000076	78.95454407	111	59	86.72727203	19.21999931	35.52500153	99.45454407	7	15	0	0	0	0	0	1	1	1	0	0	0	0	0	0	1	5	3.480000019	10.60000038	30.60000038	35.29999924	87	114	34	100	2.299999952	331	138	4.599999905	32	25	60	0.3	0.899999976	9.300000191	29.10000038
0	0	0	86.95	178	27.10000038	100.1111145	110.2222214	51.77777863	69.44444275	16.10000038	36.45999908	97	5	15	0	0	0	0	1	1	1	0	0	0	0	0	0	0	0	7.619999886	4.610000134	13.43999958	29.15999985	34.61999893	84.40000153	212.6000061	16.20000076	97.59999847	0.800000012	243	136.3999939	4.519999981	21	15	56	0.4	1.100000024	11.80000019	58.47999954
0	1	2	83	168	27.89999962	81.64705658	102.0588226	53.47058868	69.41176605	16	36.13750076	98.41176605	4	14	0	0	0	0	1	0	1	0	0	0	0	0	1	0	1	5.275000095	4.297500134	11.07499981	25.75	31.5	81.5	206	18.5	105	0.800000012	100.25	138.25	4.400000095	-15.93673359	-3.213041145	98.91576448	0.480281142	1.100000024	11.85000038	49.95000076
0	0	0	95.4	174.7902204	29.60000038	85.1333313	98.8666687	56.33333206	69.46666718	17	36.76250076	98.80000305	2	15	0	0	0	0	0	0	1	0	0	0	0	0	0	0	1	8.100000381	5.114999771	15.39999962	30.14999962	34.04999924	88.5	219	28	102.5	1.100000024	103	142.5	4.400000095	49	24	44	0.3	0.899999976	10	26.60000038
0	1	1	70.2	170	23.70000076	67.25	104.9473648	51.89473724	68.21052551	15.5714283	36.54000092	98.90000153	5	7	0	0	0	0	0	1	0	0	0	0	0	0	1	0	0	8.199999809	4.510000229	13.80000019	30.60000038	33.29999924	92	183	23	98	1.299999952	277	137	4.300000191	21	21	68	1	1.5	16.89999962	31.70000076
0	1	1	76.5	173	27.10000038	86	110.2222214	60.88888931	74.6111145	18.05263138	36.6941185	99.1111145	4	15	0	0	1	0	1	0	1	0	0	0	0	0	1	0	0	8.600000381	4.960000038	14.19999981	28.60000038	34.79999924	82	221	20	98	1.200000048	102	138	4.199999809	16	25	67	0.6	1.200000048	12.80000019	30.60000038
0	1	2	81.35	163	33.70000076	82.8666687	95.3125	59.78125	72.15625	14.5	36.23500061	99.5	4	15	0	0	0	0	1	0	1	0	0	0	0	0	0	0	1	4.099999905	3.549999952	10.89999962	30.70000076	31.70000076	97	277	14	96	1.100000024	96	133	4.599999905	17	27	96	0.2	1	10.60000038	31.29999924
0	0	0	95.45	178	29.39999962	71.2142868	92.53845978	50.23077011	63.84615326	16.9642849	37.09999847	96.14286041	4	14	1	0	0	0	1	0	1	0	0	0	0	0	1	0	1	6.300000191	4.300000191	13	30.20000076	33.5	90	227	16	99	0.800000012	93	140	4.300000191	22	14	66	0.4	1	10.89999962	25.89999962
0	1	2	75.8	170	25.29999924	87.64286041	106.6923065	58	72.61538696	15.34615421	36.63000107	99.15384674	8	3	0	0	0	0	1	0	1	0	0	0	0	0	0	0	0	5	4.130000114	13.30000019	32.20000076	33.5	96	171	11	102	0.800000012	99	142	4	19	28	44	0.4	1.100000024	11.39999962	39.63333511
0	1	2	69.75	170	24.10000038	91.76190186	117.3809509	54.2857132	73.85713959	14.63043499	37.00013262	100	3	15	0	0	0	0	1	0	1	0	0	0	0	0	0	0	0	12.5	4.679999828	15.10000038	32.25	35.84999847	90	316	15	105	1	93.5	139	4.449999809	62.65548293	113.4080341	46.68012517	0.279707521	1.200000048	14.30000019	30.29999924
0	1	3	105.2	175	33.20000076	71.54545593	117.0909119	40.36363602	58.18181992	21.25	36.66624832	99.27272797	6	15	1	0	0	0	0	1	0	1	0	0	0	0	1	0	1	7.800000191	2.630000114	7	26.60000038	30	89	199	27	104	1.100000024	175	140	4.300000191	9	14	56	0.4	1.5	15.89999962	45.79999924
0	1	2	149.55	188	42.59999847	75.1111145	112.1666641	47.72222137	66.16666412	15.60526276	36.38750076	98.27777863	4	14	1	0	0	0	1	1	1	0	0	0	0	0	1	0	0	10	4.03000021	11.80000019	29.29999924	33.09999847	89	254	16	101	1	113	137	4.099999905	14	18	71	0.5	1	11.10000038	33.20000076
0	0	0	84.65	173	26	70.08333588	113.4166641	55.75	72.25	18.07692337	35.55454636	98.58333588	11	15	0	0	0	0	0	0	0	1	0	0	0	0	0	0	0	6.375	3.724999905	12.14999962	32.65000153	33.22499847	98.25	157.25	21.25	104.5	1.174999952	82.25	137.25	3.875	16	27	54	0.5	1.200000048	12.80000019	65.94999695
0	0	0	65	173	22.20000076	69.69230652	114.5384598	64.07691956	80.07691956	16.75	36.1483345	99.69230652	2	15	0	0	0	1	1	0	1	0	0	0	0	0	1	0	0	5.666666508	3.606666565	10.10000038	27.96666718	31.70000076	88	179.6666718	17	103	1.133333325	113	141	4	30	34	133	0.3	1.5	15.69999981	72.33333588
0	1	1	94.05	175	30.10000038	72.58333588	109.8333359	63.5	79.16666412	18.33333397	36.58499908	98.41666412	4	14	0	0	0	1	1	1	1	0	0	0	0	0	0	0	0	10.5	4.75	15.69999981	33.09999847	36.59999847	90	154	13	99	0.75	178	136	3.75	20	15	67	0.8	1.100000024	11.80000019	27.60000038
0	1	2	84.85	161.1545512	30.60000038	72	112.0800018	68.76000214	85.76000214	16.95833397	36.52750015	99.07691956	4	15	0	0	0	1	0	1	1	0	0	0	0	0	0	0	1	7.766666889	5.019999981	15.46666622	30.78333282	34.01666641	90.83333588	96.5	21.83333397	102.5	1.016666651	171	138.5	4.016666889	13	21	54	0.7	1	11	51.43333435
0	0	0	96.8	158.3208437	41.20000076	72.31578827	151.3333282	58.53333282	86.90000153	20.35000038	36.70750046	97.31578827	3	15	1	0	0	0	1	1	1	0	0	0	0	0	0	0	0	8.600000381	3.789999962	11.5	30.29999924	33	92	183	30	95	0.800000012	167	135	4.300000191	18	21	53	0.3	1	11.10000038	28.5
0	1	1	112.3	186.1520766	38.79999924	83.36363983	109.272728	59.09090805	75.90908813	20.36363602	36.5	98.36363983	8	3	1	0	0	1	1	1	1	0	0	0	0	0	0	0	0	5.866666794	4.21333313	12.5	29.63333321	33.33333206	89	227	30.66666603	99.66666412	1.533333302	126	140.6666718	4.833333492	46	27	51	0.3	1.200000048	12.5	57
0	1	2	110	157	42.70000076	79.27272797	117.4545441	57.09090805	77.45454407	20.25	35.27454376	98.09091187	5	14	1	1	0	1	1	0	1	0	0	0	0	0	0	0	0	5.474999905	4.260000229	11.19999981	26.29999924	31.67499924	83.25	219.75	14.25	109	1.100000024	109	143	3.875	13	19	57	0.3	1.100000024	11.89999962	60.84999847
0	1	2	67	152.9077366	34.90000153	90.05263519	154.9189148	60.32432556	90.83783722	18.14999962	37.20999908	94.78947449	1	14	0	0	1	0	1	0	1	0	0	0	0	0	0	0	0	10.80000019	4.059999943	11.39999962	28.10000038	31.29999924	90	415	13	101	0.699999988	139	140	3.400000095	15	17	133	0.5	1	10.5	27.20000076
0	1	1	87.6	165	35.09999847	94.92308044	111.8461533	49.84615326	68.30769348	17.10000038	36.48461533	99.61538696	5	14	0	0	0	1	0	1	1	1	0	0	0	0	0	0	1	8.257143021	3.944285631	11.47142887	29.0714283	33.11428452	87.85713959	165.1428528	42.8571434	103.7142868	1.442857146	112.5714264	139.2857208	4.071428776	25	24	83	0.5	1.049999952	11.60000038	71.7142868
0	0	0	95.6	175	35.40000153	97.44444275	111.2222214	65.66666412	81.44444275	16.88888931	36.38999939	99.77777863	4	14	0	0	0	0	1	0	1	0	0	0	0	0	1	0	1	9.399999619	4.590000153	14.60000038	31.89999962	33.29999924	96	233	16	103	0.800000012	106	140	4.5	50.01546335	33.39546601	111.6913495	0.576037923	1	11.30000019	31
0	1	2	90.6	152	36.70000076	78.74285889	115.4000015	57.51428604	77.37142944	15.88571453	36.06000137	99.38235474	4	14	1	0	0	1	0	0	0	1	0	0	0	0	1	0	0	12.89999962	4.130000114	12.30000019	29.70000076	32.59999847	91	506	48	106	1.299999952	78	144	4.800000191	19	32	45	0.4	1.200000048	12.89999962	32.59999847
0	1	2	102.65	173	33.40000153	83.8125	116.25	57	72.5625	19.41176414	36.74933243	97.125	2	15	1	0	0	0	1	1	1	0	0	0	0	0	1	0	0	7	4.809999943	11.89999962	24.70000076	31.39999962	79	259	9	102	0.800000012	131	139	4.099999905	22	16	60	0.3	1.299999952	14.19999981	34.57500076
0	1	2	80.23333333	168	28.20000076	94	109.2857132	52.92856979	77.42857361	24	36.47999954	99.23529053	2	15	0	0	0	0	1	0	1	0	0	0	0	0	0	0	0	7.199999809	4.929999828	15.30000019	31	33.79999924	92	146	24	104	1.200000048	108	139	4.599999905	29	27	75	0.3	1	10.60000038	32.70000076
0	1	2	97.5	180	30	69.40908813	126.3157883	46.31578827	64.54166412	14.29545498	35.8219986	97	1	15	0	0	0	0	1	1	1	0	0	0	0	0	0	0	0	8.800000191	4.239999771	11.5	27.10000038	30.79999924	88	209	22	104	1.100000024	283	139	4.099999905	10	12	134.3089932	0.4	1	10.60000038	33.90000153
0	0	0	84.1	173	29.20000076	68.03845978	111.9615402	55.5	73.30769348	14.909091	36.3125	98	3	15	0	0	0	0	1	1	1	0	0	0	0	0	1	0	0	5.650000095	3.75999999	11.30000019	30.04999924	32.34999847	93	143	24.5	102.5	1.049999952	85.5	139	4	17	21	64	0.4	1.100000024	12.10000038	29.79999924
0	1	2	121.1	178	45	80.19999695	106.6999969	64.40000153	77.30000305	13.69999981	37	96.40000153	0	15	1	0	0	0	0	0	0	0	0	0	0	0	0	0	1	9.050000191	4.90500021	15.25	31.10000038	35.40000153	87.5	214	14	102	0.899999976	98.5	138	4.400000095	51	33	68	1.2	1.100000024	12.30000019	29.20000076
0	1	1	88.3	175	26.89999962	75.75	108.4166641	65.91666412	79.16666412	21.95833397	36.76800156	97.83333588	5	14	0	0	0	0	1	0	1	0	0	0	0	0	1	0	1	8.5	4.980000019	14.69999981	29.5	33.90000153	87	277	12	103	0.899999976	99	138	4.099999905	18	16	81	0.2	1.100000024	12	29.89999962
0	1	2	84.1	178	27.20000076	73.46666718	110.2631607	56	75.21052551	18.46666718	36.55500031	99.19999695	4	15	0	0	0	0	1	0	1	0	0	0	0	0	1	0	0	6.400000095	4.25	12.83333302	30.18333244	34.25	88.16666412	199.3333282	16.5	106.5	0.800000012	102.1666641	138.5	3.983333349	7	19	12	0.1	1.066666722	11.5	101.0333328
0	1	3	72	170	25	91.5	117.8571396	43.7142868	71.3666687	19.3571434	36.05384445	99.92857361	16	3	1	0	0	0	0	0	1	0	0	0	0	1	1	0	0	5.300000191	4.510000229	14	31	34.09999847	91	158	51	100	1.299999952	85	137	3.799999952	20	26	103	0.6	1.5	16.20000076	26.89999962
0	0	0	77.05	168	27.10000038	96.83333588	123.75	63.66666794	81.41666412	13.95833302	36.79666519	99.90908813	3	15	0	0	0	1	1	0	1	0	0	0	0	0	0	0	0	5.800000191	4.086666584	11.89999962	29.16666603	32.46666718	89.33333588	314.3333435	17	98.66666412	0.899999976	102	136.3333282	4.366666794	21	17	75	0.2	1.200000048	13.14999962	67.53333282
0	0	0	77.3	163	29.70000076	88.92857361	117.7692337	66.15384674	83.2307663	18.16666603	36.47999954	98.14286041	4	15	0	0	0	1	1	1	1	0	0	0	0	0	0	0	0	7.5	4.150000095	11.30000019	27.20000076	31.60000038	86	217	19	106	1.100000024	127	140	4.300000191	17	20	49	0.2	1	11	26.89999962
0	1	2	70.3	186.1362951	22.60000038	75.7857132	111.615387	58.15384674	77.92308044	14.86666679	36.73166656	99.07142639	1	15	0	0	0	0	1	0	0	0	0	0	0	0	1	0	0	7.199999809	4.880000114	14.19999981	29.10000038	34.29999924	85	233	15	104	0.800000012	116	143	4.400000095	16	10	68	0.5	1.200000048	12.60000038	31.20000076
0	0	0	101	178	32.20000076	77.6875	126.25	70.75	88.8125	18.79411697	36.74750137	97.9375	5	3	0	0	0	1	0	1	0	0	0	0	0	0	0	0	0	5.699999809	4.769999981	14.10000038	29.60000038	34	87	139	15	104	1	154	138	4	21	20	45	0.8	1.100000024	11.69999981	31.5
0	1	2	86.7	163	27.5	57.9375	104.6666641	46.33333206	73.94736481	15.65625	36.36000061	98.5	5	15	0	0	0	0	1	0	1	0	0	0	0	1	0	0	0	8.600000381	4.75	14.89999962	31.39999962	34.70000076	91	175	32	99	1.600000024	89	144	4.300000191	16	16	96	1	1	12.30000019	24.89999962
0	1	2	88.05	180	31.89999962	83.19999695	103.4000015	60	74.73332977	18.66666603	37.61025494	99.1333313	9	14	0	0	0	0	1	1	0	0	0	0	0	0	1	1	0	5.5	3.700000048	12.39999962	33.5	34.09999847	98	134	32	102	1.299999952	115	143	3.900000095	12	18	91	1.3	1.299999952	14.30000019	56.15000153
0	1	2	83.2	157	33.70000076	91.55555725	102.2258072	60.38709641	78.61289978	24.33333397	38.05875015	94.51999664	9	15	0	0	0	1	0	0	0	0	0	0	0	0	0	0	1	12.72500038	3.436666727	10.35000038	29.76666641	32.5	91.33333588	168	16.5	96.25	0.725000024	164.5	132	3.825000048	17	25	52	0.6	1.200000048	13.60000038	54.04999924
0	0	0	86.7	178	27.39999962	75.85713959	108.9523773	59.09523773	77.52381134	14.26190472	36.5933342	99.1764679	4	14	0	0	0	0	0	0	1	0	0	0	0	0	0	0	1	5.5	4.630000114	14.19999981	30.70000076	31.89999962	96	155	20	105	1.100000024	94	144	4.900000095	21	23	49	1.7	1.100000024	11.69999981	42.09999847
0	0	0	111.05	183	32.59999847	81.5	116.5714264	60.42856979	77.07142639	18.73333359	36.75600052	97.92857361	3	15	0	0	0	1	0	0	1	0	0	0	0	0	0	0	0	8.800000191	4.96999979	15.10000038	30.39999962	35.09999847	87	195	21	98	1	160	136	3.900000095	23	29	84	0.6	1.200000048	12.89999962	42.06666565
0	1	2	64	173	25.5	85.77777863	103	55.61111069	70.94444275	17.5	35.76545334	97.6111145	6	15	0	0	0	0	1	0	1	0	0	0	0	0	1	0	0	4.300000191	3.630000114	12.19999981	33.59999847	32.79999924	102	90	30.33333397	105	1.533333302	86	137.6666718	4.599999905	19	32	69	0.3	1	11	29.70000076
0	0	0	119	178	38.40000153	83.3888855	109.6111145	60.16666794	75.5	14.33333302	36.57333374	99.27777863	4	15	1	0	0	1	1	1	1	0	0	0	0	0	0	0	1	9.199999809	4.28000021	13.39999962	31.29999924	33.29999924	94	239	15	99	0.800000012	227	134	4.199999809	36	88	75	0.6	1.100000024	11.60000038	33.09999847
0	1	2	102.4	175	32.5	79.33333588	106.8888855	53	69.64286041	16.36363602	35.7814827	99.40740967	2	15	0	0	0	0	1	1	1	0	0	0	0	0	0	0	0	7.800000191	4.53000021	13.30000019	29.39999962	33.20000076	89	134	20	104	1.299999952	84	138	4.800000191	19	27	98	0.9	1.200000048	13.30000019	38
0	1	1	72	180	24	86.3888855	106.2777786	58.22222137	72.27777863	16.60000038	36.73749924	99.72222137	1	15	0	0	0	0	0	0	0	0	0	0	0	0	0	0	1	8.899999619	5.139999866	14.69999981	28.60000038	34.70000076	83	196	14	102	0.800000012	119	138	3.900000095	20	16	87	0.3	1.100000024	11.5	27.39999962
0	1	2	97.45	178	30.20000076	86.33333588	106.1764679	59.70588303	74.64705658	18.80555534	36.39666748	95.375	4	14	0	0	0	0	0	0	1	0	0	0	0	0	0	0	0	6.199999809	4.320000172	13.39999962	31	33.09999847	94	287	15	109	1	97	142	4.300000191	33	23	32	0.2	1	10.69999981	63.27500153
0	1	2	45.1	142	22.29999924	69.82142639	115.6785736	64.82142639	84.9642868	17.62962914	35.9037056	98.4642868	6	15	0	0	0	0	1	0	0	0	0	0	0	0	1	0	0	5.5	4.739999771	15.5	32.70000076	33.90000153	96	155	24	99	1	84	139	3.400000095	50	55	108	0.7	1.200000048	13.5	31.29999924
0	1	1	59.2	165	21	65.59999847	125.4000015	45.73333359	72.19999695	20.4285717	36.54249954	97.40000153	0	15	0	0	1	0	1	0	1	0	0	0	0	0	1	0	0	4.900000095	3.319999933	10.89999962	32.90000153	31.89999962	103	182	37	95	1	96	130	4.599999905	60	64	78	0.3	1.100000024	11.60000038	35.70000076
0	1	1	96.5	172.8546431	35.59999847	85.125	127.25	67.125	87.25	19	36.77500153	95.57142639	2	15	0	0	0	0	1	0	0	0	0	0	0	0	1	0	0	8.399999619	3.900000095	11.89999962	30.60000038	34.20000076	89	244	22	103.3333359	1.299999952	164	139	3.599999905	20	23	43	0.5	1	10.85000038	38.46666718
0	1	2	109.05	168	41.09999847	88.61538696	108	62.84615326	78.15384674	17.76666641	36.74750137	98.07691956	3	14	1	0	0	1	1	0	1	0	0	0	0	0	0	0	1	9.899999619	3.559999943	11.10000038	31.20000076	32.40000153	96	196	14	104	0.5	136	140	4.199999809	16	12	59	0.2	1	11.30000019	28.20000076
0	1	2	107.5	178	33.79999924	83	114.5	69.6875	83.625	17.9375	37.00769043	98.8125	3	14	0	0	0	0	0	0	1	0	0	0	0	0	1	0	0	6.199999809	4.769999981	13.80000019	28.89999962	32.90000153	88	172	23	103	1.100000024	75	144	4.199999809	34	30	110	0.5	1.100000024	11.60000038	39.79999924
0	1	1	74.8	178	23.70000076	82.45454407	108.1818161	61.81818008	79.09091187	19.40909004	36.04999924	99.36363983	4	15	0	0	0	1	0	0	1	1	0	0	0	0	1	0	1	5.699999809	4.260000229	12.30000019	28.89999962	31.29999924	92	150	21	106	1.299999952	97	144	3.900000095	21	35	87	1.1	1.299999952	13.89999962	42.59999847
0	1	2	118.3	165	45	78.59999847	115.8666687	63.79999924	78.26667023	15.89999962	36.11333466	98.80000305	2	3	1	0	0	0	1	1	1	0	0	0	0	0	1	0	0	6.300000191	4.420000076	10.89999962	24.70000076	29.89999962	83	170	19	105	0.699999988	89	143	4.199999809	14	16	50	0.2	1	11.30000019	28.5
0	1	2	69.5	155	26.70000076	70.94736481	119.0500031	44.40000153	66.44999695	15.19999981	36.79016186	97.05263519	2	14	0	0	1	0	1	0	1	0	0	0	0	0	1	0	0	7.5	3.910000086	12.19999981	31.10000038	36.5	85	232	24	99	0.699999988	141	130	3.299999952	31	29	40	0.6	1.100000024	12.19999981	28.5
0	1	2	78.6	180	24.60000038	92.33333588	104.3333359	55.66666794	73.16666412	14.58333302	36.61000061	99.08333588	5	15	0	0	0	1	1	1	1	0	0	0	0	0	1	0	0	14.30000019	4.019999981	13.30000019	33.09999847	33.70000076	98	129	29	102	1	91	139	3.900000095	40	128	51	1.8	1.347405782	15.1822994	51.29999924
0	1	2	91.5	175	29.60000038	72.15384674	104.384613	47.84615326	61.76922989	18.60000038	36.66214571	98.92308044	6	11	0	0	0	1	0	1	0	0	0	0	0	0	0	0	0	5.559999943	5.099999905	11.72000027	22.95999908	31.84000015	72.40000153	139.1999969	15.5	108.5	1.225000024	108.75	139.75	4.349999905	53	49	103	0.7	1.366666675	14.63333321	74.5
0	1	1	94.8	188	26.39999962	62.125	118.75	61.125	76.25	15.625	36.45333481	98.625	4	15	0	0	0	0	1	0	1	0	0	0	0	0	0	0	1	6.199999809	4.510000229	13.69999981	30.39999962	34.5	88	185.5	12	98	0.800000012	98.5	135.5	4.25	28	20	75	1.6	1.200000048	13.19999981	150
0	1	2	91	152	39.09999847	79.12000275	118.3600006	52.72000122	72.04000092	17.88888931	36.96234871	98.66666412	2	15	0	0	0	0	1	1	1	0	0	0	0	1	0	0	0	6.733333111	2.940000057	8.600000381	29.23333359	32.53333282	90	247	17.66666603	105.3333359	0.833333313	162	139.6666718	3.566666603	10	14	53	0.4	1.100000024	12.39999962	29.20000076
0	1	2	99.2	185	30.89999962	97.80000305	123.8499985	59.20000076	79.09999847	15.71428585	37.39486956	96.34999847	8	3	0	0	0	0	1	1	0	0	0	0	0	0	0	0	0	8.43999958	4.480000019	13.52000046	30.10000038	34.09999847	88.19999695	141.6000061	16.79999924	101.1999969	0.899999976	239.6000061	136.6000061	3.779999971	25.59104245	66.82128517	25.65610927	0.495109095	1.149999976	13.64999962	46.25999832
0	0	0	74.05	170	23.60000038	97.23809814	105.7142868	63.1428566	76.76190186	13.79545498	36.84000015	99.31578827	7	3	0	0	0	0	1	0	1	0	0	0	0	0	0	0	0	11.5	4.230000019	14.60000038	34.5	35.90000153	96	241	21	103	0.899999976	117	138	3.900000095	18	16	54	0.3	1	11.10000038	26.20000076
0	0	0	67.55	163	23.89999962	79.875	118.875	65.75	84.125	15.5625	36.4066658	99.125	3	15	0	0	0	0	1	0	1	0	0	0	0	0	0	0	0	7.199999809	4.039999962	11.89999962	29.5	32.5	91	244	10	104	0.800000012	82	142	4.400000095	23	19	81	0.3	1	11.10000038	28.79999924
0	1	2	74	173	25.10000038	73.38461304	112	60.61538315	77.7692337	21.1785717	36.70750046	98.15384674	6	14	0	0	0	1	1	1	1	0	0	0	0	0	1	0	0	8.066666603	3.573333263	11.58333302	32.43333435	35.04999924	92.83333588	140.3333282	18.5	105.5	1	148.3333282	142.1666718	3.683333397	19	28	64	0.6	1.149999976	12.25	48.98333359
0	1	2	104.85	178	31.5	88.8235321	105.25	66.5	79.3125	17.61764717	37.08914866	98.5	9	15	1	0	0	0	1	0	0	0	0	0	0	0	1	0	1	6.599999905	4.21999979	13.89999962	32.90000153	32.90000153	100	134	15	101	1.100000024	137	138	4.199999809	29	24	127	1	1.399999976	14.89999962	66.55000305
0	1	3	101.2	175	33.5	96.5	109.0740738	67.8888855	84.26786041	24.68518448	36.83555603	93.62963104	3	15	1	0	0	1	0	0	1	1	0	0	0	0	0	0	0	6.739999771	3.486000061	9.739999771	27.89999962	31.84000015	87.80000305	154.3999939	30	105.8000031	2.400000095	90.19999695	146	3.359999895	36	37	80	0.8	1.200000048	13.05000019	47.75999832
0	1	2	106	178	33.20000076	79.125	111.3125	46.625	68.4375	19.5	36.77666855	98.33333588	5	15	0	0	0	0	1	0	0	0	0	0	0	0	0	0	0	8.300000191	3.900000095	12.19999981	31.29999924	34.5	91	127	15	102	0.899999976	111	138	4.199999809	19	19	49	0.4	1.200000048	12.60000038	28.20000076
0	0	0	58.35	165	19.29999924	78.54545593	109.772728	67.86363983	83.13636017	14.63636398	35.31578827	99.27272797	3	15	0	0	0	0	0	0	0	0	0	0	0	0	0	0	0	4.300000191	4.150000095	12.69999981	30.60000038	32.5	94	131	11	100	0.600000024	147	136	3.099999905	15	19	52	0.5	1.100000024	11.5	32.59999847
0	0	0	97	183	26.39999962	76.1875	118.75	63.0625	79.1875	17.25	37.3076781	99.3125	3	3	0	0	1	0	0	0	0	1	0	0	0	0	1	0	1	6.400000095	4.889999866	16	32.70000076	35.29999924	93	151	25	101	1.399999976	100	141	3.900000095	18	20	38	0.8	1	11	73.59999847
0	0	0	55.9	157	24.70000076	76.3478241	104.608696	55.65217209	73.13043213	17.79166603	36.3125	98.13043213	7	14	0	0	0	0	0	0	1	0	0	0	0	0	1	0	0	11.96666622	3.25666666	10.66666698	32.73333359	32.23333359	102	202.3333282	58	100.3333359	1.566666722	125	140.3333282	4.666666508	43	29	91	0.8	1.395626762	15.00529225	69.59999847
0	1	2	94	173	30.70000076	85.90625	138.5	85.90625	100.21875	17.796875	36.84804736	96.55172729	4	14	0	0	1	0	1	1	0	0	0	0	0	0	1	0	0	11.60000038	4.204999924	12.52499962	29.77499962	32.42499924	92	212	17.25	109.5	0.899999976	177	143.25	4.275000095	43	26	53	1	1.350000024	14.60000038	124.3499985
0	1	1	74.6	157	29.79999924	95.83333588	106.9230804	71.61538696	85.30769348	15.5	36.81818008	100	4	15	1	0	0	0	1	1	1	0	0	0	0	0	0	0	1	8.75	3.059999943	9.149999619	29.89999962	30.89999962	97	253.5	43.5	103.5	1	147.5	137	4.449999809	51	29	90	0.3	1.200000048	12.5	35.5
0	1	1	81	168	29.89999962	79.3181839	112.772728	57.19047546	72.54545593	15.18181801	36.49000168	99.23809814	2	15	0	0	0	0	1	0	1	0	0	0	0	0	0	0	0	9	4.269999981	13	30.39999962	32.90000153	93	233	19	107	0.649999976	107	144	3.900000095	18	19	74	0.5	1.200000048	12.89999962	27.39999962
0	1	2	84.2	178	23	66.92857361	118.8571396	55.3571434	76.14286041	15.89999962	36.19230652	98.92857361	4	14	0	0	0	1	0	0	0	1	0	0	0	0	1	0	0	7.099999905	3.039999962	9	29.60000038	31.89999962	93	270	22	106	1.600000024	155	138	5	16	32	114	0.4	1.200000048	12.69999981	92.65000153
0	1	3	84.75	173	27.39999962	81.55555725	90.66666412	45.16666794	59.44736862	15.89999962	36.50624847	99.77777863	3	15	0	0	0	0	1	1	0	0	0	0	0	0	1	0	0	7.900000095	4.650000095	14	30.10000038	32.20000076	93	246	16	102	0.899999976	96	143	3.599999905	25	37	89	0.5	1.100000024	12.39999962	30.39999962
0	1	2	72.5	165	25.5	90.37036896	109.3571396	61.1428566	77.2325592	18.90740776	37.12833405	97.96295929	4	14	0	0	0	1	0	0	0	0	0	0	0	0	0	0	1	16.68333244	4.611666679	13.63333321	29.56666756	33.66666794	87.83333588	200.1666718	18.33333397	103.6666641	1.100000024	145.3333282	139.1666718	4.383333206	150.5	100	50	0.3	1.166666627	12.4333334	64.75
0	1	2	110.1	178	34.40000153	85.34999847	104.1428604	62.23809433	74.95237732	19.39999962	36.99000168	97.65000153	5	15	1	0	0	1	1	0	1	0	0	0	0	0	0	0	0	7.099999905	4.820000172	15.30000019	31.70000076	34.5	92	213	22	102	1.299999952	203	138	4	20	25	72	0.7	1.200000048	12.5	48.84999847
0	1	2	135	170	47.20000076	82.3125	107.4000015	61.13333511	79	17.4375	35.95000076	99.3125	4	15	1	0	1	0	0	1	0	0	0	0	0	0	1	0	0	15.66666698	3.466666698	9.566666603	27.46666718	33.53333282	82.33333588	359.3333435	45.66666794	98.66666412	3.099999905	153.6666718	143.6666718	4.199999809	14	30	55	1	1.450000048	16.20000076	68.16666412
0	1	2	97.4	178	29.5	74.23529053	110.9444427	57.55555725	73.22222137	16.22222137	36.40555573	97.05555725	4	15	0	0	0	1	1	0	1	0	0	0	0	0	1	0	0	7.599999905	4.650000095	14.80000019	31.79999924	34.5	92	169	14	101	0.899999976	105	139	3.599999905	29	25	66	0.6	1.200000048	13.10000038	37.90000153
0	0	0	91.55	173	40.09999847	79.55555725	110.2777786	61.11111069	76.27777863	14.84210491	36.70000076	98.55555725	4	15	0	0	0	0	1	0	1	0	0	0	0	0	1	0	0	8.899999619	4.699999809	13.60000038	28.79999924	35.09999847	82	212	10	104	0.899999976	126	141	3.5	21	18	58	0.3	1.200000048	13.80000019	33.5
0	1	1	63.3	168	22.89999962	79.95652008	112.4074097	56.42592621	73.79629517	22.79629707	36.39481359	98.03845978	1	15	0	0	0	0	1	0	0	0	0	0	0	0	1	0	0	7.599999905	4.03000021	12.10000038	30	33.09999847	91	270	22	106	0.699999988	109	142	4.099999905	22	21	68	0.4	1	11.19999981	28.60000038
0	1	2	90.5	166	32.29999924	90	101.7777786	60.5	75.8888855	15.63888931	36.97249985	96.21052551	3	14	1	0	0	1	1	1	1	0	0	0	0	0	0	0	0	8.399999619	4.75	13.80000019	29.10000038	34.09999847	85	206	18	99	0.800000012	314	136	3.900000095	19	12	62	0.2	1.100000024	11.89999962	24.60000038
0	0	0	98.9	191	31.60000038	81.80000305	116.3333359	64.26667023	80.40000153	19.0625	36.77857208	98.66666412	3	15	0	0	0	0	1	0	1	0	0	0	0	0	0	0	0	6.900000095	4.090000153	12.80000019	31.29999924	34.29999924	91	195	19	102	0.899999976	129	137	3.900000095	49	30	72	0.4	1	11	28.89999962
0	1	1	67	170	23.39999962	73.30000305	110.1111145	50.11111069	69.44444275	16.64999962	37.02560376	98.66666412	7	15	0	1	0	0	1	0	1	0	0	0	0	0	1	0	0	7.599999905	3.890000105	13.80000019	35.5	35.40000153	100	134	9	98	0.600000024	87	139	3.400000095	17	21	74	0.6	1.299999952	14.39999962	62.29999924
0	1	2	78	165	30	70.05882263	104.4117661	56.11764526	72.94117737	15.73529434	36.49000168	98.11764526	3	15	0	0	0	0	0	1	1	0	0	0	0	0	1	0	1	5.599999905	3.779999971	11.39999962	30.20000076	33.59999847	90	152	27	104	1.200000048	148	139	4.400000095	12	14	64	0.5	1.200000048	12.60000038	28.20000076
0	0	0	77	180	23.89999962	76.66666412	122.4285736	49.04761887	70.76190186	12.66666698	35.97999954	98.47618866	3	15	0	0	0	0	0	0	0	0	0	0	0	0	0	0	0	10.30000019	4.159999847	11.89999962	28.60000038	33	87	141	16	101	0.800000012	115	136	4.099999905	23	57	53	0.4	0.899999976	10.19999981	55.09999847
0	1	2	70	168	26.39999962	80.52631378	119.3157883	53.39473724	79.84999847	15.10256386	37.05599976	96.18421173	3	15	0	0	1	0	0	0	0	0	0	0	0	0	1	0	0	10.72000027	3.480000019	10.81999969	31.12000084	33.24000168	93.59999847	279.7999878	40.79999924	104.8000031	1.120000005	161	147.3999939	3.519999981	28	28	53	0.4	1.825000048	19.70000076	37.09999847
0	1	1	70.75	173	23.10000038	64.47826385	108.6521759	54.60869598	73.60869598	15.04166698	36.49142838	99.73912811	4	14	0	0	0	0	1	0	1	0	0	0	0	0	0	0	1	9.600000381	4.53000021	14.19999981	31.29999924	34.5	91	205	16	104	1	114	142	4.199999809	16	18	54	0.4	1	11.10000038	26.39999962
0	0	0	88.55	160	40.5	92.57894897	103.4736862	68.36842346	82.05263519	17.60000038	36.65000153	98.8888855	1	15	1	0	1	0	0	0	0	1	0	0	0	0	0	0	1	9.449999809	4.255000114	13.39999962	31.54999924	32.95000076	95.5	130.5	22	100.5	1.399999976	162.5	135.5	4.599999905	23	19	49	0.3	1	10.69999981	33.40000153
0	0	0	83.2	165	30.10000038	81.125	107.25	64	77.59999847	19	36.51666641	96	6	14	0	0	0	0	1	0	1	0	0	0	0	0	0	0	1	6.699999809	4.78000021	15.19999981	31.79999924	33.59999847	95	152	13	101	0.899999976	135	140	3.700000048	41	27	48	0.3	1	11.19999981	46.29999924
0	0	0	55	173	16.70000076	60.83333206	139.615387	53	79.38461304	18.08333397	36.61500168	99.25	4	14	0	0	1	1	1	0	1	0	0	0	0	0	1	0	0	4.5	4.269999981	13.10000038	30.70000076	31.79999924	97	170	24	109	1	91	145	4.400000095	29	23	62	0.8	1.299999952	14.30000019	31.5
0	1	1	76.7	178	29	82.36000061	118.6399994	56.43999863	76.31999969	17.55769157	36.72000122	99.2692337	4	15	0	0	0	1	0	1	0	0	1	0	0	0	0	0	0	8.25	4.204999924	13.69999981	32.54999924	36.65000153	89	142	16.5	99	0.899999976	213	136	4.849999905	16	20	75	1.9	1	10.89999962	29.79999924
0	1	2	139.35	180	42.20000076	95.5	110	70.3125	83.375	17.28125	37.02000046	98.25	1	3	1	0	0	0	1	1	1	0	0	0	0	0	0	0	1	9.199999809	5.179999828	13.5	26.10000038	31.39999962	83	308	26	103	1.200000048	147	143	4.300000191	27	18	70	0.5	0.899999976	10.30000019	27.5
0	0	0	109.55	180	35.59999847	80.1333313	119.9333344	58.53333282	76.26667023	17.75	36.58750153	96.1818161	0	3	0	0	0	0	1	0	1	0	0	0	0	0	1	0	1	4.900000095	4.570000172	14.10000038	30.85000038	33.65000153	92	198	20.5	103.5	1.049999952	110	141	4.349999905	18	21	84	0.6	1	11	31.10000038
0	1	2	72	165	26.29999924	74.61538696	124.0769196	62.76922989	80.84615326	17.4285717	36	98.92308044	6	15	0	0	0	0	1	0	0	0	0	0	0	0	0	0	0	4	2.724999905	7.599999905	27.85000038	30.45000076	91.5	47.66666794	34.66666794	106.3333359	4.566666603	86.33333588	137	4.366666794	-3.748958548	15.4172821	8.011545455	0.3	1.200000048	13.30000019	27.29999924
0	1	3	162.95	188	45.90000153	81.25	118.5	45	63.625	21.625	35.88750076	96.75	2	15	0	0	0	1	0	1	0	1	0	0	0	0	1	0	0	6.699999809	4.789999962	14	29.20000076	30.70000076	95	194	26	105	1.5	155	142	4.599999905	22	19	69	0.3	1.399999976	15.30000019	47.33333206
0	1	3	79.8	155	36.59999847	87.51851654	125.0384598	44.26922989	66.62963104	17.76922989	36.59952545	98.91999817	9	15	1	0	0	0	0	0	1	0	0	0	0	0	0	0	1	5.199999809	3.319999933	9.899999619	29.79999924	33.40000153	89	183	17	95.5	0.666666687	99	129.6666718	4.559999943	12.39912952	21.26181558	139.3955686	0.589957449	1	10.60000038	100.0833359
0	1	2	71.5	163	33.29999924	77.19999695	151.4545441	53.57575607	88.30303192	21.39999962	36.19250107	98.59999847	3	15	0	0	1	0	0	1	0	1	0	0	0	1	1	0	0	6.349999905	4.159999847	11.19999981	26.89999962	32.15000153	83.5	222.5	22	101	1.600000024	80	138	3.900000095	3	17	79	0.3	1	12.10000038	23.5
0	0	0	77.7	152	35.09999847	75.25	110.3529434	67.11764526	82.1764679	20.34615326	36.26843263	99.66666412	6	7	0	1	0	0	0	1	0	0	0	0	0	0	1	0	1	5.699999809	4.590000153	13.19999981	28.79999924	33	87	233	22	98	0.800000012	138	140	4.199999809	10	22	74	0.8	1.100000024	11.80000019	31
0	0	0	89	168	41.90000153	76.44444275	118.1111145	64.55555725	84.66666412	20.33333397	35.95555496	97.66666412	2	14	0	0	0	0	0	0	0	0	0	0	0	0	1	0	0	9.300000191	4.869999886	13.60000038	27.89999962	32	87	226	25	101.5	1.399999976	129	138.5	4.150000095	19	26	81	0.6	1.200000048	13.19999981	39.34999847
0	0	0	58.65	173	18.20000076	70.93333435	127.5333328	68.57142639	87.26667023	15.76666641	36.41333389	99.1333313	3	15	0	0	0	0	1	0	0	0	0	0	0	0	0	0	0	5.099999905	4.119999886	13.5	32.59999847	35.90000153	91	208	13	98	0.699999988	121	132	3.900000095	16	25	39	0.7	1.100000024	11.5	28
0	0	0	92.7	180	20.79999924	82	103.7368393	59.63158035	74.68421173	15.69999981	35.70999908	97.78947449	6	14	0	0	1	0	1	0	0	0	0	0	0	0	0	0	0	6.199999809	4.679999828	13.44999981	28.75	35	82	180	20.5	105.5	1.25	117	139	3.950000048	22	16	68	0.6	1.100000024	11.5	29.10000038
0	1	2	85.6	165	30.10000038	71.05882263	111.8125	59.125	78.125	15.86111069	36.41176605	98.76470947	2	3	0	0	0	0	0	0	0	0	0	0	0	0	1	0	0	7.099999905	4.320000172	12.69999981	29.39999962	32.59999847	90	239	25.53492067	105.1519556	0.929157454	147.2393988	141.9838607	4.192391228	25	27	94	0.3	1	10.89999962	30.5
0	0	0	90.9	173	30.29999924	79.73912811	109.9565201	63.17391205	78.17391205	15.76086998	36.625	98.91304016	1	15	0	0	0	1	1	0	1	0	0	0	0	0	0	0	1	9	5.090000153	14.80000019	29.10000038	34.29999924	85	242	15	100	1	86	140	4.300000191	26	19	48	0.6	1.100000024	12.10000038	50.40000153
0	1	1	88.5	175	27.70000076	76.76470947	119.3095245	66.45237732	83.07142639	17.5	36.59411621	98.73683929	6	15	0	0	0	0	1	0	0	0	0	0	0	0	0	0	0	5.699999809	5.090000153	14.19999981	28	34	82	103	16	103	0.800000012	84	136	4.400000095	27	28	40	0.9	1	10.69999981	45.59999847
0	1	2	113.25	175.0022751	34.40000153	92.80000305	104.5999985	60.75999832	73.59999847	18.26922989	36.55500031	96.68000031	1	15	1	0	0	1	1	1	1	0	0	0	0	0	0	0	1	4.760000229	4.460000038	14.72000027	33.04000092	33.06000137	100.1999969	219.3999939	17	100	0.920000017	167.8000031	141.6000061	4.099999905	15	41	99	0.7	1.089134037	11.58372756	66.54000092
0	0	0	68.7	171.5196814	26.39999962	63.58823395	165.6666718	69.25	100.9166641	16.3125	36.57333374	98.41176605	1	14	0	0	1	0	0	0	1	1	0	0	0	0	1	0	0	6.599999905	3.730000019	12.69999981	34.09999847	33.59999847	101	148	29	109	1.299999952	123	144	4.5	19	36	82	0.7	1.200000048	12.89999962	30
0	1	1	82	157	35.29999924	92.23529053	116.1176453	56.76470566	79.76470947	22.6764698	36.77666855	98.11764526	1	4	0	0	0	0	1	0	1	0	0	0	0	1	1	0	0	5.900000095	4.130000114	11.60000038	28.10000038	33.20000076	85	195	14	103	0.699999988	89	139	4.400000095	21	18	93	0.2	1	10.69999981	35.54999924
0	0	0	67.7	160	26.60000038	96.375	111.6875	59.8125	79.0625	11.86666679	36.77500153	99.4375	2	15	0	0	0	0	0	0	1	0	0	0	0	0	1	0	0	5.699999809	4.010000229	12.69999981	31.70000076	34.20000076	93	284	15	103	0.699999988	154	139	3.299999952	27	30	70	0.5	1.100000024	11.89999962	30.5
0	1	2	112.25	155	47.40000153	81.5	116.9565201	55.47826004	74	20.152174	36.72249985	95.78260803	4	14	1	1	0	1	1	1	1	0	0	0	0	0	0	0	0	8.800000191	4.110000134	12.69999981	30.89999962	32.5	95	189	27	103	1.100000024	359	140	5.099999905	32	24	123	0.3	0.899999976	9.800000191	28.39999962
0	1	3	78.85	165	28.20000076	84.88461304	110.1538467	45.11538315	63.42307663	15.98076916	36.33846283	99.88461304	5	15	0	0	0	0	0	1	1	1	0	0	0	0	0	0	0	3.799999952	3.778000116	11.52000046	30.52000046	33.27999878	91.40000153	119.5999985	38.20000076	104.5999985	3.140000105	318.7999878	139	4.480000019	79	35	78	0.2	1	11.10000038	57.56000137
0	1	1	82.65	152	27.39999962	79.88235474	123	65.8235321	85.23529053	20.23529434	36.55500031	98.47058868	1	15	0	0	0	0	1	0	1	0	0	0	0	0	0	0	1	12.19999981	4.699999809	13	27.70000076	33.20000076	83	239	17	107	0.699999988	85	140	3.200000048	15	18	46	0.6	1	11.05000019	44.06666565
0	1	3	146.65	178	45.70000076	80	104.6666641	59.11111069	72.8888855	17.10000038	36.43999863	99.625	5	14	1	0	0	0	1	0	1	0	0	0	0	0	1	0	0	5.800000191	4.920000076	15.19999981	30.89999962	32.90000153	94	123	20	105	1	121	144	4.599999905	18	21	65	0.7	1.200000048	12.60000038	94.40000153
0	0	0	75.05	178	30.20000076	73.46154022	110.2962952	60.77777863	74.44444275	14.09259224	36.88076782	97.59259033	4	13	0	0	0	0	0	0	0	0	0	0	0	0	0	0	0	5.400000095	4.159999847	12.80000019	30.79999924	33	93	135	13	105	1.200000048	91	141	4.599999905	19	19	43	0.7	1.100000024	11.60000038	44.09999847
0	1	2	93.9	175	31.60000038	80.6111145	122.6111145	64	82.83333588	17.41666603	36.73231185	99.44444275	4	15	0	0	1	0	1	0	1	0	0	0	0	0	1	0	0	6.099999905	3.700000048	11.60000038	31.29999924	35.59999847	88	202	16.5	107	1.200000048	92	139	4	46.5	54	88	0.2	1.299999952	15.30000019	25.10000038
0	1	2	76.45	178	32.5	80.87999725	104.8333359	41.04166794	59.125	18.5	36.43999863	97.19999695	2	15	0	0	0	0	1	0	1	0	0	0	0	0	1	0	0	10.10000038	4.699999809	13.5	28.70000076	32.90000153	87	210	12	94	0.800000012	95	134	3.599999905	15	21	62	0.5	1.100000024	12.19999981	30
0	1	2	91	173	29.79999924	86.8181839	102.8181839	60.54545593	76.09091187	14.77272701	36.60141269	99.63636017	5	15	0	0	0	0	1	0	1	0	0	0	0	0	1	0	1	6.099999905	5.309999943	13.80000019	26	32.20000076	81	233	23	100	1	81	137	4	27	29	68	0.7	1.100000024	11.89999962	31.10000038
0	1	2	92.3	173	27.79999924	79.55000305	108.0500031	59.95000076	76.69999695	16.09523773	36.97894669	99.65000153	1	14	0	0	0	0	1	1	1	0	0	0	0	0	0	0	0	12.46666622	4.933333397	14.36666679	29.16666603	32.96666718	88.66666412	282.3333435	15.5	100.6666641	1.100000024	248	139	4.933333397	33	29	67	0.4	1.100000024	11.73333359	34.5
0	1	2	65.7	173.3404672	21.89999962	78.42308044	111.0719199	50.98897028	72.03845978	20.14814758	36.62749863	99.19230652	2	14	0	0	1	0	1	0	1	0	0	0	0	0	0	0	0	7.400000095	3.730000019	10.89999962	29.29999924	34.40000153	85	223	14	100	1	135	138	3.799999952	14	17	77	0.4	1.100000024	11.80000019	29.79999924
0	0	0	89	163	34.70000076	76.5	123.8125	64.6875	85.5625	17	36.30601136	97.41666412	1	15	1	0	0	0	1	0	1	0	0	0	0	0	1	0	0	5.400000095	4.539999962	13.30000019	29.29999924	31.89999962	92	175	14	109	0.899999976	80	147	3.5	34	25	81	0.4	1	10.89999962	35.65000153
0	1	2	74.4	175	23.39999962	86.375	106.6875	64.3125	80.3125	16.0625	35.62483771	100	6	15	0	0	0	0	0	0	0	0	0	0	0	0	0	0	0	6.199999809	4.059999943	12.5	30.79999924	32	96	191	12	107	0.600000024	86	142	4.300000191	18	18	58	0.6	1	11.19999981	29.39999962
0	1	2	116.6	178	48	84	113.25	68.375	85.125	17.83333397	37.25666809	96	5	15	1	0	0	0	0	1	0	0	0	0	0	0	0	0	1	9	4.880000114	14.30000019	29.29999924	33.09999847	89	210	18	102	0.800000012	129	138	3.900000095	32	21	69	0.5	1	11.10000038	60.5
0	1	2	80.1	178	25.20000076	65.64286041	114.8571396	43.7857132	65.7857132	18.03125	36.30833435	99.7857132	7	15	0	0	0	1	0	1	1	1	0	0	0	0	1	0	0	9.899999619	3.059999943	10.10000038	33	33	100	171.3333282	22.33333397	106	1.066666722	105.0722826	142.3333282	4.733333111	41.66522087	64.22148694	11.6817163	0.716773283	1.147199186	12.45830916	62.63333511
0	1	2	125.15	170	42.40000153	82.3888855	112.3333359	58.33333206	75.1111145	18.27777863	36.46823502	98.8888855	4	15	0	0	0	0	0	0	0	1	0	0	0	0	1	0	0	5.900000095	3.930000067	11.39999962	29	32.29999924	90	176	26	106	1.100000024	126	147	4.699999809	18	16	88	0.4	1.100000024	11.80000019	42.45000076
0	1	2	77.8	175	26	62.75	101.8235321	57.94117737	73.4375	16.76470566	36.1875	98.8125	3	15	0	0	0	0	0	0	0	0	0	0	0	0	1	0	0	5	4.070000172	12.69999981	31.20000076	32.70000076	95	165	15	107	0.899999976	103	141	4.199999809	11	14	63	0.2	1	10.60000038	29.60000038
0	0	0	82.95	155	33.40000153	78.625	110.25	48.3125	66.75	17.79411697	36.94400024	98.5625	8	12	0	0	0	1	0	1	1	0	0	0	0	0	0	0	0	7.599999905	3.819999933	12.30000019	32.20000076	34.5	94	208	11.5	105	0.600000024	149	142	3.799999952	30	31	69	0.3	1.100000024	11.69999981	71.65000153
0	1	2	65.6	170	21.89999962	83.40000153	111.8000031	64.46666718	79.33333588	16.375	36.96666718	97.93333435	3	14	0	0	0	0	1	0	0	0	0	0	0	0	1	0	0	8.899999619	4.78000021	15.60000038	32.70000076	34.70000076	94	233	22	104	1	94	141	4.699999809	24	22	39	0.5	1.200000048	13.60000038	42.73333359
0	1	2	97.5	178	31.89999962	96.75	97.08695984	60.13043594	73.30434418	20.375	36.25857162	97.08333588	6	3	0	0	0	1	0	1	1	0	0	0	0	0	1	0	0	6.25	4.355000019	12.39999962	28.45000076	32.09999847	88.5	127	15.5	98	0.75	109.5	133	5	38	41	69	0.6	1.100000024	11.39999962	26.39999962
0	0	0	81.1	157	32.59999847	74	119.4375	62	80.6875	22.94117737	36.04727173	97.6875	4	15	0	0	0	0	0	0	1	1	0	0	0	0	0	0	0	6.5	4.710000038	13.39999962	28.5	32.5	88	208	34	103	1.600000024	103	142	4.900000095	20	23	76	0.4	1.100000024	12.30000019	28.89999962
0	1	2	86.05	170	26.5	76.7692337	118.615387	56.23077011	79	16.1428566	36.01538467	99.2142868	2	15	0	0	0	0	0	0	1	0	0	0	0	0	1	0	0	8.199999809	4.039999962	11.69999981	29	32.59999847	89	340	20	101	0.899999976	90	141	4.199999809	14	19	41	0.3	1.100000024	11.5	32
0	0	0	82	175	29.5	92.08333588	120.4166641	57.16666794	76.66666412	20.29166603	36.5616684	98.5	1	15	0	0	0	1	1	0	1	0	0	0	0	1	1	0	1	8.300000191	4.28000021	12.0666666	28.20000076	32.53333282	86.66666412	179.3333282	17.66666603	107.3333359	0.833333313	103.6666641	142.3333282	4.300000191	22	48	125	0.2	1.299999952	13.69999981	64.16666412
0	1	1	88.25	173	31.60000038	88.19999695	97.40000153	58.70000076	71.40000153	19.5	36.84600067	96.80000305	3	15	0	0	0	0	1	1	1	0	0	0	0	0	0	0	1	8.666666985	4.788333416	12.94999981	27.04999924	31.88333321	84.66666412	223.6666718	12.66666698	101.6666641	0.983333349	307.1666565	139.6666718	5.066666603	25	19	58	0.2	1.100000024	11.69999981	61.08333206
0	1	2	89	173.8252929	30.89999962	81.54545593	145.9230804	54.84615326	83.7692337	21.45833397	37.05500031	99.09091187	1	15	0	0	0	1	1	1	1	0	0	0	0	0	0	0	1	7.699999809	4.519999981	12.30000019	27.20000076	33.09999847	82	207	15	100	1	98	138	5.300000191	23	19	69	0.5	1	11.10000038	26.70000076
0	1	2	61.85	152	27.29999924	87.20689392	92.5	44.71052551	59.73684311	19.39999962	36.19152649	99.51724243	13	15	0	0	1	0	0	0	0	1	0	0	0	0	1	0	0	9.399999619	3.390000105	11.30000019	33.29999924	31.70000076	105	102	42	95	1.299999952	70	134	4.800000191	18	33	67	1	1.399999976	15.80000019	34.40000153
0	1	3	98.63333333	168	34	68.27777863	104.9444427	45.38888931	63.38888931	17.81579018	36.24782562	99.6111145	9	10	0	0	0	0	0	0	1	1	0	0	0	0	1	0	0	6.699999809	3.630000114	11	30.39999962	33.70000076	90	205	27	101	1.700000048	131	140	3.599999905	17	27	48	0.7	1.200000048	12.69999981	31.60000038
0	1	1	67.45	173	22.79999924	65.73332977	119.4666672	56.79999924	78.80000305	15.82352924	36.5357132	99.61538696	2	15	0	0	0	0	1	0	1	0	0	0	0	0	1	0	0	7.199999809	4.369999886	13.80000019	31.5	32.5	97	272	10	99	0.800000012	84	135	4.099999905	25	31	85	1.3	1.100000024	11.89999962	49.59999847
0	1	2	100.1	170	33.90000153	72.94999695	111.6666641	58.42856979	72.59523773	14.92500019	36.9826202	96.90908813	5	15	0	0	0	0	0	0	0	0	0	0	0	0	0	0	1	7.5	4.730000019	15.19999981	32.09999847	33	97	164	18	103	0.899999976	82	139	4.099999905	22	21	74	1.9	1.200000048	13.30000019	38.09999847
0	1	1	58.55	168	21.79999924	72.51851654	110.2222214	47.44444275	66.1111145	17.23077011	35.38285828	99.85185242	4	11	0	0	0	0	0	0	0	0	0	0	0	0	1	0	0	5.099999905	3.559999943	11	30.79999924	32.20000076	96	151	26	92.5	0.699999988	93	127.5	4.349999905	32	28	56	0.3	1	10.80000019	29.89999962
0	1	2	82.3	150	35.29999924	57.36363602	120.3809509	49.57143021	70.09091187	14.27272701	36.17499924	98.45454407	4	14	0	0	1	0	0	0	1	1	0	0	0	0	0	0	0	4.300000191	3.039999962	10.30000019	33.79999924	34.09999847	99	147	32	105	1.399999976	97	141	5	17	24	62	0.3	1.100000024	11.5	28.5
0	1	2	62	165	29.79999924	82.57894897	113.3823547	54.41176605	73.20587921	19.11538506	36.66999817	98.63157654	2	14	1	0	0	1	1	1	1	0	0	0	0	0	1	0	0	7.349999905	4.244999886	11.375	26.79999924	31.92499924	84	186	29	95	0.949999988	136.6666718	138	4.175000191	0.689353616	50.03174671	100.6395185	1.283739803	1.075000048	11.85000038	63.72499847
0	1	1	73	175	24	74.03704071	120.8571396	56.1428566	73.75	17.0714283	36.82666779	96.03845978	0	15	0	0	0	0	1	0	1	0	0	0	0	0	0	0	1	7.400000095	4.75	14.60000038	30.79999924	35.79999924	86	266	18	106	1.100000024	105	139	3.5	32	120	71	0.5	1.299999952	14.69999981	62.20000076
0	0	0	70	168.5500441	23.20000076	71	116.5714264	48.5	71.3666687	20.3571434	36.67750168	97.7142868	1	15	0	0	1	1	1	0	0	0	0	0	0	0	0	0	0	3.599999905	3.430000067	11.39999962	33.09999847	33.59999847	98	115	19	97	0.899999976	97	131	4.800000191	24	27	169	0.5	1.200000048	13	30.79999924
0	1	1	91	183	28.70000076	77.39286041	140.9629669	49.62963104	82.59259033	17.5892849	36.54399872	97.2142868	2	15	0	0	1	0	1	1	1	0	0	0	0	0	0	0	0	6.199999809	4.360000134	13.80000019	31.70000076	34.90000153	91	104	26	108	1	198	141	4.099999905	40	25	110	0.8	1.200000048	13.69999981	37
0	1	3	96.7	175	29.79999924	113	94.57894897	56.57894897	69.21052551	17.5	37.24285889	98.73683929	5	3	1	0	1	1	0	0	1	0	0	0	0	0	1	0	1	7.800000191	3.980000019	11.89999962	29.79999924	31.10000038	96	273	24	99	4	133	140	3.900000095	26	29	193	0.3	1.100000024	12.30000019	80.59999847
0	0	0	69	170	24.10000038	89.80000305	106.3000031	57.5	74.19999695	19.4285717	35.81000137	98.42857361	4	15	0	0	0	1	1	0	1	0	0	0	0	1	0	0	1	10.5	3.565000057	11.25	31.54999924	32	98.5	267	18.5	105	1	101	140	4.349999905	47.7810271	72.08871533	97.52768099	0.48460259	0.989928027	11.22503326	62.34999847
0	1	1	77.15	147	31.70000076	97.41666412	105.3181839	62.68181992	82.47826385	16.58333397	36	99.76190186	2	3	0	0	0	0	0	0	0	0	0	0	0	0	1	0	0	5.599999905	4.900000095	15.39999962	31.39999962	32.20000076	98	143	20	102	1	87	141	4.800000191	19	22	65	0.7	1.100000024	12.19999981	32.09999847
0	1	2	89.75	175	30.70000076	80.80000305	120.4615402	66.2692337	82	14.24074078	35.90000153	97.75757599	4	14	0	0	0	0	0	0	0	1	0	0	0	0	1	0	0	5.599999905	3.640000105	11.10000038	30.60000038	34.09999847	90	159	23	107	1.399999976	104	140	3.900000095	11	20	86	0.3	1	12.19999981	40.90000153
0	1	3	83	180	32.09999847	77.6875	103.125	51.5625	67	13.61111069	36.72307587	99.6875	7	6	0	0	0	1	0	1	1	0	0	0	0	0	1	0	0	4.199999809	3.25999999	10	30.70000076	32.40000153	95	146	32	97	4	174	140	5.199999809	14	20	69	0.3	1.200000048	12.5	31
0	1	1	72.7	165	26.70000076	93.83333588	105.8333359	48.16666794	65.83333588	17.1428566	37.33467468	99.5	5	15	0	0	0	1	1	0	0	0	0	0	0	0	0	0	0	7.199999809	3.980000019	13.89999962	34.90000153	34.59999847	101	150	13	99	1	122	137	4.199999809	44	39	65	0.7	1.100000024	12.19999981	75.06666565
0	1	2	66.5	160	24.89999962	87.85713959	104.5714264	64.09523773	78.47618866	14.77499962	36.23157883	98.2857132	7	11	0	0	0	0	0	0	0	0	0	0	0	0	0	0	0	9.100000381	4.320000172	13.19999981	30.60000038	35.70000076	86	220	21	104	0.899999976	71	139	4.300000191	18	17	46	0.5	1.100000024	12	27.5
0	1	1	88.6	183	28.20000076	79.3125	124.25	52.5625	72.125	19.25	37.28377495	97.4375	3	14	0	0	1	0	0	0	0	1	0	0	0	1	1	0	0	5.800000191	4	10	25	29.5	85	129	28	105	1.299999952	83	139	4.300000191	16	21	134	0.7	1.200000048	13.10000038	40.5
0	0	0	77.4	163	27.5	82.94999695	105.5999985	55.90000153	73.15000153	12.4285717	36.3315773	98.46666718	5	15	0	0	0	0	0	0	0	0	0	0	0	0	0	0	0	6.300000191	4.230000019	12.80000019	30.29999924	33.09999847	92	166	20	101	1.100000024	204	140	4.400000095	22	18	43	0.9	1.100000024	11.89999962	34
0	0	0	93.3	175	30.20000076	101.9444427	107.3333359	61.11111069	75.83333588	20.89473724	36.72000122	98.44444275	2	15	0	0	0	0	0	0	0	0	0	0	0	0	0	0	0	8.399999619	5.079999924	13.69999981	27	33.40000153	81	203	13	101	0.899999976	113	143	3.799999952	45	28	57	0.4	1.100000024	12.30000019	32.09999847
0	1	2	86.5	163	36.29999924	102.2307663	92.2307663	55.30769348	69.67857361	17.8928566	36.33000183	96.61538696	1	15	0	0	0	0	0	1	1	0	0	0	0	0	0	0	0	8.225000381	5.262499809	15.57499981	29.60000038	33.57500076	88.5	232.5	25.5	100.75	0.949999988	127	140.25	3.825000048	28	34	73	1.3	1.200000048	13.10000038	25.39999962
0	0	0	89	168	32	88.5	97.55000305	57.04999924	70.57142639	15.36111069	37.02750015	97	6	15	0	0	0	0	0	0	1	0	0	0	0	0	0	0	1	8.199999809	4.659999847	13.89999962	29.79999924	32.65000153	91	238	19.5	102.5	1.100000024	112.5	140.5	4.449999809	6	17	87	0.5	1.100000024	12.10000038	29.20000076
0	1	1	97.45	183	28	78.45454407	112.5238113	64.04762268	79.85713959	16.847826	36.38666534	99.86363983	2	15	0	0	0	0	0	0	1	0	0	0	0	0	1	0	1	8.199999809	4.039999962	13.69999981	34	34.5	99	154	20	103	0.899999976	97	142	4.099999905	26	29	52	0.128920685	1.100000024	12.10000038	31.20000076
0	1	1	67.25	157	26	79.84999847	111.3000031	63.15000153	80.05000305	16.89999962	36.61714172	97.05000305	0	15	0	0	0	1	1	1	1	0	0	0	0	0	0	0	0	7.5	4.380000114	12.19999981	27.89999962	32.59999847	85	182	16	104	0.699999988	115	143	4	147	65	87	0.4	1.100000024	11.5	53.47499847
0	1	1	91.65	168	27.39999962	94.23809814	106.9090881	59.63636398	75.54545593	17.47916603	36.50333405	99.30434418	7	15	0	0	0	1	1	1	1	0	0	0	0	0	0	0	1	11.97500038	4.883333206	14.9333334	30.63333321	33.16666794	92	253.75	14.66666698	104.25	1.066666722	236.3333282	139.5	4.349999905	36	69	68	0.6	0.949999988	10.55000019	51
0	1	2	104.8	163	38.59999847	84	107	68.93939209	83.33333588	20.1875	36.84500122	97.7692337	0	14	1	0	0	0	1	0	1	0	0	0	0	0	0	0	1	11.39999962	4.53000021	13.30000019	29.39999962	33.70000076	87	210	19	107	0.899999976	130	141	4.199999809	16	15	69	0.4	1.100000024	11.60000038	72.66666412
0	0	0	87	178	32.09999847	84.33333588	110.6111145	55.5	72.3888855	16.22222137	35.79411697	100	2	15	0	0	0	0	1	0	0	0	0	0	0	0	1	0	1	10.10000038	4.380000114	13.19999981	30.29999924	36.29999924	83	285	17	96	1.100000024	161.9064814	132	4	19	21	66	0.3	1.200000048	12.60000038	85.69999695
0	1	1	62	178	22.10000038	78.83333588	140.5749969	56.20000076	79.05000305	19.35294151	36.42200089	99.94444275	8	14	0	0	1	1	1	1	1	0	0	0	0	0	0	0	0	11.39999962	3.700000048	8.600000381	23.29999924	29.10000038	80	115	32	106	1.600000024	196	138	4.400000095	59	37	151	0.7	1.299999952	13.60000038	27.79999924
0	1	2	112.45	168	38.70000076	80	112.2941208	70.64705658	86.41176605	16.63888931	36.97333145	97.64705658	2	14	0	0	0	0	0	1	0	0	0	0	0	0	1	0	0	7.300000191	3.880000114	12.39999962	32	33.20000076	96	183	20	103	0.899999976	108	141	4.099999905	65	51	63	1.1	1	11	29.29999924
0	1	1	59	160	24.10000038	78.55555725	118.3478241	62.58695602	83.75	16.0581398	35.48444366	99.5	1	15	0	0	0	0	1	0	1	0	0	0	0	0	0	0	0	6.699999809	3.793333292	11.23333359	29.60000038	33.76666641	87.66666412	262.5	19	107.3333359	0.733333349	100.3333359	139.6666718	3.866666555	24	23.33333397	51.66666794	0.3	1.066666722	11.16666698	111.7666702
0	0	0	99.1	175	34.20000076	75.66666412	105.6666641	60.33333206	76.66666412	15.81818199	36.74000168	99.8888855	3	15	0	0	0	0	1	0	0	0	0	0	0	0	0	0	1	8	4.659999847	15	32.09999847	34.59999847	93	199	16	101	1	122	138	4.400000095	66.76909222	39.39243481	56.21828665	0.65371588	1.100000024	11.80000019	49.5
0	1	2	88	147	40.29999924	104.727272	97.45652008	51.91304398	62.27777863	18.02173996	36.92200089	96.09091187	5	15	1	0	0	0	1	1	1	0	0	0	0	0	0	0	0	9.899999619	4.300000191	12.10000038	28.10000038	33.09999847	85	278	10	103	0.5	122	140	4	26	20	86	0.2	1.100000024	12.19999981	26.29999924
0	1	1	80.95	160	32.40000153	75.16666412	106.3333359	58.75	73.33333588	15.5	36.61818314	96.58333588	4	15	0	0	0	0	1	0	1	0	0	0	0	0	0	0	0	6.699999809	6.059999943	10.69999981	17.70000076	29	61	254	14	103	0.600000024	90	138	4.099999905	14	15	79	0.7	1.100000024	11.5	43.29999924
0	0	0	89.1	173	29.5	87.66666412	111.75	63.79999924	78.44999695	16.5	36.96325647	97.72222137	8	14	0	0	1	0	1	0	0	0	0	0	0	0	0	0	0	5.199999809	4.03000021	12.80000019	31.70000076	34.40000153	92	160	14	103	1.100000024	134	139	3.700000048	31	20	60	1.7	1.299999952	14.39999962	33.29999924
0	1	2	77.2	163	31.70000076	79.09999847	111	62.20000076	74.5	16.40909004	36.27666855	96.19999695	4	15	1	0	0	0	1	0	1	0	0	0	0	0	0	0	0	10.69999981	4.579999924	13.89999962	30.29999924	34.40000153	88	213	21	104	1.100000024	125	141	4	30	21	102	0.3	1	11.30000019	25.29999924
0	1	2	110.45	175	40.29999924	72.69696808	110.8787842	57.18181992	73.66666412	13.91304302	36.54249954	97.54545593	2	15	0	0	0	1	0	1	1	1	0	0	0	0	0	0	1	12.30000019	4.710000038	14.5	30.79999924	32.90000153	94	311	21	104	1.100000024	138	140	4.400000095	21	22	86	0.9	1.100000024	12.39999962	25.29999924
0	1	2	87.35	188	24.79999924	88	101.8235321	47.17647171	65.11764526	15	36.51250076	99.3125	2	15	0	0	0	1	0	1	1	0	0	0	0	0	0	0	0	11.03333378	3.553333282	11.10000038	31.23333359	34.03333282	92	202	5.333333492	101.6666641	0.600000024	149	139	3.433333397	32.55636424	13.96322857	107.689039	0.707716079	1.299999952	14	57.26666641
0	1	1	99	173	33.5	65.40000153	123	42.59999847	66.19999695	18.79999924	36.56999969	99.69999695	1	14	0	0	0	0	1	0	1	0	0	0	0	0	0	0	0	5.400000095	4.099999905	12.5	30.39999962	32.5	94	217	13	100	0.800000012	151	137	4.099999905	15	25	82	0.3	1.100000024	11.80000019	32.5
0	1	2	97.75	185	32	67.63636017	108.3000031	48.79999924	63.875	25.40909004	35.61000061	98.36363983	10	15	0	0	0	0	0	0	1	0	0	0	0	0	0	0	1	4.900000095	4.300000191	12.60000038	29.29999924	32.59999847	90	210	15	103	1.100000024	159	141	4.199999809	10	18	55	0.5	1.200000048	12.80000019	31.5
0	0	0	79	180	22.60000038	74.92857361	100.3333359	52.20000076	69.46666718	15.8214283	36.16666794	99.35713959	4	15	0	0	0	0	0	0	0	1	0	0	0	0	1	0	0	12	4.230000019	13	30.70000076	34	90	125	19	105	1.200000048	88	138	4	14	18	77	0.8	1.299999952	14.10000038	28.20000076
0	1	2	117.2	178	36.79999924	80.7857132	116.5	46	68.57142639	15.85714245	35.88333511	99.7857132	2	14	1	0	0	0	0	0	1	0	0	0	0	1	1	0	0	9.399999619	4.769999981	15.39999962	32.29999924	33.79999924	95	217	11	104	0.699999988	111	141	4.5	36	33	69	1	1.600000024	17	45.29999924
0	1	2	118.85	170	42.29999924	82.43478394	121.782608	59.60869598	79.60869598	15.76086998	35.86818314	97.78260803	1	15	1	0	1	0	1	1	1	0	0	0	0	0	1	0	0	6.300000191	3.349999905	10.10000038	30.29999924	30.60000038	99	275	39	106	1.100000024	155	139	5.300000191	73	75	97	0.4	1.100000024	11.89999962	32.09999847
0	0	0	96.35	178	29.60000038	72.9375	117.9375	56.5	87.0625	19.73529434	36.88124847	95.94117737	6	15	0	0	0	0	1	0	1	0	0	0	0	0	1	0	0	5.599999905	4.389999866	13.80000019	31.39999962	33.40000153	94	154	18	104	0.899999976	120	142	4.400000095	19	17	70	1.2	1.100000024	12	29.39999962
0	1	1	73.5	188	20.29999924	77.19047546	104.3333359	62.19047546	75.76190186	20.45454597	36.35293961	99.25	8	15	0	0	0	0	0	0	0	0	0	0	0	0	0	0	1	5	3.690000057	12.5	33.90000153	33.5	101	136	16	106	0.899999976	117	144	4.199999809	21	33	60	0.7	1.200000048	12.80000019	28.89999962
0	1	1	91.4	173	31.89999962	84.0357132	108.0714264	49.7142868	66.89286041	18.96551704	36.66666794	95.32142639	7	15	1	0	0	0	0	1	1	1	0	0	0	0	0	0	0	6.199999809	3.859999895	12	31.10000038	33.5	93	162	12	101	0.699999988	193	137	3.799999952	54	75	72	0.5	1.200000048	13.19999981	28.79999924
0	1	1	112.8	168	40.09999847	91.38461304	112.384613	64.7307663	80.48148346	18.85416603	37.13399887	97.88461304	3	15	1	0	0	1	1	0	0	0	0	0	0	0	0	0	1	9.899999619	4.78000021	14.30000019	29.89999962	34.59999847	86	193	12	100	0.899999976	125	136	3.799999952	75	53	66	0.4	1	11.10000038	32.59999847
0	1	2	96.2	188	30.5	79.54166412	118.6666641	58.41666794	75	17.52083397	36.55500031	98.16666412	7	15	0	0	0	0	1	1	1	0	0	0	0	0	0	0	0	7.449999809	4.304999828	13.44999981	31.20000076	34.25	91	170.5	16.5	105	1.100000024	197.5	138	4.099999905	40	33	89	1	1.049999952	11.10000038	28.79999924
0	1	1	102.6	183	28.89999962	88.38095093	107.0952377	50.2857132	75	15.5	37.74975548	98.47618866	7	15	0	0	1	0	1	1	0	0	0	0	0	0	1	0	0	7.224999905	3.944999933	12.22500038	30.95000076	33.625	92.5	122	39.33333206	98.25	1.024999976	134	137.5	4	270.5	223.5	78	3.7	1.399999976	16.375	43.59999847
0	1	2	141.75	185	40.59999847	79.69999695	108.1999969	50.70000076	67	18.54545403	37.03666687	99	6	15	1	0	0	1	0	1	0	0	0	0	0	0	0	0	0	7.599999905	4.5	13.5	30	32.79999924	91	127	17	105	1.100000024	165	138	3.900000095	61	64	101	0.5	1.200000048	13.30000019	34.70000076
0	1	1	90.95	168	31.39999962	89.1875	101.5	46.625	65.1875	17.1875	36.44666672	98	6	3	0	0	0	0	1	1	1	0	0	0	0	0	1	0	0	6.900000095	5.184999943	15.19999981	29.35000038	33.34999847	88	228	19.5	100.5	0.850000024	96.5	141.5	4.5	23	22	56.5	0.8	1	11.30000019	28.79999924
0	1	2	95	165	35.09999847	90.69230652	108.4615402	55.07692337	70.38461304	22.4642849	36.66153717	99.53845978	6	3	0	0	0	1	0	1	1	1	0	0	0	0	0	0	0	6.300000191	4.159999847	11.19999981	26.89999962	30.29999924	89	167	40	111	1.899999976	97	145.5	4.650000095	23	21	74	0.3	1	10.30000019	26.29999924
0	1	2	120.1666667	188	34.29999924	79.11764526	108.6111145	61.61111069	77.27777863	17.42105293	36.77999878	98.1111145	4	3	0	0	0	1	1	1	1	0	0	0	0	0	0	0	0	6.900000095	3.960000038	13.5	34	35.20000076	97	202	23	106	1.399999976	256	141	4.300000191	40	32	51	0.2	1.899999976	19.93333244	41.40000153
0	1	2	81.3	165	29.70000076	103.1875	101.4117661	42.35293961	60.58823395	16.11764717	36.5	99.63636017	5	15	0	0	0	0	0	1	0	1	0	0	0	0	0	0	1	8.600000381	4.25	11.89999962	28	32.79999924	85	222	64	96	1.600000024	132	138	5	49	35	136	1	1.200000048	13.5	30.29999924
0	1	1	102	180	30.39999962	78.17391205	112.3043442	61.17391205	75.91304016	18.20833397	36.69869614	98.44999695	2	15	0	0	0	0	1	0	1	0	0	0	0	0	0	0	1	3.5	3.440000057	10.69999981	31.10000038	33.5	93	180	19	108	0.899999976	94	138	3.900000095	30	26	39	0.3	1.200000048	12.69999981	27.70000076
0	1	1	77.15	180.1170246	23.70000076	79.875	110.125	58.125	74.125	20	36.77999878	94.25	4	15	0	0	0	1	0	1	0	0	0	0	0	0	0	0	0	9.359999657	3.588000059	11.72000027	32.68000031	33.56000137	97	292.7999878	15.39999962	101.4000015	1	174.8000031	141	4.460000038	9.424939212	41.14774808	61.3535211	0.965498485	1.174999952	12.82499981	64.37999725
0	0	0	116.45	178	36.20000076	87.44444275	104	52.44444275	68.33333588	16.6071434	36.84999847	98.05555725	2	15	1	0	0	0	1	1	1	0	0	0	0	0	0	0	1	5.224999905	4.887499809	13.94999981	28.54999924	34.57500076	83	143.25	13	104	0.774999976	128.75	141	3.900000095	39	31	71	0.3	1	11.10000038	73.96666718
0	1	2	61.2	165	22.70000076	81.35294342	112.1176453	66.23529053	84.05882263	20.5	36.75219625	100	7	13	0	0	0	0	1	0	0	0	0	0	0	0	0	0	0	6.199999809	3.609999895	12	33.20000076	34.20000076	97	205	13	104	0.600000024	103	141	4.099999905	15	20	46	0.5	1.200000048	12.69999981	30.20000076
0	1	2	102.65	183	33.90000153	71.59999847	108.5500031	56.34999847	74.15000153	15.69999981	36.4944458	98.05000305	5	14	0	0	0	0	0	0	0	0	0	0	0	0	0	0	0	7.300000191	3.910000086	13.30000019	34	33.5	102	200	21	103.6666641	0.899999976	103	139	3.933333397	23	25	40	1.1	1.149999976	12.19999981	55.09999847
0	1	1	81.45	175	25.79999924	74.8181839	112.5454559	65.90908813	82.36363983	18.54166603	36.61333466	99.58333588	4	15	0	0	0	0	0	0	1	0	0	0	0	0	0	0	0	8.800000191	5.019999981	15.10000038	30	35.20000076	85	157.5	12	102	1.149999976	79.5	142	4.099999905	-6.707601077	13.0888394	30.56939973	0.470844488	1.299999952	14	29.5
0	0	0	64.65	157	24.5	70.23529053	114.1176453	51.29411697	72	19.80555534	36.50208856	98.70587921	7	15	0	0	0	0	0	0	0	1	0	0	0	0	1	0	0	7.199999809	4.630000114	14	30.20000076	33.20000076	91	149	40	98	1.5	97	138	4.300000191	44	56	100	1.2	1.100000024	12.19999981	64.40000153
0	1	2	79	173	29.60000038	75.14286041	105	61.92856979	76.14286041	15	35.79345571	100	3	14	0	0	1	0	0	0	0	1	0	0	0	1	1	0	0	3.25999999	3.684000015	9.760000229	26.5	29.70000076	89.19999695	186	23.39999962	104	2.160000086	114	142.3999939	3.940000057	12	15	279	0.4	1.25	13.69999981	90.68000031
0	1	1	96.15	180	28.89999962	74.72727203	104.4545441	58.63636398	79.66666412	18.41666603	36.81200027	99.59999847	3	15	0	0	0	1	1	1	1	0	0	0	0	0	1	0	0	5.300000191	4.949999809	12.5	25.29999924	31.29999924	81	259	13	106	1.100000024	102	142	5.300000191	36	29	92	0.5	1.100000024	11.89999962	25.79999924
0	1	2	63	171.8320794	23.70000076	69.84210205	139	34.63158035	69	17	36.45750046	99.21052551	0	15	0	0	0	1	1	1	1	0	0	0	0	1	0	0	0	7.300000191	3.200000048	10.69999981	33.59999847	33.29999924	101	200	32	103	0.899999976	195	139	4.400000095	14	14	60	0.3	1.100000024	11.89999962	30.70000076
0	1	2	98.15	157	38.40000153	76.2857132	118.4285736	55.8571434	78.85713959	17.39999962	36.57500076	98.2857132	2	3	1	0	0	0	0	1	1	0	0	0	0	0	1	0	0	7.599999905	4.320000172	13.30000019	30.79999924	34.5	89	213	12	102	0.699999988	93	144	4.099999905	20	27	142	0.8	1.600000024	16.79999924	72.40000153
0	0	0	64.3	183	19.70000076	70.72727203	122.4000015	53.59999847	78.30000305	14.41666698	36.55500031	99.8181839	3	15	0	0	0	1	1	0	1	0	0	0	0	0	0	0	0	5.633333206	3.193333387	11.26666641	35.29999924	33.70000076	104.6666641	121.3333359	15.5	103	1.5	112	143.5	3.900000095	9	23	64	0.3	1.100000024	11.69999981	59
0	1	2	120.45	173	40.09999847	79.07142639	111.5	47.8571434	65.5	19.7857151	36.68249893	97.92857361	1	15	1	0	0	0	0	1	1	1	0	0	0	1	0	0	0	7.960000038	3.276000023	9.760000229	29.89999962	33.15999985	89.80000305	218	40.20000076	101.8000031	1.460000038	57.40000153	140.6000061	3.74000001	26	34	119	0.4	1.100000024	12.75	58.93999863
0	0	0	89.3	150	34.29999924	77.53333282	111.7333298	60.79999924	77.93333435	13.5625	36.20714188	97.66666412	5	14	0	0	0	0	0	0	0	1	0	0	0	0	1	0	0	5.440000057	4.559999943	14	30.78000069	32.72000122	93.59999847	166	36.40000153	106	1.340000033	136.8000031	141.3999939	4.059999943	25.82896904	43.18283396	69.2897475	0.69685047	1.211278587	13.34160664	87.81999969
0	1	1	67.85	168	24	88.3181839	93.57142639	40.38095093	56.04761887	16.13636398	36.2538132	98.57142639	5	15	0	1	0	0	0	0	0	0	0	0	0	1	1	0	0	9.699999809	4.550000191	13.10000038	28.79999924	31.60000038	91	272	17	95	1	77	136	4	29	35	157	1	1.299999952	13.80000019	30.70000076
0	1	2	113.15	191	27.20000076	80.36363983	100.5199966	56.56000137	72.95999908	15.72727299	36.109375	99.68000031	4	15	0	0	0	0	1	0	1	0	0	0	0	0	1	0	1	6.300000191	4.440000057	13.39999962	30.20000076	33.20000076	91	154	17	99	1	95	135	4.599999905	21	31	71	0.4	1	11.30000019	33.09999847
0	1	1	85.45	175	26.79999924	89.34999847	93.34999847	57.84999847	68.65000153	16.1428566	36.68000031	99.40000153	3	15	0	1	0	0	1	0	0	0	0	0	0	0	0	0	1	9.399999619	4.869999886	14.30000019	29.39999962	33.5	88	171	21	102	0.899999976	77	141	4.300000191	15	17	56	0.4	1.100000024	12.19999981	30.70000076
0	1	2	118.8	165	42.5	91.7142868	108	58.3571434	73.14286041	19.29999924	37.01499939	97.7142868	2	15	0	0	0	1	0	1	1	0	0	0	0	0	0	0	0	9.5	4.960000038	10	20.20000076	29.5	68	244	9	101	0.699999988	270	135	4.400000095	39	27	84	0.2	1.100000024	12.19999981	25.39999962
0	1	1	93.9	170	31.70000076	76.80000305	109.7333298	60.53333282	76.46666718	16.29411697	36.68249893	99.53333282	2	15	0	0	0	0	0	1	1	0	0	0	0	0	0	0	0	7.199999809	4.389999866	14.30000019	32.59999847	34.5	94	268	15	99	0.800000012	213	135	4.199999809	31	21	57	0.4	1.100000024	11.39999962	28.89999962
0	0	0	79.05	150	23.89999962	77.0625	110.5294113	54.47058868	71.1764679	18.33333397	37.1080664	98.52941132	4	13	0	0	0	0	1	0	1	0	0	1	0	0	0	0	1	4.300000191	4.210000038	13.39999962	31.79999924	33.5	95	245	18	99	0.600000024	171	138	3.900000095	19	20	45	0.5	1.100000024	12	30.89999962
0	1	1	87.55	175	28	66.42857361	119.8571396	63.42856979	82.07142639	17.30769157	36.5	97.15384674	1	15	0	0	0	0	1	0	1	0	0	0	0	0	1	0	0	7.199999809	4.199999809	13.80000019	32.90000153	33.70000076	97	180	13	107	1.100000024	132	140	4.199999809	23	21	50	0.5	1.100000024	12	45.40000153
0	1	2	83	180	25.70000076	79.3888855	107.1666641	54.27777863	70.72222137	15.16666698	36.70000076	96.6111145	9	3	0	0	1	0	0	0	0	0	0	0	0	0	1	0	0	5.099999905	3.640000105	11.10000038	30.39999962	33.09999847	92	203	17	98	0.800000012	82	135	4.199999809	35	48	59	0.7	1.200000048	13.69999981	31.89999962
0	1	2	87.5	175	26.89999962	98.2142868	126.3571396	57.5	77.5	18.16666603	37.03499985	100	5	14	0	0	0	0	1	0	1	0	0	0	0	0	1	0	1	7.099999905	4.099999905	12.80000019	31.29999924	35.09999847	89	183	14	104	0.699999988	98	140	3.799999952	26	29	90	0.8	1.850000024	19.75	34.15000153
0	0	0	91.65	183	26.89999962	78.16666412	107.25	59.41666794	77.36363983	15.88461494	36.41999817	99.75	2	14	0	0	0	0	1	0	1	0	0	0	0	0	0	0	1	10.60000038	3.960000038	12.89999962	32.59999847	33.40000153	98	254	14	105	0.400000006	92	140	3.900000095	43	43	72	0.5	1	11.39999962	26.5289655
0	1	1	87.8	155	35	114.8333359	119.8333359	75.33333588	91	16	36.11666489	100	7	15	1	0	1	0	1	1	0	0	0	0	0	0	1	0	0	5.800000191	5.440000057	17.70000076	32.40000153	33.29999924	97	190	42	101	1.5	175	141	4.300000191	18	30	82	0.7	1.100000024	12.39999962	35
0	0	0	90	178	28.5	79.5	118.3103485	69.20689392	84.62068939	18.6935482	36.76599884	98.55172729	0	14	0	0	0	0	1	0	1	0	0	0	0	0	0	0	1	9.100000381	4.690000057	15.10000038	32.09999847	34.09999847	94	393	15	107	1	116	140	4.199999809	19	31	63	0.2	1.100000024	11.5	56.13333511
0	1	2	75.9	165	30.10000038	73.7857132	113	61.42856979	79.7142868	18.60000038	36.44499969	95.90908813	4	15	0	0	0	0	1	0	1	0	0	0	0	0	1	0	1	6.933333397	4.033333302	11.16666698	28.29999924	31.33333397	90	273.6666565	34.66666794	94	0.800000012	122.6666641	136.6666718	4.266666889	47.66666794	29.33333397	76	0.2	1.200000048	12.94999981	75.06666565
0	1	2	81	163	30.70000076	69.14286041	113.9166641	47.20833206	70.625	16.09523773	36.35263062	99.73683929	10	14	1	1	0	1	0	1	1	1	0	0	0	0	0	0	0	7.375	3.577500105	10.10000038	28.25	30.95000076	91	156.5	41.25	98	1.799999952	88.25	140.5	4.449999809	33.30584829	39.5991452	81.82888338	0.873032892	1	11.10000038	74.32499695
0	0	0	80.75	170	27.10000038	69.53333282	106.4666672	60.86666489	77.375	19	36.71166611	99.25	7	3	0	0	0	0	0	0	1	1	0	0	0	0	0	0	0	5.699999809	4.360000134	13.19999981	30.29999924	33.90000153	89	193	22	103	1.600000024	113	140	4.599999905	27	25	84	0.4	0.899999976	10.19999981	27.39999962
0	1	1	88.65	177.8108802	31	94.54545593	118.75	59.58333206	76.03845978	17.45454597	36.8133316	98.36363983	4	15	1	0	0	0	0	1	1	0	0	0	0	0	0	0	0	11.22500038	5.125	15.07499981	29.45000076	34.32500076	86	172.25	11.75	103.5	0.899999976	119	137.75	4	29.25	25.75	60	0.8	1.25	13.55000019	52.75
0	1	1	86	185	28.79999924	72.125	129.1875	52.25	74.875	18.23529434	36.66666794	97.75	1	15	0	0	1	0	1	1	1	0	0	0	0	0	0	0	1	8.199999809	4.119999886	12.5	30.39999962	33.59999847	91	201	18	102	0.699999988	179	136	4.5	25	24	79	0.8	1.200000048	13.30000019	31
0	0	0	71.6	170	24.89999962	80	116.7142868	45.8571434	68.2857132	15.25	36.81428528	100	2	15	0	0	1	0	1	0	1	0	0	0	0	0	1	0	0	6.599999905	4.449999809	12.60000038	28.39999962	34.70000076	82	152	21	100	1.200000048	197	137	3.900000095	14	23	46	0.5	1.5	17	36.20000076
0	1	2	96.5	183	29.89999962	79.84210205	111.8947372	60.63158035	76.63157654	13.55000019	35.80526352	97.31578827	3	15	0	0	0	0	1	0	1	0	0	0	0	0	1	0	0	5.599999905	4.849999905	14.89999962	30.70000076	33.90000153	91	179	20	103	1.100000024	122	140	4	19	19	87	1.4	1	11	31.79999924
0	1	2	76.9	157	25.89999962	79.35713959	132.0740814	57.62963104	80.77777863	16.94444466	36.10400009	96.81481171	5	15	0	0	1	0	1	1	1	0	0	0	0	0	1	0	0	4.980000019	3.332000017	9.93999958	29.79999924	32.74000168	91	255	24.60000038	107.5999985	1.080000043	97.19999695	142.8000031	4.800000191	12	15	33	0.4	0.966666639	11.69999981	64.33999634
0	1	2	88.2	163.0983027	34.20000076	62.90909195	122.6666641	46.66666794	78.66666412	17.27272797	36.20999908	98.36363983	2	13	1	0	1	0	0	1	1	1	0	0	0	0	0	0	0	4	3.869999886	11	28.29999924	32.90000153	86	190	28	104	1.399999976	97	138	3.900000095	8	15	73	0.2	0.899999976	10.19999981	28.29999924
0	1	1	70	165	30.20000076	102.3157883	100.1578979	59.73684311	75.15789795	15.21052647	36.5073915	99.42105103	2	14	0	0	0	0	1	0	1	0	0	0	0	0	0	0	0	8.699999809	3.779999971	11.5	30.39999962	31.60000038	96	199	10	106	0.600000024	120	146	3.900000095	9	16	31	0.4	1.200000048	12.5	27.70000076
0	1	1	97	155.951531	37.20000076	92.125	98.625	61.125	72.375	18.375	37.08499908	94.625	0	15	1	0	0	1	1	1	1	0	0	0	0	0	1	0	1	18.87999916	4.453333378	12	27.76666641	32.26666641	86	270.2000122	8.800000191	99	0.560000002	272	133	3.839999914	41	146	92	1	1.100000024	11.77499962	71.58000183
0	1	2	82.85	160	32	75.7857132	116.375	56	73.5625	18.96666718	36.4985733	96.35713959	2	15	1	0	0	0	1	1	1	0	0	0	0	0	0	0	0	9.600000381	4.25	12.89999962	30.39999962	33.70000076	90	149	29	104	1	287	140	4.400000095	17	17	89	0.4	1.100000024	11.69999981	26.29999924
0	0	0	118.85	175	37.5	86.4375	122.4375	56.9375	70.8235321	19.91176414	36.72333145	96.5	5	8	1	0	0	0	1	1	1	0	0	0	0	0	0	0	0	7.400000095	4.257999897	10.07999992	23.65999985	29.29999924	80.80000305	407.2000122	9.600000381	103.5999985	0.800000012	241.3999939	138.6000061	4.519999981	47	34	96	0.3	1.299999952	14.39999962	44.63999939
0	1	1	75.05	160	28.70000076	78	107.4000015	55.71666718	70.05000305	14.40625	36.58000183	97.96774292	2	15	0	0	0	0	1	0	1	0	0	0	0	0	1	0	0	5.539999962	4.294000149	12.96000004	30.21999931	33.61999893	89.80000305	168.1999969	14.60000038	96	0.819999993	100.1999969	134	3.940000057	34.39541728	62.04828303	74.55692881	1.316325422	1.350000024	14.75	66.76000214
0	1	2	104.5	173	32.70000076	85.65625	113.0625	60.78125	77.96875	19.53125	36.70999908	97.9375	3	15	0	0	0	1	1	1	1	0	0	0	0	0	0	0	0	11.10000038	4.046666622	11.23333359	27.76666641	34.18333435	81.33333588	264.6666565	11.16666698	100	0.800000012	283.8333435	137	3.983333349	37.85606664	65.6811401	84.76989326	-0.273395139	1	11.11666679	53.81666565
0	0	0	56.15	178	18	90.75	102.9523773	58.04761887	72.76190186	27.52380943	36.31000137	97.30000305	1	14	0	0	0	0	0	0	0	0	0	0	0	0	0	0	1	16.64999962	3.144999981	9.350000381	29.75	32.79999924	90.5	409.5	13.5	103.5	1.049999952	98.5	135	4.550000191	34	23	60	0.3	1.25	13.5	26.29999924
0	1	1	77.2	160	29.29999924	63.66666794	134.6111145	58.33333206	79.66666412	17.53333282	36.92200089	97.53333282	0	15	0	0	1	0	1	1	1	0	0	0	0	0	1	0	0	5	4.329999924	12.89999962	29.79999924	34.29999924	87	179	19	104	0.699999988	140	143	3.400000095	45	34	82	0.3	1.100000024	11.89999962	44.20000076
0	1	2	122.5	175	39.79999924	73.52631378	112.5263138	59.89473724	76.84210205	16.8571434	36.52750015	99.11764526	3	15	1	0	0	0	0	1	1	0	0	0	0	0	1	0	0	6.900000095	4.5	13.76666641	30.60000038	33.83333206	90.33333588	210.3333282	20	103.3333359	0.800000012	96.66666412	139.3333282	4.333333492	20	20	93	0.8	1	10.89999962	36.40000153
0	1	2	81.55	171	27.70000076	82.27999878	116.6500015	56.84999847	74.94000244	17.38095284	36.76521683	99.39130402	2	15	0	0	0	0	1	0	1	0	0	0	0	0	1	0	0	8.100000381	4.340000153	14.80000019	34.09999847	34.5	99	249	14	99	1	92	133	4.599999905	31	24	77	0.5	1	11.19999981	33.29999924
0	0	0	65.75	167.0427647	25.60000038	71.66666412	103.5	51.13888931	69.8888855	16.33333397	36.36666489	99.8666687	4	15	0	0	0	0	0	0	1	0	0	0	0	0	1	0	1	7.300000191	3.970000029	12.10000038	30.5	31.5	97	206	26	105	0.600000024	88	145	4.199999809	16	19	117	0.5	1.126074585	11.55473058	25.20000076
0	1	3	75.35	152	29.39999962	84.16216278	105.4571457	46.48571396	68.05714417	15.18571472	35.91666794	99.92592621	10	15	0	0	1	0	0	1	1	1	0	0	0	0	0	0	0	11.81999969	3.309999943	8.966666222	27.16666603	32.09999847	84.66666412	450	30.79999924	102.8000031	1.720000029	121.3333359	142.3999939	4.380000114	10	25	90	0.2	1.200000048	14.07499981	62.625
0	1	2	53.1	166.6843929	18.89999962	70.48000336	116.615387	41.15384674	65.30769348	17.72916603	36.82777786	98.5	4	13	0	0	1	0	0	0	0	0	0	0	0	0	1	0	0	16.10000038	3.980000019	10.80000019	27.20000076	31.70000076	86	329	44	100	0.899999976	85	137	5	11	20	84	0.4	1.100000024	12.30000019	37.59999847
0	1	2	69.9	163	28.60000038	86.61538696	111.4615402	58.92307663	78.92308044	15.3214283	36.11249924	99.38461304	2	15	0	0	0	1	1	0	1	0	0	0	0	0	0	0	0	7.783333302	3.501666784	11.0666666	31.60000038	33.29999924	95.16666412	142.6666718	19.33333397	102.5	0.899999976	89.83333588	139.1666718	5.116666794	-30.24319031	29.13348642	105.3348266	0.060751242	1.100000024	12.10000038	59.03333282
0	1	2	96	183	28.70000076	82	105	60.25	75.5	18.625	36.52000046	99.5	4	15	0	0	0	0	0	0	1	1	0	0	0	0	0	0	0	8.949999809	4.489999771	14.39999962	32.04999924	34.75	92.5	254.5	17	101.5	1.200000048	96.5	138	4.550000191	23	30	52	1	1.100000024	12.19999981	29
0	1	2	68.75	163	13.30000019	80	112.6470566	60.70588303	75.68421173	14.88235283	36.94159763	98.35713959	0	9	0	0	1	0	1	0	0	0	0	0	0	0	0	0	0	12.19999981	5.59499979	11.94999981	21.45000076	32.59999847	65.5	299.5	22.5	99.5	0.949999988	94.5	135	4.599999905	112.5	37	53	1.1	1.100000024	12.35000038	31.54999924
0	1	3	108.55	183	28.39999962	93.42857361	75.40000153	45.75999832	54.51388931	17.39583397	37.56428528	89.22727203	10	15	1	0	0	0	1	0	1	0	0	0	0	0	0	0	0	9.600000381	4.809999943	15.10000038	31.39999962	34.90000153	90	253	19	102	1.100000024	110	141	4.099999905	55	37	67	0.4	1	11.10000038	66
0	0	0	78.8	154.9329056	33.40000153	92.42857361	147.2380981	57.2857132	86.90476227	18.4285717	36.83250046	97.90476227	0	15	0	0	1	0	0	1	1	1	0	0	0	0	0	0	0	7.400000095	3.819999933	10.30000019	27.10000038	31.10000038	87	228	39	100	1.200000048	167	140	3.900000095	11	13	114	0.1	1	11.30000019	27.5
0	1	2	132.6	188	48.59999847	85.54545593	112.6363602	63.90909195	78.36363983	18.86363602	36.97000122	97.76190186	4	15	1	0	0	0	1	1	0	0	0	0	0	0	0	0	1	8.5	4.449999809	14.5	32.59999847	34.09999847	96	173	13	102.75	0.800000012	106.5	139.75	3.599999905	41	33	45	0.4	1.100000024	12.10000038	74.27500153
0	1	1	101.65	183	33	91.15789795	107.6842117	57.57894897	72.36842346	18.20000076	36.5230751	99.36842346	3	14	0	0	0	0	0	0	1	0	0	0	0	0	0	0	0	7.5	4.46999979	14	31.29999924	33.59999847	93	207	20	102	1	137	141	4.099999905	18	20	114	0.5	1	11	29.89999962
0	0	0	102	178	27.10000038	88.27777863	146.2272797	71.15908813	94.04545593	18.77777863	36.63333511	97.22222137	3	15	0	0	1	0	1	0	1	0	0	0	0	1	0	0	0	5.5	4.230000019	13.69999981	32.40000153	33.70000076	96	104	21	101	1.100000024	108	137	4.099999905	43	39	99	0.6	1.450000048	15.35000038	106.4499969
0	1	3	73.43333333	157	36.79999924	95.73912811	110.6363602	67.3181839	80.3181839	22.91666603	36.89294052	98.04347992	2	15	0	0	1	0	1	1	1	0	0	0	0	0	1	0	1	10.33333302	3.513333321	10.9333334	31.06666756	34.83333206	89.66666412	191.6666718	10	97	0.666666687	111	130.3333282	4.300000191	21	29	62	0.4	1.100000024	13.30000019	38.20000076
0	1	1	81.15	175	24.70000076	99.52631378	103.7368393	58.78947449	72.57894897	18.65789413	36.26499939	99	6	14	0	0	1	0	0	0	1	0	0	0	0	0	1	0	0	7	3.75999999	12.69999981	33.90000153	35.5	95	143	21	102	0.899999976	143	140	3.799999952	16	24	61	1.2	1.299999952	14.5	34.20000076
0	1	2	113	175	36.90000153	71.82608795	111.217392	56.08695602	72.17391205	15.95833302	36.75	98.30434418	3	15	0	0	0	1	1	1	1	0	0	0	0	0	1	0	0	6.599999905	3.779999971	8.199999809	21.70000076	28.39999962	77	254	17	106	1	98	144	4.300000191	4.81921974	-11.73226142	32.36436545	-0.074519652	1.299999952	14.30000019	31.70000076
0	1	1	90.4	180	29.79999924	78.47368622	120.8499985	50.54999924	64.88095093	18.44736862	37.49870333	98.59999847	6	15	0	0	1	0	1	0	1	0	0	0	0	0	1	0	0	11.35000038	4.135000229	13.60000038	32.82500076	33.29999924	98.5	396	21	96.75	0.975000024	110.75	137	4.099999905	31	27	56	1.2	1.174999952	12.92500019	32.20000076
0	1	1	80.45	163	29.39999962	88.73332977	116.9333344	49.26666641	68.19999695	18.75	36.48799896	95.59999847	5	14	1	0	0	0	1	0	1	0	0	0	0	0	0	0	0	7.199999809	4.079999924	12.89999962	31.60000038	33.70000076	94	279	5	97	0.600000024	94	135	4.699999809	12	19	112.7521968	0.660261268	1	11.10000038	33
0	1	2	104.75	157	38.79999924	72.375	116.9375	55.125	75.3125	18.18181801	36.25999832	97.6875	9	3	0	0	0	0	0	1	1	1	0	0	0	1	0	0	0	6.900000095	4.099999905	11.5	28.10000038	32.79999924	86	194	41	102	1.399999976	264	134	4.699999809	19	24	72	0.2	1	12.5	36.79999924
0	1	2	122	183	39.09999847	76.83333588	114.3333359	72.04166412	89.08333588	17.0625	36.92856979	99.29166412	3	14	0	0	0	0	1	0	1	0	0	0	0	0	1	0	0	6.900000095	4.920000076	15.10000038	30.70000076	35.40000153	87	208	16	104	1	104	140	4.199999809	35	24	49	0.7	1.166666627	13.53333378	52.22499847
0	1	2	69.3	168	21	92	110.875	57.875	75.375	17	36.49666595	99.25	6	15	0	0	0	1	0	1	0	1	0	0	0	0	1	0	1	6.949999809	3.065000057	9.649999619	31.5	31.54999924	100	176.5	25.5	101	1.799999952	161.5	141	3.450000048	33.6018432	17.5	74	0.2	0.850000024	9.25	28.95000076
0	1	2	79.55	173	26	70.16666412	116.375	50.83333206	68.25	15.23999977	37.15909195	96.33333588	1	15	0	0	0	0	1	0	0	0	0	0	0	0	0	0	0	9.399999619	4.849999905	14.80000019	30.5	33	92	193	15	105	0.899999976	80	143	3.799999952	16	28	55	0.6	1.100000024	12.10000038	28.29999924
0	1	1	83.65	170	27.29999924	80.5	101.8461533	55.53845978	68.92308044	17.53846169	36.54000092	99	5	15	0	0	0	0	1	0	1	0	0	0	0	0	0	0	0	3.766666651	4.550000191	14.0666666	30.93333244	32.83333206	94.33333588	174	14	101	1	91	142	4.300000191	47	28	63	0.4	1	10.60000038	67.16666412
0	1	2	61.8	150	27.10000038	71.42105103	124.75	39.34999847	65.55000305	18.60000038	36.65000153	97.68421173	2	15	0	0	1	0	1	1	1	0	0	0	0	0	1	0	0	8.699999809	3.74000001	10.5	28.10000038	31.29999924	90	252	21	102	0.699999988	145	140	4.5	20	18	62	0.4	0.899999976	10.19999981	48.03218789
0	1	2	63.15	155	27.5	70.68000031	109.4074097	45.22222137	66.59259033	14.84615421	36.14047487	99.25	4	15	0	0	0	1	0	1	1	1	0	0	0	0	1	0	0	4.966666698	3.206666708	8.866666794	27.66666603	30.93333244	89.33333588	168	41	108.1999969	1.440000057	95.19999695	142.6000061	4.159999847	22	45	28	0.5	1.083333373	11.46666622	50.28333282
0	1	1	85.4	180	29.89999962	74.58333588	112.25	61.08333206	74.25	16.09090996	36.88153839	99	5	15	0	0	0	0	1	0	1	1	0	0	0	0	0	0	0	4.199999809	4.610000134	14.10000038	30.60000038	30.89999962	99	197	19	101	1.200000048	130	139	4	11	16	53	0.8	1.100000024	12.39999962	50.29999924
0	1	2	73.4	170	25	79.6333313	103.9666672	48.76666641	73.421875	16.96875	36.54090881	97.77272797	1	15	0	0	0	1	0	0	1	0	0	0	0	0	1	0	0	7.266666889	4.023333549	12.0666666	29.96666718	32.63333511	91.66666412	144.3333282	18.25	103.1666641	1.125	118.25	139.5	4.183333397	54	238	62	0.4	1	10.72500038	50.08333206
0	1	1	105	180	32.40000153	76.25	115.4117661	64.94117737	82.8235321	15.32352924	35.49285889	98.3125	4	14	0	0	0	0	1	0	1	0	0	0	0	0	0	0	0	4	4.46999979	14.19999981	31.79999924	33.29999924	96	209	12.25	102.25	1.125	144	139.75	4.324999809	34	27	39	0.6	1	10.89999962	46.15000153
0	1	3	130.2	178	38.70000076	88.25	98.98275757	47.5	72.2142868	19.8571434	36.4679985	95.9642868	3	15	0	0	1	0	0	1	1	0	0	0	0	0	0	0	1	9.100000381	3.470000029	10.5	30.20000076	32.09999847	94	294	31	97	5.5	161	137	4.800000191	19	23	71	0.2	1.100000024	11.60000038	33.29999924
0	1	3	108.5	168	39	71.77272797	117.8181839	55.40909195	73.27272797	18.11363602	36.64761734	99.1818161	7	15	0	0	1	0	0	1	0	0	0	0	0	1	0	0	0	11	3.289999962	10.10000038	30.70000076	34.90000153	88	258.5	40	96.5	6.400000095	175	135.5	4.550000191	12	19	80	0.6	1.376121335	15.30616675	95.19999695
0	1	2	82.85	183	24.79999924	68	113.6111145	54.05555725	72.66666412	14.23684216	36.36285782	98.05555725	3	14	0	0	0	1	0	0	1	1	0	0	0	0	1	0	0	9.199999809	3.394999981	10.14999962	29.89999962	31.75	94.5	182	26.5	104	0.899999976	95.5	143.5	4.199999809	10	16	86	0.4	1.200000048	12.60000038	30.39999962
0	1	2	88.2	175	29	80.7142868	115.2142868	51.92856979	71.2857132	19.16666603	36.6566658	98.7857132	3	15	0	0	0	1	1	1	1	0	0	0	0	0	0	0	0	8.140000343	3.996000051	13.30000019	33.24000168	33.36000061	99.59999847	236.1999969	10.75	107.25	0.725000024	184	144.25	4.125	29	36	75	0.4	0.842924367	8.767173303	64.90000153
0	1	2	88.85	163	31.89999962	73.54545593	114.9166641	65.66666412	83.72727203	16	35.95000076	97.63636017	1	15	0	1	0	0	1	0	1	0	0	0	0	1	1	0	0	9	4.409999847	13.80000019	31.29999924	32	98	258	15	101	0.699999988	78	139	3.700000048	17	27	116	0.7	1.399999976	15.69999981	32.40000153
0	1	1	78	175	26.5	70.91999817	108.2799988	55.95999908	74.76000214	15.92307663	36.42142868	99.36000061	3	15	0	0	0	0	0	0	0	0	0	0	0	0	0	0	0	7.300000191	4.170000076	13.19999981	31.70000076	34.40000153	92	304	15	104	0.800000012	93	139	4.5	16	25	73	0.3	1	10.39999962	31.70000076
0	1	3	69.85	183	20.29999924	96.26316071	101.8947372	52.26315689	66.68421173	23.57500076	37.02999878	95.6111145	8	15	0	0	0	0	0	0	0	0	0	0	0	0	1	0	1	18.37999916	3.921999931	11.22000027	28.60000038	34.24000168	83.80000305	295.7999878	22.75	93.25	0.774999976	116.5	129.75	4.159999847	16	30	41	0.5	1.399999976	15.46000004	28.23999977
0	1	2	82	157	35.5	84	110.7857132	61.3571434	77.64286041	13.20833302	35.99333191	100	5	15	0	0	0	0	1	1	0	0	0	0	0	0	0	0	0	6.099999905	4.46999979	13.10000038	29.29999924	33.40000153	88	176	14	101	0.699999988	136	140	3.400000095	14	14	80	0.3	1	11.19999981	29.39999962
0	1	1	83.7	170	31	94.46666718	115	54.79999924	72	21.40625	36.63000107	97.46666718	8	3	0	0	0	1	1	1	0	0	0	0	0	0	0	0	0	7.71999979	4.929999828	14.30000019	29.02000046	33	88	244	21.60000038	98.80000305	1.200000048	116	135.6000061	4.239999771	34	30	56	0.3	1.149999976	12.30000019	68.80000305
0	0	0	84.75	173	27.5	74.55555725	110.1111145	57.33333206	73.44444275	16.29999924	36.88999939	99.55555725	4	14	0	0	0	0	1	1	1	0	0	0	0	0	0	0	0	7.300000191	5.416666508	13.83333302	25.5	33.43333435	76.66666412	300.3333435	13.33333302	94.66666412	0.866666675	147	136.6666718	3.799999952	23.5	21	49.5	0.3	1.100000024	11.63333321	30.60000038
0	1	2	81.6	170	28	79.16129303	106.9032288	52.93548203	70.48387146	13.96774197	37.11944757	98.67742157	3	14	0	0	0	0	1	0	1	0	0	0	0	0	1	0	1	5.400000095	4.179999828	13.39999962	31.89999962	33.29999924	96	137	21	106	1	126	142	4.300000191	26	34	99	0.6	1.100000024	12.60000038	23.29999924
0	0	0	97.35	157	38.29999924	78.80000305	101.2105255	58.36841965	70.80000305	18.79999924	37.09749985	97.44999695	6	10	0	0	0	1	0	1	1	0	0	0	0	0	0	0	1	7.400000095	5.849999905	13.80000019	23.60000038	30.70000076	77	211	16.39999962	99	0.879999995	276	138	5.199999809	100.4000015	115	121	0.3	1.100000024	11.69999981	50.11999893
0	1	2	90.35	157	34.90000153	97.7142868	100.9642868	62.1071434	74.25	21.03333282	36.65999985	96.42857361	4	15	1	0	0	0	1	1	1	0	0	0	0	0	0	0	0	8.600000381	4.199999809	12.39999962	29.5	33.40000153	88	242	24	101	1.200000048	171	139	4.400000095	28	24	48	0.4	1.100000024	12.39999962	27.20000076
0	1	1	90.3	168	68.69999695	90.80952454	113.68293	62.24390411	79.17073059	16.41025734	36.71166611	99.48648834	8	15	0	0	1	0	0	1	1	1	0	0	0	1	1	0	1	7.699999809	4.102499962	12.30000019	30.10000038	33.57500076	90	211.5	33.5	105.25	1.475000024	122.25	140.25	4.525000095	-8.49768937	-1.597825966	97.82437718	0.324318457	1.049999952	11.5	49.70000076
0	1	2	91.15	165	33.09999847	82.77777863	90.55555725	55.66666794	67.83333588	17.86111069	36.37647247	98.94444275	5	15	1	0	0	0	1	0	1	0	0	0	0	0	1	0	0	5.099999905	4.360000134	13.39999962	30.70000076	33.09999847	93	213	19	104	0.699999988	85	141	3.400000095	17	17	61	0.6	1.100000024	12.10000038	61.79999924
0	1	3	70.95	168	32	75.66666412	126	41.40000153	67.3666687	16.40322495	35.8404007	99.30000305	4	14	0	0	1	0	0	0	1	0	0	0	0	0	1	0	0	3.599999905	3.230000019	8.899999619	27.60000038	30.79999924	90	210	32	105	1.600000024	72	136	4.5	13	22	127	0.7	1.399999976	14.60000038	31.70000076
0	0	0	96.25	180	29.60000038	80.78947449	105.7894745	56.31578827	71.68421173	14.02499962	36.83499908	99.63157654	3	14	0	0	0	1	1	0	1	0	0	0	0	0	1	0	1	11.69999981	4.25	13.10000038	30.70000076	35.90000153	86	303	12	96	0.600000024	139	129	3.299999952	35	146	61	0.6	1.299999952	13.69999981	63.60973731
0	0	0	73	178	23.20000076	58.27777863	109.9444427	57.05555725	72.8888855	16.15789413	36.75882339	98.16666412	6	14	0	0	0	0	1	0	0	0	0	0	0	0	1	0	0	5.900000095	4.699999809	14.30000019	30.39999962	34.29999924	89	224	18	104	0.699999988	86	140	4.300000191	8	22	58	0.9	1.200000048	13.39999962	43.20000076
0	1	2	95.45	175	30.20000076	70.23529053	105.7647095	55.70588303	69.76470947	15.19444466	37.04249954	99.8235321	4	15	0	0	0	1	1	0	1	0	0	0	0	0	0	0	1	7.800000191	4.360000134	14.19999981	32.59999847	36.20000076	90	157	16	102	1	111	142	4.099999905	-14.44867828	17.69289736	63.75898433	0.02864732	1	11.10000038	34.70000076
0	0	0	74.1	180	21.5	84.76470947	114.7368393	65.63157654	81.34210205	18.05555534	36.88999939	100	4	15	0	0	0	0	1	0	0	0	0	0	0	0	0	0	0	6.199999809	4.159999847	13.19999981	31.79999924	32.90000153	97	170	14	108	0.800000012	133	148	4.199999809	31	29	48	0.2	1	10.69999981	53.23333359
0	1	1	107.7666667	180	33.70000076	83.05882263	101.7058792	57.23529434	72.88235474	15.32499981	36.58250046	97.3888855	5	14	1	0	0	0	0	1	1	1	0	0	0	0	0	0	0	7.32857132	4.587142944	13.11428547	28.61428642	34.18571472	83.42857361	203.2857208	34.57143021	103.4285736	2.314285755	148.4285736	138.2857208	4.428571224	37	72	33.01423328	0.8	1.033333302	11.53333378	66
0	1	2	102.75	183	28.89999962	85.80000305	108.5500031	60.5	73.25	19.60000038	36.6710936	98.34999847	3	15	0	0	1	0	1	0	1	0	0	0	0	0	1	0	1	5.159999847	4.458000183	12.43999958	27.97999954	32.91999817	85	163	15.33333302	106	0.966666639	112.6666641	141	4.119999886	23	24	73	0.3	1.200000048	14.10000038	60.75999832
0	1	1	80.6	178	24.10000038	88.7142868	100	54.96666718	71.1333313	14.33333302	36.94333267	99.7142868	2	15	0	0	0	1	1	0	0	0	0	0	0	0	0	0	0	8.800000191	3.880000114	12.30000019	31.70000076	32.79999924	97	291	17	101	0.699999988	139	137	4.699999809	49.60052254	96.35365353	142.6015043	0.433320905	1.399999976	15.10000038	33.84999847
0	1	3	71.4	173	24	91.16000366	112.4800034	51.56000137	69.31999969	14	36.47499847	97.59999847	13	15	0	0	0	0	1	0	0	0	0	0	0	0	0	0	1	7.300000191	3.922499895	12.32499981	31.5	34.54999924	91.25	171.25	27.75	103	1.549999952	115.3333359	138	4.166666508	78	35.5	39.33333206	1.2	1.049999952	12.75	28.20000076
0	1	2	84.2	173	28.5	83.23999786	119.5999985	50.63999939	71.83999634	19.66666603	37.12350082	97.10526276	8	15	0	0	1	0	0	0	0	1	0	0	0	0	1	0	0	8.942856789	3.432857037	11.15714264	32.57143021	32.02857208	101.8571396	243.1428528	35	107.4285736	1.41428566	99.7142868	140	3.91428566	4.500881201	71.01247979	39.21577875	0.979112092	1.200000048	13.19999981	55.77142715
0	1	2	155	183	48.09999847	87.91666412	70.91666412	57.25	60.83333206	10.45454502	35.94180213	99.41666412	4	15	1	0	0	0	0	0	1	0	0	0	0	0	1	0	1	14.5	5.730000019	14.19999981	24.79999924	31.79999924	78	278	17	96	1.100000024	103	139	3.700000048	18	20	80	1.9	1.399999976	15.10000038	27.70000076
0	1	2	138.15	180	42	93.5	126.125	76.875	92.75	15.88888931	36.83000183	98	1	15	1	0	0	0	0	1	1	0	0	0	0	0	0	0	1	5.599999905	4.800000191	13.60000038	28.29999924	33.59999847	84	185	17	100	1.100000024	82	138	4.099999905	50	36	86	0.4	1.100000024	11.80000019	30
0	1	1	79.25	160	31.20000076	86.1111145	109.0999985	57.09999847	84.54545593	12.39999962	36.62903393	98.1111145	2	15	1	0	1	0	1	0	0	0	0	0	0	0	0	0	0	5.800000191	3.75	11.5	30.60000038	32.29999924	95	254	22	104	0.699999988	97	141	3.599999905	32.5	41	48	0.3	1	10.85000038	80
0	1	1	78.5	180	24.5	80.15789795	111.1578979	56.5263176	73.84210205	15.16666698	36.36315918	99.57894897	4	14	0	0	0	0	0	1	0	0	0	0	0	0	1	0	0	5.900000095	4.03000021	12.89999962	32	33.70000076	95	113	21	101	1.100000024	158	140	4.199999809	15	19	88	0.5	1.299999952	14.19999981	37.40000153
0	1	2	101.7	180	30.79999924	67	114.4444427	61.55555725	74.44444275	17.79999924	36.80333328	97.1111145	7	15	0	0	0	0	1	0	0	0	0	0	0	0	0	0	0	9.399999619	5.170000076	15.30000019	29.60000038	33.09999847	89	230	11	102	1	159	138	4.199999809	25	25	54	0.6	1.100000024	12.39999962	47.66666794
0	1	3	124.45	183	37.5	89.77777863	89.94444275	50.72222137	62.66666794	20.54545403	36.37476285	96.1111145	10	15	1	0	0	0	0	0	1	0	0	0	0	1	1	0	1	7.699999809	4.059999943	12.39999962	30.5	32.40000153	94	191	13	103	0.800000012	109	142	3.799999952	71	48	152	1.3	1.5	16.79999924	41.59999847
0	0	0	79.6	188	24	74	101.7297287	56.13513565	73.78378296	16.84848404	36.72999954	100	2	12	0	0	0	0	0	0	0	0	0	0	0	0	1	0	1	7	4.900000095	15	30.60000038	34.09999847	90	145	16	103	0.800000012	101	143	4.5	15	18	64	0.8	1.100000024	11.5	34.70000076
0	1	2	79.9	166.9884379	25.79999924	80.30000305	100.71875	46.5	61.41935349	15.71666622	36.59999847	97.75862122	1	15	0	0	0	0	1	1	0	0	0	0	0	0	0	0	0	7.133333206	4.436666489	12.55000019	28.25	32.71666718	86.5	181.1666718	23	106.3333359	1.133333325	96.83333588	142.3333282	3.950000048	18.66666603	18.66666603	48.66666794	0.5	1.200000048	13.81999969	53.79999924
0	0	0	85.7	163	34.59999847	84.33333588	113.1315765	64.86842346	79.39473724	17.6875	36.47600174	100	2	15	1	0	0	0	0	0	1	0	0	0	0	0	0	0	0	5.733333111	4.309999943	12.5666666	28.29999924	38.40000153	74	142.6666718	14.5	105.5	0.800000012	90.5	140.5	4.050000191	20	18	66	2.6	1.100000024	12.19999981	87.69999695
0	1	1	98.25	178	29.70000076	80.0625	98.125	52.6875	68.59375	15.8125	36.38677531	98.34375	1	15	0	0	0	1	0	0	1	0	0	0	0	0	1	0	1	6	4.519999981	14.80000019	32.70000076	33.90000153	97	184	16	106	1	122	144	4.300000191	23	23	83	0.9	1.299999952	13.89999962	31.89999962
0	1	1	75	170	24.10000038	67.23529053	102.1764679	56.17647171	73.47058868	13.5	35.68999863	99.53333282	2	15	0	0	0	0	0	0	0	0	0	0	0	0	0	0	0	6.800000191	4.090000153	12.30000019	30.10000038	33.70000076	89	187	16	101	0.699999988	94	138	4.099999905	11	17	41	0.7	1.100000024	12	32.70000076
0	1	1	118	178	37.40000153	87.80000305	123.3000031	50.29999924	69.30000305	22.39999962	37.06750107	99.40000153	5	15	1	0	0	1	1	1	0	0	0	0	0	0	1	0	1	16.10000038	3.667500019	11.27499962	30.72500038	32.65000153	94	162.75	17	102.25	0.975000024	120.5	138.75	4.099999905	23	23	69	1.6	1.200000048	12.75	35.45000076
0	1	2	75.4	160	27.20000076	98.2142868	107	59.6428566	73.85713959	15.96666622	35.80714417	98.40000153	4	3	0	0	1	0	0	1	0	1	0	0	0	0	0	0	0	7.425000191	3.6875	11.17500019	30.35000038	32.22499847	94.5	371.25	38.66666794	103.25	1.549999952	142.3333282	138.5	4.925000191	18	18	216	0.3	1.100000024	11.80000019	35.80761497
0	1	2	117.25	185	34.29999924	58.23529434	115.1176453	50.05882263	66.76470947	15.94444466	36.54399872	97.52941132	5	14	0	0	0	0	1	1	1	0	0	0	0	0	0	0	0	6.75	4.914999962	14.64999962	29.85000038	36.75	81.5	158	21	104	0.850000024	108	138	4	23.5	27.5	49.5	0.4	1.100000024	12	31.79999924
0	0	0	83.5	170	25.79999924	83.94444275	112.6842117	58.10526276	75.57894897	16.29999924	36.68235397	99.05263519	1	15	0	0	0	0	1	0	1	0	0	0	0	0	0	0	0	6.099999905	4.46999979	13.89999962	31.10000038	33.40000153	93	286	10	102	0.699999988	89	140	3.799999952	29	24	70	0.5	1.100000024	11.69999981	56.70000076
0	0	0	88.25	183	25.20000076	83.83333588	103.25	59.33333206	73.5	16.15384674	36.86668028	98.58333588	6	14	0	0	0	0	0	0	1	0	0	0	0	0	1	0	0	7.800000191	3.710000038	11.69999981	31.5	33.20000076	95	154	8	101	0.699999988	104	139	3.900000095	17	32	75	1.1	1.149999976	12.55000019	42.40000153
0	0	0	73.75	168	26.10000038	87.14286041	113.0714264	65	80.85713959	19.93333244	36.55500031	99.27272797	5	3	0	0	0	1	0	0	1	0	0	0	0	0	0	0	0	5.949999809	4.4375	13.64999962	30.75	32.40000153	95	251.25	11.5	104.5	1.125	99.5	141	4	17	21	73	0.9	1.049999952	11.5	46.52500153
0	1	1	122	163	43.90000153	75.26316071	105.2105255	62.21052551	78.47368622	16.3571434	36.51200104	99.625	4	15	1	0	0	1	1	1	1	0	0	0	0	0	1	0	1	4.800000191	3.849999905	11.19999981	29.10000038	33.40000153	87	192	17	107	0.899999976	121	144	3.5	20	21	50	0.2	1	10.69999981	46.04999924
0	0	0	60.4	155	27.20000076	91.30000305	115.3000031	67.69999695	84.19999695	14.8382349	36.25357056	97.83333588	4	15	0	0	1	0	0	0	1	0	0	0	0	0	1	0	0	5.724999905	4.03000021	11.75	29.27499962	32.82500076	89.5	194	19.75	103.75	0.774999976	130.75	140.25	3.525000095	35.25	28.75	76	0.4	1.149999976	12.375	38.70000076
0	1	1	66.5	171	23.10000038	98.68000031	117.8399963	51.36000061	76.72222137	19.55999947	37.32400131	99	4	15	0	0	0	0	1	0	0	0	0	0	0	0	0	0	0	3.700000048	3.75999999	12.30000019	32.70000076	33.90000153	97	178	18	103	0.600000024	81	141	3.400000095	15	30	44	0.5	1.100000024	11.80000019	110.6999969
0	1	2	74.05	152	32.40000153	74.84999847	110.8799973	64.68000031	83.80000305	16.625	36.61000061	98.5625	1	15	1	0	0	0	1	1	1	0	0	0	0	0	0	0	0	6.050000191	4.920000076	14.10000038	28.64999962	33.65000153	85.5	179	11	107	0.649999976	140	139.5	3.849999905	26	20	117	0.7	1.100000024	11.60000038	33.40000153
0	1	2	97.4	183	12.69999981	76.23999786	114.4000015	63.75999832	80.95999908	19.80769157	36.42333221	97.44000244	10	3	0	0	0	0	1	0	0	0	0	0	0	0	1	0	1	6.599999905	5.554999828	17.14999962	30.82500076	37	83.25	151	17.25	102.75	0.949999988	122	138.25	3.625	23	23	83	1.5	1.200000048	12.60000038	44.92499924
0	1	1	95.05	175	33.40000153	81.41176605	110.8235321	63.88235474	80.47058868	19.29411697	37.07333374	98.64705658	4	14	0	0	0	0	1	0	1	0	0	0	0	0	1	0	0	4.900000095	4.659999847	15.5	33.29999924	36.5	91	168	10	101	0.899999976	210.8147665	138	4.099999905	47	26	60	0.4	0.9328256	9.787915057	30.29999924
0	1	2	114.8	178	36.29999924	78.125	108.375	53	70.0625	16.63333321	36.34666824	99.9375	7	15	0	0	0	0	0	1	1	1	0	0	0	0	0	0	0	5.699999809	2.829999924	9	31.79999924	32	99	159	28	103	1.549999952	181	137	4.25	30	48	110	0.4	1.100000024	11.39999962	53.92499924
0	0	0	82	180	27.39999962	80.11764526	112.5882339	68.47058868	83.70587921	16.30555534	36.86999893	97.3125	6	3	0	0	0	1	1	0	1	0	0	0	0	0	0	0	0	7.766666889	4.449999809	13.83333302	31.10000038	34.5	90.33333588	285	12.66666698	102.3333359	0.966666639	108.3333359	137.6666718	3.933333397	30	75	77	0.3	1	10.80000019	49.83333206
0	1	2	116.35	177.1512456	33.40000153	82.40000153	95.71052551	57.21052551	68.38095093	18	36.48500061	99.42857361	7	15	1	0	0	1	0	0	1	0	0	0	0	0	0	0	1	8.899999619	4.940000057	15.80000019	32	34.90000153	92	270	13	102	1	198	133	5.400000095	29	35	62	0.6	1.100000024	11.60000038	84.67500305
0	0	0	97.2	180	29.39999962	80.58333588	111.1666641	64.08333588	78.08333588	16.53846169	36.54999924	98.66666412	7	14	0	0	0	0	1	0	1	0	0	0	0	0	0	0	1	7.699999809	4.650000095	14.60000038	31.39999962	34.79999924	90	257	21	105	0.899999976	116	137	4	47	30	41	0.3	1	10.5	29.60000038
0	1	2	86.8	157	35.79999924	72.15789795	118.2777786	55.94444275	75.94444275	20.13157845	36.60191598	97.73683929	5	15	1	0	0	0	1	1	1	0	0	0	0	0	0	0	0	8.300000191	3.940000057	10.69999981	27.10000038	32.59999847	83	171	35	102	1.200000048	182	140	4.099999905	37	31	90	0.2	1	10.30000019	27.89999962
0	0	0	72	178	24.10000038	89.42857361	112.4736862	65.21052551	79.84210205	19.26666641	36.57857132	99.2857132	2	15	0	0	0	0	0	1	1	0	0	0	0	0	0	0	0	16.03333282	3.099999905	10.73333359	34.59999847	32.40000153	106.6666641	535.333313	15	93.33333588	0.699999988	310.6666565	132	5.366666794	42	106	338	0.8	1.066666722	11.69999981	30.63333321
0	1	3	70.15	163	30.10000038	84.68571472	100.5833359	54.41666794	69.1388855	13.060606	35.92200089	98.97222137	10	15	0	0	0	0	0	0	1	1	0	0	0	0	1	0	0	7.199999809	2.779999971	9	32.40000153	32.59999847	99	276	41	102	1.700000048	182	140	4	18	26	55	0.4	1.75	19.64999962	40.79999924
0	1	1	54.2	152	23	76.76470947	117.3499985	66.94999695	84.34999847	13.22222233	35.74499893	98.80000305	2	15	0	0	0	1	1	1	1	0	0	0	0	0	0	0	1	8.199999809	4.21999979	13.30000019	31.5	33.79999924	93	238	14	101	0.699999988	104	140	4	28	26	69	0.2	1	10.94999981	101.3000031
0	1	3	101.2	173	34.70000076	84.23529053	105.8823547	52.47058868	71.76470947	18.47222137	36.49375153	96.76470947	3	15	0	0	0	1	1	1	1	0	0	0	0	0	1	0	0	4.900000095	4.460000038	13.80000019	30.89999962	34	91	108	18	103	0.899999976	122	140	4.300000191	23	21	67	0.7	1.049999952	11.60000038	67.96666718
0	1	2	74.1	155	30	79.85713959	117.0476227	63	80.57142639	16.06818199	36.51200104	98.38095093	2	14	0	0	0	1	1	0	0	0	0	0	0	0	0	0	0	5.699999809	4.119999886	11.89999962	28.89999962	32.5	89	336	15	100	0.899999976	92	139	3.400000095	7	16	84	1	1.100000024	11.69999981	99.16666412
0	1	2	109	178	35.70000076	71.5	121.75	57.08333206	73.25	17.46153831	35.93571472	98.66666412	5	14	0	0	0	0	1	1	1	0	0	0	0	0	0	0	0	5.099999905	4.590000153	13.19999981	28.79999924	32.79999924	88	142	16	102	0.699999988	96	140	3.599999905	17	15	65	0.8	1.399999976	15.30000019	72.19999695
0	1	2	101	165	42.90000153	86.61538696	108.7083359	67.66666412	81.95833588	18.11111069	36.31100082	98.5	4	15	0	0	0	0	0	0	1	1	0	0	0	0	0	0	0	7.150000095	3.25999999	9.75	29.875	31.875	94	277.25	21.75	103.25	1.200000048	88.5	140.75	4.25	10	15	67	0.2	1	10.80000019	56.29999924
0	1	2	89.3	178	31.79999924	82.12766266	103.5638275	56.29787064	69.44680786	19.38297844	37.16888809	96.40425873	1	15	0	0	0	1	1	0	0	0	0	0	0	0	0	0	0	9.600000381	3.755000114	11.67500019	30.97500038	32.79999924	94.5	166.75	8.25	103.75	0.649999976	115.25	136.5	3.875	15.5	17.25	57	0.6	1.299999952	14.39999962	41.07500076
0	0	0	66	183	20.20000076	76.6818161	111.4347839	55.95652008	83.08695984	17.95833397	36.41428757	98.26087189	2	14	0	0	0	0	0	0	1	0	0	0	0	0	0	0	0	4.900000095	4.070000172	11.69999981	28.70000076	32.29999924	89	212	11	99	0.600000024	87	135	4	17	16	40	0.6	1	10.80000019	32.09999847
0	1	2	74.15	165	25.79999924	90.69999695	123.9000015	52.5	74.40000153	13.64999962	36.97714233	95.5	2	15	0	0	0	0	0	0	1	1	0	0	0	0	0	0	0	10.60000038	3.869999886	11.60000038	30	31.70000076	95	206	23	104	1.299999952	99	138	4.099999905	28	23	49	0.4	1	11.19999981	44.09999847
0	1	2	68.75	173	26.10000038	92.125	118.875	69.54166412	84.625	26.4375	37.20705795	97.83333588	3	15	0	0	0	0	0	0	0	0	0	0	0	0	0	0	1	8.039999962	2.528000116	7.599999905	30.05999947	31.65999985	94.80000305	227.8000031	21.5	108	1.350000024	108	146	3.400000095	12.60000038	49.59999847	209.8000031	0.5	1.299999952	14	27.81999969
0	0	0	77	173	25.89999962	80.94117737	117	64.76470947	80	20.08823586	36.74571609	98.8235321	6	15	0	0	0	0	1	1	1	0	0	0	0	0	0	0	0	5.224999905	4.239999771	12.52499962	29.57500076	32.09999847	91.75	231.75	18.5	103.25	1.174999952	103.75	141.5	4.25	24.75	19	65.5	0.5	1.100000024	12.33333302	61.25
0	1	2	105.55	170	37.09999847	82.64516449	113.8518524	59.48147964	73.77777863	17.85000038	36.78300095	97.16666412	6	14	1	0	0	1	1	0	1	0	0	0	0	0	0	0	0	7.974999905	4.317500114	12.97500038	30.07500076	33.02500153	90.75	155.25	26	101.25	1.25	109	138.75	3.900000095	18	27	62	1.1	1.049999952	11.14999962	49.09999847
0	1	1	96.75	173	31.89999962	71.2857132	125.1071396	58.8928566	75.35713959	17.6896553	36.33466721	97.10713959	1	15	0	1	0	0	1	0	1	0	0	0	0	0	1	0	0	5.5	4.599999905	13.30000019	28.89999962	32.59999847	89	234	15	97	0.800000012	128	137	4.199999809	17	16	91	0.7	1.100000024	11.80000019	34.20000076
0	1	1	65	163	24.70000076	69.1875	100.7333298	48.33333206	62.73333359	19.13333321	36.67403402	100	2	15	0	0	0	0	1	0	1	0	0	0	0	0	1	0	0	6.599999905	4.114999771	12.25	29.79999924	32.59999847	91.5	183	19.5	102.5	0.75	110	139	4.5	17	29	84.15996627	0.4	1	11	31.39999962
0	0	0	65.1	160	25.89999962	86	108.4375	58.625	75.9375	15.9333334	36.75243931	98.73332977	6	14	0	0	0	0	0	0	1	0	0	0	0	0	0	0	1	6.300000191	4.789999962	14.44999981	30.14999962	32.54999924	92.5	171	23	100	1.049999952	98	139	4.099999905	20	20	76	0.7	1	10.89999962	31.54999924
0	1	1	99.1	188	27.70000076	81.1818161	107.4545441	57	71.54545593	17.875	36.63000107	99.40000153	9	3	0	1	0	0	0	0	1	0	0	0	0	0	1	0	0	7.699999809	4.059999943	11.80000019	29.10000038	31.89999962	91	272	23.5	104	1.450000048	122	141	4.5	15	15	78	0.5	1.200000048	12.5	26.29999924
0	1	2	68.45	155	29.70000076	78.2142868	119.4074097	60.14814758	79.81481171	12.75862026	36.83499908	99.25	3	15	0	0	0	0	1	1	1	1	0	0	0	0	0	0	0	4.900000095	3.75	10.19999981	27.20000076	32.59999847	84	342	24	99	1	91	136	4	26	30	73	0.1	1.100000024	12.69999981	26.39999962
0	1	2	85.5	173	26.5	76.85713959	109.5	71.19999695	85.30000305	19.875	36.88999939	99.42857361	1	3	0	0	0	0	1	1	0	0	0	0	0	0	0	0	0	6.5	4.769999981	14.60000038	30.60000038	33.29999924	92	188	17	101	0.699999988	128	140	4.199999809	15	16	49.74112684	1.3	1.100000024	11.60000038	64.23332977
0	1	2	97.8	180	29.79999924	79.54545593	107.0909119	53.54545593	71.72727203	18.8571434	36.01666641	99.19999695	2	14	0	0	0	1	1	1	1	0	0	0	0	0	1	0	0	7.699999809	4.002500057	11.97500038	29.95000076	33.40000153	89.75	253.5	16.25	95	1.024999976	130	131.5	4.449999809	31	20	95	0.3	1.217343062	12.91588444	59.45000076
0	0	0	77.3	173	24.5	87.10526276	98.76470947	61.52941132	79.47826385	15.5	36.15061865	100	3	15	0	0	0	0	1	0	1	0	0	0	0	0	0	0	0	7.514285564	4.695714474	14.01428604	29.84285736	34.47142792	86.7142868	174.8571472	16.4285717	104.7142868	1.171428561	104.7142868	140.5714264	4.114285946	19	19	41	0.3	1	11.10000038	76.31428528
0	1	2	105.55	193	27.89999962	58.46154022	106.5714264	51.2857132	67.07142639	18.83333397	37.11658097	99.2142868	9	15	0	0	0	0	1	0	0	0	0	0	0	0	1	0	0	16.10000038	4.28000021	13.39999962	31.29999924	31.89999962	98	155	19	106	1	93	144	4.599999905	10	13	55	0.6	1.100000024	12.10000038	41.59999847
0	1	3	75	176.0876005	21.29999924	83.3181839	103.5238113	60.47618866	83.19047546	18.95454597	36.44250107	99	2	15	0	0	1	0	0	0	0	0	0	0	0	0	1	0	0	8.699999809	4.03000021	12.60000038	31.29999924	33.59999847	93	140	18	102	1	95	140	4.099999905	16	26	47	0.8	1.299999952	13.89999962	51.65000153
0	0	0	103.35	188	28.60000038	69.35713959	101.4285736	55.1428566	70.57142639	17	36.67856979	98.35713959	4	15	0	0	0	0	1	0	0	0	0	0	0	0	0	0	0	6.900000095	4.5	15.19999981	33.70000076	35	96	154	19	101.6666641	0.899999976	100	139	4.699999809	33	26	62	0.4	0.899999976	10.19999981	42.40000153
0	1	2	93.95	168	31.20000076	85.25	104.3928604	55.4642868	69.64286041	15.80000019	35.98333359	100	1	15	0	0	0	0	0	0	1	1	0	0	0	0	1	0	0	4.400000095	3.650000095	11.19999981	30.70000076	34	91	134	29	105	1.299999952	91	140	3.799999952	21	29	89	0.3	1.100000024	11.39999962	67.8666687
0	0	0	88	178	27.79999924	82.0625	116.625	58.5	75.8125	18.97058868	36.38666534	98.1875	5	3	0	0	0	1	0	1	1	0	0	0	0	0	0	0	0	6.699999809	4.570000172	13.30000019	29.10000038	33.29999924	87	187	14	101	0.899999976	187	138	4	26	16	67	0.7	1.100000024	11.5	30.29999924
0	0	0	78.45	163	26.5	81.57142639	107	62.8571434	78.125	14.58333302	36.38999939	99.7142868	5	15	0	0	0	1	1	0	0	0	0	0	0	0	1	0	1	8.5	3.900000095	10.80000019	27.70000076	31.5	88	334	16	103	0.899999976	144	139	4.099999905	8	19	93	0.3	1.100000024	12.10000038	43.09999847
0	0	0	66.45	168	24.89999962	76.4375	105.8666687	49.06666565	77.1388855	14.97058868	36.8358345	100	2	14	0	0	0	1	1	1	1	0	0	0	0	0	0	0	1	8.25	5.385000229	16.60000038	30.85000038	34.04999924	91	226	18	101.5	0.850000024	149	137.5	4.400000095	52.03692456	84.43964861	-1.250846768	0.31158258	1	10.69999981	71.69999695
0	1	2	64.4	160	24.39999962	80.45454407	134.7307739	52.57692337	76.2142868	20.66666603	36.13123422	97.2857132	10	14	0	0	0	0	0	0	1	0	0	0	0	0	1	0	0	7.900000095	3.589999914	11	30.60000038	31.60000038	97	238	24	107	0.800000012	118	142	3.900000095	94	70	103	0.5	1.200000048	12.89999962	46.25
0	1	1	97	183	31.60000038	88.05555725	112.6666641	53.72222137	71.6111145	20.7368412	36.08333206	95.59999847	6	15	0	0	0	1	0	1	0	1	0	0	0	0	0	0	1	12.30000019	4.849999905	14.19999981	29.26000023	33.41999817	87.59999847	148.8000031	24.60000038	101.5999985	1.320000052	139.3999939	136.3999939	4	37	108	68	0.7	1.100000024	11.89999962	45
0	1	2	101	188	28.5	79.57894897	103.6842117	58.68421173	85.15789795	14.3684206	36.70750046	98.10526276	1	15	0	0	0	0	0	0	0	0	0	0	0	0	0	0	0	6	4.639999866	14.69999981	31.66666603	35.63333511	89	160.6666718	16.5	105.5	1	101	140.5	4	21	26	64	1.6	1	10.89999962	30.89999962
0	1	1	93.75	175	29.79999924	62	116.1764679	59.88235474	78.11764526	19.66666603	36.36700058	97.29412079	4	15	0	0	0	1	1	0	1	0	0	0	0	0	0	0	0	7.699999809	4.139999866	12.80000019	30.89999962	32.70000076	94	163	21.5	107.5	1	117	142	4.349999905	41.48302106	90.36461154	107.4757883	0.743951864	1	11.10000038	65.69999695
0	1	1	84.3	175	13.80000019	75.40000153	117.0666656	59.59999847	75.59999847	16.5	36.40000153	99.29412079	6	15	0	0	0	0	0	0	0	1	0	0	0	0	0	0	0	6.349999905	4.059999943	12.55000019	30.95000076	34.09999847	91	182	19	106	1.75	97.5	140.5	4.400000095	0.537036444	-6.088744716	10.57936523	0.103716395	1.100000024	12.60000038	34.79999924
0	1	1	105.65	183	30.5	90.52381134	117.6190491	65.04762268	81.33333588	14.35714245	36.02000046	98.23809814	4	14	0	0	0	0	1	0	0	0	0	0	0	0	1	0	0	3.700000048	4.53000021	14.10000038	31.10000038	33.90000153	92	215	15	99	0.899999976	119	141	4.699999809	20	20	66	0.5	1	11.10000038	37.90000153
0	0	0	87.2	183	24.70000076	68.78260803	115.217392	66.6521759	85.43478394	14.41666698	36.23913193	97.26087189	4	15	0	0	1	1	1	1	1	0	0	0	0	0	1	0	1	6.400000095	3.5	9.800000191	28.10000038	32.40000153	87	255	29	105	1.399999976	93	141	4.400000095	15	23	76	0.3	1.700000048	18.60000038	27.60000038
0	1	1	76.95	178	19.5	83.9642868	112.8275833	64.44827271	86.3666687	14	36.22660353	100	3	15	0	0	0	0	1	1	0	0	0	0	0	0	0	0	0	9.619999886	3.861999989	12.10000038	31.31999969	33.70000076	93.19999695	196.8000031	40.79999924	102.8000031	1.320000052	170.6000061	140.6000061	3.559999943	17.75	25	77.25	0.8	1	11.60000038	27.05999947
0	1	2	109.45	163	38.90000153	80	106.7142868	55.8571434	73.85713959	14.0714283	35.59999847	99.83333588	7	12	0	0	0	0	0	0	1	1	0	0	0	0	1	0	0	8.649999619	3.99333334	11.89999962	29.89999962	34.43333435	86.66666412	223.3333282	24.5	105.75	1.200000048	126.6666641	140.5	4.25	15.01031921	31.48703513	31.08446008	1.302947141	1.033333302	11.30000019	61.02500153
0	1	2	98.65	191	27.20000076	85.9375	115.75	56.5	73	18.6764698	36.46857071	97.3125	5	15	0	0	0	0	1	0	1	0	0	0	0	0	0	0	0	8.399999619	4.619999886	14	30.29999924	33.59999847	90	145	24	105	1.200000048	97	138	5.400000095	18	38	49	0.7	1.600000024	17.39999962	45.25
0	1	2	66.55	178	20	76.93333435	123	57.06666565	77.46666718	17.5	36.13999939	99.26667023	4	15	0	0	0	1	0	0	1	1	0	0	0	0	0	0	0	4.800000191	3.089999914	10.5	34	33.79999924	101	127	17	107	1.399999976	105	139	3.525000095	7	12	98	0.4	1.200000048	13.10000038	116.4749985
0	0	0	106.95	183	31.89999962	67.59999847	123.9000015	64.5	82.09999847	16.04545403	36.75999832	96.90908813	5	14	0	0	0	1	0	0	1	1	0	0	0	0	0	0	0	9.199999809	4.389999866	12.89999962	29.39999962	34.79999924	85	221	21	100	1.700000048	180	140	4.099999905	16	14	105	0.7	1.299999952	13.80000019	30.39999962
0	1	3	86	178	31.70000076	67.90908813	120.4545441	43.81818008	67.8181839	17.125	35.90909195	98.27272797	5	15	0	0	1	0	0	1	0	0	0	0	0	0	1	0	0	3.075000048	3.555000067	10.89999962	30.70000076	32.84999847	93.25	155	88.25	100.75	4.449999809	127.25	138.25	4.400000095	14	24	291	0.5	1.424999952	15.69999981	32.77500153
0	1	1	99.2	193	25	73.05263519	113.5	63.88888931	79	14.52631569	35.55789566	99.05263519	5	15	0	0	0	0	0	0	0	0	0	0	0	0	0	0	0	3.900000095	4.349999905	14.30000019	32.90000153	33.20000076	99	142	20	106	1.100000024	83	141	4.199999809	22	28	85	0.9	1.200000048	13.5	74.90000153
0	1	2	49.3	152	20.29999924	82.38095093	126.9523773	62.90476227	85.1818161	18.25	35.8376902	98.80000305	4	15	0	0	1	0	1	0	1	0	0	0	0	0	1	0	1	7.300000191	5.619999886	11.89999962	21.20000076	29.79999924	71	207	36	101	1.100000024	123	141	3.599999905	16	29	163	1.6	1.100000024	11.5	88.25
0	0	0	59.5	157	21	60.17647171	147.3529358	48.17647171	83.23529053	14.35294151	36.75249863	99.47058868	1	15	0	0	0	0	0	0	1	0	0	0	0	0	0	0	0	5.300000191	3.210000038	11.89999962	37.20000076	35.29999924	105	184	15	97	0.899999976	92	133	4.599999905	26	39	61	0.5	1	10.80000019	30.39999962
0	1	2	117.25	185	38.09999847	79.93333435	115.9333344	58	74.33333588	15.27777767	37.16536584	96.59999847	6	14	0	0	0	0	1	0	1	0	0	0	0	0	1	0	0	6.599999905	5.130000114	15.19999981	29.70000076	34.70000076	86	173	19	101	1.100000024	94	141	4.199999809	70	56	34	0.6	1.100000024	12.19999981	36.5
0	1	2	89	180	25	77.29629517	116.8148117	66.74073792	83.37036896	14.5714283	35.97307587	98.55999756	4	15	0	1	0	0	0	0	0	1	0	0	0	0	1	0	0	7.400000095	4.369999886	13	29.70000076	33.59999847	89	199	20	96	1.399999976	140	136	3.799999952	31	23	77	0.7	1.299999952	14.5	34.5
0	1	2	114	178	36.5	79.61904907	109.0476227	63	77.42857361	17.84090996	36.47000122	97.61904907	9	14	0	0	0	0	0	0	1	0	0	0	0	0	0	0	0	6.099999905	4.5	13.5	30	32.79999924	92	155	25.5	102	1.549999952	117	140	4.349999905	32	22	44	0.4	1.299999952	14.14999962	32.54999924
0	1	3	101.5	165	34.09999847	78.59999847	98.59999847	48.79999924	62.40000153	17.83333397	36.26599884	97.80000305	5	15	0	0	0	0	0	0	1	1	0	0	0	0	1	0	1	8	5.130000114	13.69999981	26.70000076	33.20000076	81	240	23	105	1.299999952	113	144	4	13	20	90	0.3	1.100000024	12.39999962	30.10000038
0	1	2	114.25	173	42.09999847	88.04166412	115.4166641	53.33333206	72.41666412	18.54166603	36.63750076	97.20833588	5	15	0	0	0	0	0	0	1	1	0	0	0	1	1	0	1	7.400000095	4.480000019	14.30000019	31.89999962	33.79999924	94	207	15	100	1.299999952	144	135	3.900000095	32	24	79	0.9	1.100000024	12.19999981	150
0	1	1	88.7	160	32	93.26667023	106.5	49.03333282	69	19.83333397	36.5724144	96.56666565	4	14	1	0	1	0	0	0	0	0	0	0	0	0	0	0	0	13.5	3.950000048	11.30000019	28.60000038	33.29999924	86	266	12	101	0.899999976	106	137	5	11	23	120	0.4	1.100000024	13.19999981	28.5
0	1	3	103	178	43	73.30769348	100.5294113	52.29411697	68	15.28571415	36.34545517	100	5	15	1	0	0	1	0	1	0	0	0	0	0	0	1	0	0	6.300000191	3.00999999	9.300000191	30.89999962	33.5	92	203	25	104	1.100000024	104	142	4.199999809	27	15	60	0.6	1.100000024	12.30000019	30.10000038
0	0	0	67	170	24	82.59999847	124.4666672	64.66666412	84.53333282	16.5	36.80500031	97.19999695	1	15	0	0	0	0	0	0	0	0	0	0	0	0	0	0	0	5	3.753999949	12.35999966	32.95999908	35.11999893	93.40000153	166.3999939	11.19999981	98	0.699999988	91.59999847	133	4.159999847	177	85.59999847	57.79999924	0.3	1	11	69.30000305
0	1	1	106.7	188	29.29999924	76.91999817	105.4800034	52.75999832	70.16000366	13.15999985	36.28471278	99.08695984	5	3	0	0	1	0	0	0	1	0	0	0	0	0	1	0	0	5.119999886	2.437999964	8.199999809	33.59999847	32.41999817	103.8000031	111	36.20000076	103.1999969	1.139999986	97.40000153	137.1999969	4.139999866	6.599999905	18	102	0.4	1.200000048	13.19999981	138.1399994
0	1	2	67	155	28.89999962	80.78260803	98.91304016	45.86956406	63.86956406	17.73999977	35.20999908	98.84210205	9	14	0	0	0	0	0	0	0	0	0	0	0	0	1	0	0	9	2.910000086	7.300000191	25.10000038	28.10000038	89	228	20	101	0.699999988	141	140	3.299999952	39	36	82	0.5	1.200000048	13.5	32.75
0	1	2	86.85	163	31.79999924	70.57142639	120.8095245	62.42856979	82.76190186	15.28571415	36.22999954	98.61904907	5	14	0	0	0	0	0	0	1	1	0	0	0	0	1	0	0	4.599999905	3.549999952	10.89999962	30.70000076	32.59999847	94	200	18	105	1.100000024	127	143	3.599999905	22	22	55	0.8	1.299999952	14.19999981	27.39999962
0	1	2	99.3	175	36.90000153	79.84999847	116.8499985	61.95000076	79.31578827	14.9285717	36.85333252	98.65000153	9	3	0	0	0	0	0	0	1	0	0	0	0	0	0	0	0	6.199999809	4.480000019	14.30000019	31.89999962	35.09999847	91	213	17	103	1	119	138	4.099999905	23	24	55	0.5	1.100000024	11.60000038	29.5
0	1	1	90	168	32.79999924	88.40000153	103.5	62.5	76.5	15.76190472	36.56571579	98.19999695	1	14	1	0	0	1	1	1	1	0	0	0	0	0	0	0	1	8.800000191	4.619999886	14	30.29999924	34.29999924	88	202	11	100	0.699999988	189	139	4.199999809	18	24	62	0.3	1.100000024	12	150
0	0	0	70.3	163	25.70000076	78.84615326	114.8076935	57.69230652	75.69230652	17.32500076	36.42272568	96.36842346	3	15	0	1	0	1	0	1	1	0	0	0	0	0	0	0	0	8.033333778	4.690000057	14.80000019	31.53333282	34.16666794	92	197.3333282	22	98.5	0.899999976	175	137.5	4.349999905	17	14	99	0.6	1.100000024	11.60000038	64.96666718
0	0	0	63	160	25.5	74.625	104.625	52.5625	71.5	17.1764698	36.4679985	99.6875	6	3	0	0	0	1	1	1	1	0	0	1	0	0	0	0	0	6.550000191	5.175000191	9.800000191	18.89999962	28.75	65.75	357.25	16	102.5	0.733333349	240	136.5	4.625	36	27	101	0.427877196	1.149999976	12.25	45.90000153
0	1	2	90.2	180	25.89999962	70.04347992	131.2608643	55.91304398	80.3478241	19.875	36.37799835	97.04762268	1	15	0	0	0	0	1	0	1	0	0	0	0	0	1	0	0	10.19999981	4.360000134	14.5	33.29999924	33.70000076	99	260	28	105	1	142	143	4.699999809	27	32	175	0.6	1.100000024	12.19999981	33.70000076
0	1	1	77.15	165	31.10000038	80.66666412	123.3888855	65.05555725	82.6111145	17.83333397	36.61000061	97.8125	1	3	0	0	0	0	0	0	1	0	0	0	0	0	0	0	1	7	5.210000038	15.19999981	29.20000076	32.59999847	90	288	14	103	1.100000024	92	138	4.5	24	28	119.984678	0.53433395	0.899999976	9.600000381	58.09999847
0	0	0	60.5	163	22.70000076	86.8888855	120.2777786	54.05555725	73.44444275	15.875	36.72200012	98	3	15	0	0	0	0	1	0	1	0	0	0	0	0	0	0	1	7.699999809	4.71999979	14.10000038	29.89999962	34.59999847	86	199	18	104	0.800000012	73	140	3.900000095	44	38	82	1.2	1	10.30000019	26.60000038
0	1	2	81.4	185	22.89999962	71.59999847	122.1333313	56.46666718	77.26667023	16.1764698	36.72249985	97.80000305	5	3	0	0	0	0	0	0	0	1	0	0	0	0	0	0	0	5.800000191	4.159999847	13.5	32.5	34.59999847	94	125	20	105	1.100000024	97	144	4.199999809	16	24	54	0.6	1	10.30000019	33.20000076
0	1	1	81	170	30.5	75.5	119.4242401	68.51515198	92.44117737	19.84615326	37.04249954	96.125	4	15	0	0	0	0	1	0	1	0	0	0	0	0	1	0	0	6.224999905	4.557499886	13.375	29.375	33.02500153	89	244	14.5	94.75	1	97.5	134	3.674999952	56.99686396	82.35948834	98.00873326	1.005714518	1	11.19999981	56.375
0	0	0	48.3	173	16.39999962	54.625	128.0833282	58.25	81.91666412	12.88000011	35.64500046	99.79166412	3	15	0	1	0	0	0	0	1	0	0	0	0	0	1	0	0	8.600000381	5.260000229	14.89999962	28.29999924	31.70000076	89	154	15	98	0.800000012	97	142	4.099999905	15	17	91	0.9	1.200000048	13.19999981	49.09999847
0	0	0	75.8	170	23.20000076	76.25	99.90476227	52	67.45454407	15.40476227	35.97894669	97.69999695	7	15	0	0	1	0	1	0	0	0	0	0	0	0	0	0	0	15.48333359	4.348333359	12.75	29.25	33.08333206	88.83333588	365.1666565	22.60000038	103.8000031	1.059999943	108.4000015	137.3999939	5.239999771	57	63	175	0.5	1.200000048	12.69999981	31.79999924
0	1	1	112	185	33.29999924	75.11764526	107.5294113	58.41176605	72.8235321	17.6764698	36.48428726	98.22222137	1	15	0	0	0	0	1	0	0	0	0	0	0	0	0	0	1	9	5.25	15.89999962	30.29999924	33.29999924	91	252	16	98	1	86	138	3.599999905	27	22	66	0.5	1.100000024	12.30000019	37
0	1	2	107.45	168	38.5	79.44827271	106.0689621	61.10344696	84.82758331	16.0357151	36.625	99.23332977	7	14	0	1	0	1	0	0	0	0	0	0	0	1	1	0	0	13.15999985	4.047999859	13.07999992	32.27999878	32.09999847	100.5999985	198	26.60000038	99.40000153	0.939999998	100.1999969	142.1999969	3.859999895	20.60000038	27.79999924	58	0.3	1.399999976	15.35000038	85.87999725
0	1	1	54	152	25.29999924	80.1818161	105	59.36363602	74.5	16.17391396	36.42200089	98.40908813	4	15	0	0	0	0	0	0	0	0	0	0	0	0	0	0	0	5.300000191	3.940000057	12.80000019	32.40000153	33.29999924	97.5	245	15	101.5	0.800000012	282	134	4	30	32	69	0.5	1	10.89999962	29.75
0	1	2	86.55	178	27	76.34482574	104.7586212	46.10344696	64.51724243	17.15517235	36.15000153	99.85185242	1	15	0	0	0	1	0	0	1	0	0	0	0	0	1	0	1	10.94999981	4.255000114	11.67500019	27.45000076	31.75	86.25	279.25	18.75	107	0.975000024	93.5	140.25	3.75	22	29	80	0.4	1.100000024	12.14999962	78.94999695
0	1	3	99.8	185	30.70000076	85.62068939	116.5238113	43.19047546	80.484375	16.25806427	36.33000183	97.1333313	4	15	0	0	1	0	1	0	1	0	0	0	0	0	1	0	1	10.05000019	3.930000067	12.44999981	31.64999962	34.15000153	93	162	34.5	101	0.949999988	131.5	140.5	3.450000048	24.5	31.5	44.5	3.2	1.299999952	13.89999962	63.90000153
0	1	3	100.5	157	40.79999924	65.33333588	118.6666641	58.47618866	79.66666412	14.47222233	36.45166779	99.47618866	1	15	0	0	0	1	1	1	0	0	0	0	0	0	0	0	0	13.96666622	4.066666603	12.23333359	30.16666603	34.03333282	89	213.3333282	47	97	1.566666722	196.6666718	135	4.266666889	19	25.33333397	84	0.2	1.066666722	11.69999981	28.23333359
0	1	1	99	157	40.09999847	69.72727203	117.5999985	58.20000076	76.40908813	18.81818199	35.98166656	96.80000305	3	15	1	0	0	0	0	0	1	0	0	0	0	0	0	0	0	7.400000095	4.559999943	13.80000019	30.29999924	32.79999924	92	260	12	103	0.800000012	132	144	4.5	15	14	116	0.5	1.100000024	11.60000038	73
0	1	1	101.6	175	37.90000153	83.21052551	113.477272	61.93181992	78.9318161	16.89999962	36.625	98.15789795	4	14	1	0	0	0	0	1	1	0	0	0	0	0	1	0	0	9.100000381	4.210000038	13.46666622	31.96666718	36.33333206	88.33333588	207	19	105	1.033333302	109.6666641	141	4.199999809	29	22	70	0.4	1.066666722	12.46666622	27.73333359
0	1	3	104.25	193	28.29999924	77.47058868	112.1764679	51.70588303	69.47058868	20.38888931	36.22200012	97.47058868	7	3	0	0	0	1	0	1	0	0	0	0	0	0	1	0	0	9.100000381	3.099999905	8.699999809	28.10000038	31.20000076	90	294	35	92	4.900000095	172	133	4.5	24	19	98	0.6	1.5	15.89999962	49.15000153
0	1	2	117.75	191	32.40000153	95.69999695	101.3809509	57.23809433	73.19047546	17.20000076	37.18000031	98.09523773	1	15	0	0	0	1	1	1	1	0	0	0	0	0	0	0	1	7.400000095	4.309999943	13	30.20000076	33.90000153	89	153	19	102	0.899999976	200	138	3.799999952	21.01700089	59.4049328	79.50214125	0.42668304	1	10.80000019	36.73333359
0	0	0	98	183	37.09999847	86.52631378	106.7368393	56.26315689	71.47368622	15.66666698	36.53157806	98.63157654	2	15	0	0	0	0	0	0	0	0	0	0	0	0	0	0	0	5.599999905	4.510000229	14.30000019	31.70000076	33.59999847	95	211	19	107	0.899999976	106	145	4.199999809	34	29	47	0.5	1.200000048	12.5	33.40000153
0	1	1	81.65	168	30	76.25	121.5625	59.9375	79.75	18	35.7266655	99.6875	4	15	0	0	0	1	0	1	1	1	0	0	0	0	0	0	1	2.450000048	3.734999895	10.64999962	28.5	30.5	93.5	136.5	19.5	109.5	1.5	88	143.5	4.300000191	11	14	54	0.6	1.899999976	21.20000076	29.89999962
0	1	3	99.55	160	36.40000153	79.41176605	116.4117661	54	71.64705658	19.05555534	36.76355275	98.11764526	7	15	1	0	0	0	0	1	0	1	0	0	0	0	0	0	0	6.5	3.069999933	7.800000191	25.39999962	30.79999924	82	216	51	99	2.099999905	310	137	5	17	13	138	0.2	1.299999952	13.80000019	33.59999847
0	0	0	101.95	185	29.20000076	95.125	105	61.1875	75.6875	21.1764698	36.74375153	98.3125	5	15	0	0	0	0	0	0	0	0	0	0	0	0	1	0	0	5.199999809	4.380000114	13.30000019	30.39999962	34.79999924	87	220	16	102	1	138	139	4.400000095	13	14	55	1.6	1.100000024	11.60000038	30.60000038
0	1	2	102.4	180	0.400000006	92.45454407	111.1818161	63.81818008	78.45454407	17.33333397	36.77666855	97.90908813	3	14	0	0	0	0	0	0	1	0	0	0	0	0	0	0	0	7.849999905	5.40500021	16.10000038	29.79999924	33.95000076	88	148.5	17.5	102	1.149999976	101.5	139.5	4	84	48	80	0.4	1.100000024	11.89999962	48.35277846
0	1	1	112	160	43.90000153	73.34999847	105.6666641	51.30952454	69.80000305	15.27272701	36.71500015	99.34999847	3	15	1	0	0	0	1	1	1	0	0	0	0	0	0	0	0	12.10000038	3.829999924	10.30000019	26.89999962	33.5	80	350	26.5	99	1.25	198	137.5	4.349999905	15	14	60	0.3	1.200000048	12.5	27.89999962
0	0	0	78.25	165	28.29999924	69.62963104	113.629631	54.62963104	75.44444275	14.3214283	36.14786947	99.92592621	4	15	0	0	0	0	1	0	1	0	0	0	0	0	1	0	0	3.799999952	3.467499971	11.05000019	31.92499924	34.75	92	199	13.25	105.5	0.975000024	102.25	140.75	4.050000191	16	23	33	0.4	1.149999976	13.55000019	62.45000076
0	0	0	95	177.2159043	33.40000153	78	117.3938478	42.37028886	69.3125	17.41176414	36.33000183	98.4375	4	15	0	0	1	1	0	0	0	1	0	0	0	0	0	0	0	5.900000095	3.950000048	12.30000019	31	33	94	107	106	98	3.299999952	102	134	5.300000191	28	33	147	1	1.399999976	15.39999962	36.90000153
0	0	0	91.2	178	22.60000038	74.66876317	105.7275719	66.13374102	79.04132784	16.05842016	36.98684553	99.33734319	6	10	0	0	0	1	1	0	1	0	0	0	0	0	0	0	0	7.599999905	4.239999771	12.5	29.5	32.59999847	90	204	11	102	0.800000012	104	137	4.5	36	46	75	0.3	1.200000048	13.05000019	73.53333282
0	1	2	62.1	150	27.20000076	66.66666412	105.8076935	66.11538696	80.66666412	21.58333397	37.07333374	97.25	1	15	0	0	0	1	1	0	1	0	1	0	0	0	1	0	0	9	3.849999905	12.39999962	32.09999847	33.5	96	100	17	101	0.699999988	108	139	3.200000048	32	100	89	0.8	1.399999976	14.69999981	51.40000153
0	1	1	78	175	27.10000038	70.19999695	107.5	58.40000153	77	17.04545403	36.52000046	99.875	1	15	0	0	0	0	1	0	1	0	0	0	0	0	0	0	1	6.75	4.304999828	13.05000019	30.35000038	34.15000153	88.5	232	16	105	0.800000012	100	140	3.950000048	31	23	38	0.4	1.100000024	11.5	32.09999847
0	1	3	86	180.146654	27.70000076	76.42857361	120.3000031	49.26666641	73.19999695	20.23333359	36.81666565	98.2142868	3	15	0	0	1	0	0	0	1	0	0	0	0	0	1	0	0	4.699999809	3.190000057	11.10000038	34.79999924	34.79999924	100	87	29	100	1.100000024	94	134	4.400000095	11	21	51	1.4	1.5	16.89999962	50.79999924
0	1	2	124.3	168	47.59999847	69	108.3076935	46.84615326	66.53845978	16.4642849	36.5933342	100	2	15	1	0	0	0	1	1	1	1	0	0	0	0	0	0	1	7.699999809	3.619999886	10.69999981	29.60000038	32.40000153	91	274	54	101	1.5	76	138	4.300000191	19	21	67	0.4	1	11	55.79999924
0	0	0	71	159.5457293	29.89999962	92.03225708	117.8000031	62.5	78.28333282	15.16129017	37.05400085	99.12903595	0	15	0	0	1	0	1	1	1	0	0	0	0	0	0	0	0	5.099999905	3.49000001	10.60000038	30.39999962	32.20000076	95	224	17	102	1	132	137	4	22	28	46	0.2	0.899999976	10.10000038	28.5
0	1	2	62.15	168	21.39999962	78.21739197	122.1285706	61.47142792	81.42857361	15.21153831	36.4217865	98.46154022	7	14	0	0	0	0	1	0	0	0	0	0	0	0	1	0	0	6.699999809	4.079999924	12	29.39999962	31.60000038	93	164	22	99	0.899999976	77	136	3.400000095	19	27	99	0.5	1	11	50.79999924
0	1	2	72.6	160	27.10000038	50.63999939	122.0800018	45.40000153	67.55999756	18.71999931	36.84500122	97.90908813	2	15	0	0	0	0	0	0	1	0	0	0	0	0	0	0	0	5.900000095	2.950000048	8.899999619	30.20000076	32.59999847	93	199	16	96	0.899999976	128	131	4.699999809	25	42	65	0.3	1.200000048	12.89999962	33.29999924
0	1	2	77.8	180	24.5	58.79999924	147.1666718	71.66666412	111.4285736	20.39999962	36.38999939	95	1	15	0	0	0	0	1	0	1	0	0	0	0	0	1	0	0	9.600000381	3.150000095	10.60000038	33.70000076	34	99	272	25	98	1.399999976	124	130	3.299999952	59.58878914	24.24582936	97.88429262	0.582647424	1.209744613	13.89296988	55.59999847
0	1	2	82.3	178	28.29999924	69.73332977	107.6875	62.6875	79.46875	14.33333302	36.57666779	98.8666687	3	14	0	0	0	0	1	0	1	0	0	0	0	0	1	0	0	6.400000095	4.539999962	13.39999962	29.5	31.5	94	222	24	96	1.399999976	96	139	3.599999905	17	25	108	1.1	1.299999952	13.80000019	30.79999924
0	1	2	89	170	28.70000076	78.8181839	112.9090881	58.36363602	74.95833588	16.625	36.30924745	99.75	4	10	0	0	1	0	0	0	0	0	0	0	0	0	1	0	1	5.033333302	4.230000019	13.66666698	32.29999924	35.13333511	92	93.33333588	13	106	0.699999988	101.3333359	136.6666718	4	10	25	79	1.3	1.399999976	15.19999981	32.5
0	1	2	63	160	22.5	77.1111145	106.5	53.11111069	77.55555725	12.94444466	35.66110992	100	5	13	0	0	0	0	1	0	0	0	0	0	0	0	1	0	0	6.099999905	4.190000057	12.5	29.79999924	32.59999847	91	187	34	96	1.200000048	101	139	3.599999905	26	36	72	0.5	1.100000024	12	57.34999847
0	1	2	82.5	178	29	71.63636017	151	46.54545593	79.95454407	17.77272797	36.66749954	96.95454407	0	15	0	0	0	0	1	1	0	0	0	0	0	0	0	0	0	6.400000095	4.380000114	13.89999962	31.70000076	33.29999924	95	187	28	103	1.100000024	92	140	3.900000095	30	39	137	0.7	1.100000024	12.39999962	34
0	0	0	92.3	175	29.10000038	86.27272797	121.5	68.54545593	81.88461304	16.58333397	36.92499924	98.66666412	1	15	0	0	0	0	1	1	1	0	0	0	0	0	0	0	1	6.5	4.840000153	14.60000038	30.20000076	33.70000076	90	251	14	99	0.800000012	203	138	4.300000191	30	17	54	0.5	1	11	28.79999924
0	0	0	105	165	43.29999924	80.5	121.5625	55.0625	70.4375	19.875	36.72249985	97.9375	8	14	0	0	0	1	1	0	1	0	0	0	0	0	0	0	0	3.5	4.243999958	13.22000027	31.13999939	33.18000031	94.19999695	105	18	103.8000031	1.220000029	99.59999847	137.1999969	4.019999981	46.03115132	60.2772515	55.99782716	0.312159863	1	10.69999981	66.12000275
0	0	0	73.35	165	24.79999924	101.0555573	111.4444427	52.61111069	69	15.47368431	36.92499924	98.8888855	7	14	0	0	0	0	1	0	1	0	0	0	0	0	1	0	0	6.300000191	3.589999914	12.69999981	35.40000153	34.29999924	103	170	16	101	0.800000012	88	137	4.300000191	26	35	84	0.8	1.100000024	11.60000038	50.15000153
0	1	2	97.7248702	174.1486644	35.5	70.33333588	115.5999985	76	85.83333588	16.16666603	36.72000122	97.5	7	3	0	0	0	1	1	0	1	0	0	0	0	0	1	0	1	5.559999943	4.862500191	13.25	27.22500038	32.57500076	84	167.1999969	17	104.6666641	0.899999976	119	140.3333282	4.166666508	39	137	50	0.7	1.100000024	11.89999962	50.95999908
0	1	2	93.3	183	26.29999924	66.58333588	106.4166641	48.16666794	66.80769348	15.38461494	36.66353805	100	4	15	0	0	0	0	1	1	1	0	0	0	0	0	1	0	1	5.400000095	3.329999924	10.10000038	30.29999924	32.59999847	93	152	12	104	1.100000024	99	144	4.199999809	11	20	47	0.4	1.399999976	15.5	71.25
0	1	2	93.3	170	31.10000038	81.69230652	110.0769196	48.76922989	67.69230652	16.5	36.02500153	98.7692337	7	14	0	0	0	1	0	1	1	1	0	0	0	0	1	0	1	12.05000019	3.460000038	10.5	30.35000038	33.40000153	90.5	209	23.5	103.5	1.549999952	142.5	135.5	4.199999809	20	41	48	0.5	1	11.30000019	66.25
0	1	2	86	175	33.5	75.32142639	117.4642868	66.2142868	81.25926208	18.20689583	36.56000137	97.96154022	1	15	0	0	0	0	1	0	0	0	0	0	0	0	1	0	1	6.733333111	4.25	12.5666666	29.56666756	32.5	91.33333588	167.6666718	18.33333397	104.6666641	0.933333337	109.6666641	142.3333282	3.766666651	41	31	46	0.4	1.166666627	13.26666641	82.75
0	1	3	107	178	32.29999924	84.5	95.91666412	44.08333206	58.25	18	36.32727432	99.91666412	10	14	0	1	0	1	0	1	1	0	0	0	0	0	1	0	0	10.69999981	4.300000191	12.19999981	28.39999962	32.59999847	87	137	37	94	4.099999905	129	133	4.400000095	25	28	90	0.7	1.200000048	12.80000019	35
0	0	0	95	173.4427825	0.400000006	58.7142868	111.9047623	37.8571434	60.42856979	20.09523773	36.66666794	96	2	15	0	0	1	0	1	1	1	0	0	0	0	1	1	0	0	4.5	2.789999962	8.199999809	29.60000038	29.89999962	99	169	52	104	1.399999976	137	141	4.599999905	8	11	119	0.6	1.299999952	13.89999962	33.59999847
0	1	2	96.75	183	28	87.42857361	96	59.5	71.25	15.875	36.37142944	100	4	15	0	0	0	1	1	0	1	0	0	0	0	0	0	0	0	8.100000381	4.989999771	15.5	31.10000038	35	89	189	15	103	0.800000012	89	143	3.599999905	12	15	69	0.8	1.200000048	12.69999981	28.5
0	1	1	108.2	168	37.20000076	87.14286041	127.7692337	60.92307663	78	20.73077011	37.25833511	96.58333588	2	15	0	0	0	0	1	0	1	0	0	0	0	0	1	0	0	6.25	4.429999828	14.05000019	31.75	34.20000076	93	155	15	103	1.100000024	97	141	4.25	32.68712624	27.68632463	-1.52564077	0.279214462	1.049999952	11.39999962	27.25
0	1	1	118.85	188	32.59999847	85	97.63636017	58.54545593	71.69999695	18.22727203	37.01111221	97.59999847	5	3	1	0	0	0	1	1	1	0	0	0	0	0	0	0	0	8	4.800000191	14.39999962	30	33	91	175	14	102	0.899999976	210	138	4.400000095	38	47	63	0.4	1	11.30000019	29
0	1	1	96.25	165	36.90000153	87.90000153	111.6538467	74	84.34615326	19.85000038	36.45166779	97.5	4	14	0	0	0	1	0	0	1	0	0	0	0	0	0	0	0	13.69999981	4.71333313	14.46666622	30.70000076	34.13333511	89.66666412	179.6666718	20.5	103.5	1.149999976	145.5	138.5	3.849999905	47	63.5	66.5	0.5	1.200000048	12.875	51.61666489
0	1	2	80.95	178	24.70000076	71.58823395	123.0588226	58.82352829	77.52941132	16.41666603	36.44499969	97.8235321	3	15	0	0	0	0	1	0	1	0	0	0	0	0	1	0	0	8	4.369999886	13.60000038	31.10000038	33.79999924	92	213	19	105	1	161	141	4.099999905	20	20	75	0.3	1.100000024	12	70.86000061
0	1	2	73.3	180	25.89999962	72.09091187	113.5454559	57.36363602	77.8181839	16.33333397	36.59500122	97.1818161	3	15	0	0	0	0	1	0	1	0	0	0	0	0	0	0	0	6.699999809	4.448333263	13.69999981	30.81666756	32.63333511	94	299	14.5	100.1666641	0.699999988	96.5	135.8333282	4.016666889	25	21	75	0.6	1	10.75	49.11666489
0	1	2	113.15	185	35.79999924	74.25	121.4285736	55.9642868	75.42857361	19.59677505	36.6866684	97.77777863	1	14	0	0	0	1	1	0	1	0	0	0	0	0	1	0	1	4.699999809	3.869999886	12	31	32.90000153	94	151	20	106	1	88	142	4.300000191	23	21	70	0.8	1.100000024	12.10000038	48.90000153
0	1	1	69.3	175	23.5	65.43333435	116.2857132	49.7857132	71.98332977	14.5967741	36.37444305	98.06666565	1	15	0	0	0	1	1	0	1	0	0	0	0	0	0	0	0	6.900000095	3.890000105	10.69999981	27.5	33.5	82	161	12	114	0.600000024	102	148	3.799999952	38	222	58	1.3	1.100000024	12.30000019	96.90000153
0	1	2	162.15	178	51.59999847	77.84210205	113	63.57894897	87.90000153	21.28947449	37.58499908	96.80000305	5	15	1	0	0	0	0	0	1	0	0	0	0	0	0	0	1	6.400000095	3.900000095	11.30000019	29	32.79999924	88	244	25	100	1.299999952	130	141	3.900000095	34	18	91	0.8	1.100000024	11.5	27.70000076
0	1	1	115.2	178	35.29999924	80.7142868	103.6428604	52.1428566	81.85713959	16.75	36.61714172	93.5	7	15	0	0	0	0	0	0	0	1	0	0	0	0	1	0	0	5.980000019	4.861999989	13.84000015	28.47999954	33.38000107	85.59999847	212.8000031	15.19999981	102.1999969	1.5	97.40000153	141.6000061	4.340000153	50.28725425	55.47261661	115.2822175	1.1	1.200000048	12.80000019	83.5
0	1	2	92.9	178	28.29999924	84.73332977	120	57.86666489	78.19999695	19.0625	36.55500031	98.8666687	7	3	0	0	0	1	0	0	0	0	0	0	0	0	0	0	0	9.75	4.585000038	14.05000019	30.64999962	33.59999847	91	222.5	16.5	102.5	0.949999988	126.5	136.5	4.150000095	5.557387891	-7.775822896	71.46497595	1.240184773	0.949999988	10.30000019	29.35000038
0	1	2	86.5	175	29	82.46154022	111.4166641	50.41666794	70.16666412	16.66666603	35.83867122	98.91666412	10	14	0	0	0	0	0	0	1	0	0	0	0	0	1	0	0	5.199999809	3.140000105	10.10000038	32.20000076	33.20000076	97	122	28	107	1.5	102	146	4.199999809	14	26	115	0.8	1.200000048	13.5	74.5
0	1	2	80	152	35.59999847	93.5625	114.1111145	74.8888855	88.72222137	17.65625	36.24599838	97.8125	3	15	0	0	0	0	1	0	1	0	0	0	0	0	0	0	0	7.400000095	4.360000134	12.80000019	29.39999962	31.39999962	93	237	10	99	0.800000012	98	136	4.300000191	31	29	106	0.3	1.100000024	11.39999962	97.73332977
0	1	1	79.65	152	25.29999924	76.41176605	108.578949	65.10526276	83	17.52941132	36.07500076	97.52941132	0	14	0	0	0	0	1	0	1	0	0	0	0	0	0	0	1	7.433333397	4.666666508	14.03333378	30.06666756	34.03333282	88.33333588	225	12.33333302	104.3333359	0.766666651	104.6666641	137.6666718	4.033333302	17	21	49	1	1.166666627	12.39999962	31.29999924
0	1	2	59.8	166	20.60000038	102.6875	101.4375	43.75	63.53125	25.36363602	37.84600067	96.53125	2	15	0	0	0	0	0	0	1	0	0	0	0	0	0	0	1	34.5	3.200000048	8.399999619	26.29999924	31.70000076	83	74	36	109	1	119	138	3.5	6	25	145	3.4	1.799999952	19.70000076	34.90000153
0	0	0	66.6	175	20.89999962	82.27777863	109.9444427	59.88888931	76.27777863	17.05555534	36.52428436	99.66666412	8	3	0	0	0	0	1	1	1	0	0	0	0	0	0	0	0	6.800000191	4.539999962	11.69999981	25.79999924	32.09999847	80	317	11	104	0.600000024	123	142	4.300000191	19	15	73	0.3	1.100000024	11.60000038	29.5
0	0	0	77	165	27.5	76.93333435	117.7333298	67.59999847	85.06666565	19.65625	36.63999939	98.06666565	4	15	0	0	0	1	1	1	1	0	0	0	0	0	0	0	0	8.04285717	5.010000229	15.08571434	30.0714283	33.44285583	90.14286041	204	16.8571434	98.57142639	0.800000012	105.1428604	136.2857208	4.12857151	47	43	76	0.4	1.149999976	12.30000019	61.75714111
0	1	1	47.65	147	21.89999962	85.5	104	48	68.5	15.11111069	35.56666565	100	2	15	0	0	0	0	1	0	1	0	0	0	0	0	0	0	0	7.579999924	3.138000011	9.340000153	29.76000023	32.65999985	90.80000305	310.3999939	17.39999962	103	0.819999993	88	136.8000031	3.779999971	11.08915988	27.60289793	44	0.859102621	1	10.64999962	65.66000366
0	1	2	99.3	178	31.10000038	79.5	105.8181839	38.68181992	59.59090805	18.22727203	35.82381058	99.54545593	11	8	0	0	1	0	0	0	0	1	0	0	0	1	1	0	0	10.02499962	3.757499933	9.125	24.35000038	31.375	77.5	282	76	104.5	2.625	105.5	140.75	4.650000095	15	15.5	81.25	0.5	1.5	16.5	80.57499695
0	1	3	105.65	165	31.5	67.68421173	120.8421021	67.73683929	84.42105103	15.73684216	36.46333313	97.68421173	2	14	0	0	0	0	1	0	1	0	0	0	0	0	1	0	0	5.900000095	5.130000114	15.69999981	30.60000038	32.90000153	93	239	18	103	1.399999976	88	141	4.400000095	38	32	103	0.8	1.100000024	11.80000019	54.84999847
0	1	2	88.65	165	32.5	78.05555725	111.3333359	54.61111069	70.44444275	22.88235283	36.39411926	97.4375	7	14	0	0	0	0	0	0	0	1	0	0	0	0	1	0	0	14.10000038	3.579999924	9.880000114	27.57999992	30.54000092	91	310.2000122	14.80000019	95.80000305	1.299999952	84.40000153	137.6000061	4.239999771	15	27	80	2.1	1.75	19.10000038	81.22000122
0	1	2	68.15	173	22.89999962	89.46154022	109.217392	62	77.26087189	20.02272797	36.20808115	95.8666687	6	15	0	0	0	0	1	0	1	0	0	0	0	0	1	0	0	4.800000191	4.039999962	11.89999962	29.5	30.60000038	96	155	15	107	0.800000012	74	142	5	40	28	60	0.7	1.200000048	12.89999962	62.95000076
0	1	1	88.7	173	29.70000076	77.52381134	110.5714264	70.19047546	84.76190186	16.29545403	37.02750015	96.78947449	6	15	0	0	0	0	0	0	1	1	0	0	0	0	0	0	0	14.89999962	5.25	17.39999962	33.09999847	34.40000153	96	163	19	101	1.299999952	127	140	4.699999809	19	16	35	0.8	1.200000048	12.80000019	28.39999962
0	1	2	53.75	152	21	86.1875	112.6875	66.4375	82.5	16.70588303	36.75833511	98.8125	3	15	0	0	0	1	0	1	0	0	0	0	0	0	0	0	0	12.19999981	4.309999943	12.39999962	28.79999924	32.20000076	89	237	11	101	0.800000012	106	140	4.400000095	27	30	61	0.4	1.100000024	12.30000019	64.59999847
0	1	2	124	180	38.20000076	76.8181839	112.3333359	64.33333588	80.08333588	18.66666603	36.48664458	95	3	14	0	0	0	0	0	1	1	0	0	0	0	0	1	0	0	6.800000191	4.110000134	11.69999981	28.5	32.70000076	87	163	22	106	1.100000024	175	142	4.5	18	13	54	0.4	1.100000024	12	29.20000076
0	1	1	78.1	157	31.10000038	83.41666412	98	57.07692337	72.2307663	15.08333302	36.61000061	97.08333588	0	15	0	0	0	0	1	1	1	0	0	0	0	0	0	0	0	11.05000019	4.264999866	13.5	31.72500038	33.65000153	94.25	230	18.25	104.5	0.699999988	132.5	139	3.599999905	28.61716003	21.53439855	31.44197006	-0.563857792	1	10.80000019	95.47499847
0	0	0	62	170	21.29999924	83.75	117.6399994	67.40000153	83.36000061	17.05999947	36.68999863	99.45833588	2	15	0	0	0	0	0	0	0	0	0	0	0	0	0	0	0	7.400000095	4.440000057	14.30000019	32.20000076	34	95	271	11	100	0.699999988	93	138	4.599999905	27	35	101	0.3	1.066666722	11.89999962	50.47999954
0	1	1	81.25	183	24	70.5	119.125	46.625	67.125	14.94444466	36.46333313	97.5	5	14	0	0	0	1	0	1	0	1	0	0	0	0	0	0	1	7.300000191	4.659999847	13.30000019	28.5	32.5	88	169	32.33333206	100	1.399999976	168.3333282	139	4.099999905	17	18	65	0.6	1.100000024	11.39999962	52.66666794
0	1	3	69.9	180	20.60000038	67.73683929	126.242424	52.09090805	81.06060791	18.95454597	36.20307541	97.61904907	8	15	0	0	0	1	0	1	1	0	0	0	0	0	0	0	1	11.33749962	2.563333273	8.387499809	32.96666718	34	97	188.6666718	76	101.375	5.199999809	206.375	138.125	3.887500048	18	21	61	0.7	1.200000048	13.05000019	63.53749847
0	1	1	78.9	152	32.20000076	83.53333282	116.4333344	56.66666794	75.53333282	16.26666641	36.46166611	96.53333282	1	14	0	0	0	0	1	0	0	0	0	0	0	0	0	0	0	5.699999809	3.99000001	12.60000038	31.60000038	33.29999924	95	216	13	104	0.699999988	116	139	4	18	20	112	0.5	1	11.19999981	38.70000076
0	1	1	112.55	165	38.90000153	85.3125	112.75	63.75	80.25	17.25	36.43999863	94.0625	2	15	1	0	0	0	0	0	0	0	0	0	0	0	0	0	0	6.300000191	4.28000021	13.80000019	32.20000076	34.79999924	93	178	14	108	0.699999988	106	143	3.599999905	30	28	55	0.5	1.100000024	12.30000019	30.20000076
0	0	0	71.2	157	33.70000076	97.75	118.6999969	74.09999847	88.44999695	18.90476227	36.81326419	98.44999695	10	3	0	0	0	0	0	0	0	0	0	0	0	0	0	0	1	9.399999619	4.75	14.19999981	29.89999962	32.79999924	91	251.5	18	102.5	0.800000012	90.5	137.5	4.5	34	31	85	0.5	1.100000024	12.14999962	26.85000038
0	1	1	66	155	27.60000038	62.33333206	125.4444427	53.5	76.77777863	17.89473724	36.06666565	99.26667023	6	14	0	0	0	0	0	0	1	1	0	0	0	0	0	0	0	7.449999809	2.974999905	8.050000191	27.04999924	30.5	88.5	229.5	18	96	1.399999976	90	138	4.400000095	21	22	77	0.3	1.049999952	11.55000019	28.20000076
0	0	0	101.75	183	29.5	65.94444275	109.6111145	59.83333206	73.44444275	13.64999962	35.97000122	97.05555725	5	15	0	0	0	0	1	0	1	0	0	0	0	0	0	0	0	3.900000095	3.980000019	12.10000038	30.39999962	35.40000153	86	265	19	94	0.800000012	135	135	4.300000191	29	23	55	0.4	1.100000024	11.5	32.5
0	0	0	106.75	178	35.09999847	69.75	120.4545441	71.45454407	88.54545593	16.83333397	36.01818085	99.54545593	2	15	1	0	0	0	1	0	0	0	0	0	0	0	1	0	0	5.699999809	5.239999771	15.89999962	30.29999924	34.09999847	89	178	23	102	0.899999976	153	137	4.199999809	33	31	61	1	1.200000048	13.10000038	36
0	1	1	92	170	29.29999924	88.19999695	110.5333328	65.33333588	81.30000305	15.38888931	36.31020459	99.66666412	11	15	0	0	0	0	0	0	1	1	0	0	0	0	1	0	0	8.199999809	4.960000038	14.69999981	29.60000038	32.5	91	143	29	100	1.700000048	143	138	4.400000095	10	21	75	0.6	1.200000048	13.19999981	37.59999847
0	1	3	91	168	33.20000076	59.9375	110.625	72.8125	95	16.5	36.59749985	96	0	15	0	0	0	1	1	0	1	0	0	0	0	0	0	0	1	11.58333302	3.960000038	12.57999992	31.73999977	35.06000137	90.59999847	202.1999969	9.5	101.8333359	0.783333361	114.3333359	138.3333282	4.133333206	31	84.5	94.5	0.5	1.058720628	11.69055527	55.71666718
0	1	1	68.5	168	24.39999962	81.19999695	114.3333359	46.26666641	67.53333282	14.39999962	36.41666794	98.40000153	4	14	0	0	0	0	0	0	1	0	0	0	0	0	1	0	0	6.800000191	4.539999962	13	28.60000038	32	89	301	13	102	0.600000024	99	143	3.900000095	15	21	51	0.6	1.100000024	12.19999981	50.76666641
0	1	1	128.25	178	40.40000153	80.92308044	117.1666641	74.08333588	86.75	15.21428585	36.11580119	97.84615326	10	15	1	0	0	0	0	0	1	1	0	0	0	0	1	0	1	7.099999905	4.75	12.30000019	25.89999962	30.79999924	84	156	17	106	1.200000048	106	143	3.400000095	14	17	106	2.3	1.350000024	14.89999962	30
0	0	0	89	173	31.20000076	93.0625	119.4375	53.625	71.9375	18.05882263	36.90022001	96.875	4	15	0	0	0	0	1	0	0	0	0	0	0	0	0	0	0	5.400000095	4.599999905	14.30000019	31.20000076	34.20000076	91	128	16	107	1	109	143	3.799999952	17	21	45	1.4	1.049999952	11.35000038	67.67500305
0	1	2	98.5	180	29.79999924	67.78125	110.969696	54.95454407	70.42424011	18.6875	36.09000015	98.34375	1	15	1	0	0	0	0	1	1	0	1	0	0	0	0	0	0	7.800000191	3.950000048	12.60000038	31.89999962	35.20000076	91	221	10	102	0.699999988	122	141	3.599999905	-4.725827936	-1.693625976	7.356974666	1.358397306	1.133333325	12.33333302	62.70000076
0	1	2	90.85	165	31.60000038	68.79412079	111.1764679	49.41176605	68.29412079	18.44285774	36.14857101	98.45454407	5	15	0	0	0	0	0	1	0	1	0	0	0	0	0	0	0	6.199999809	3.599999905	11	30.60000038	32	96	222	23	101	1.700000048	239	135	4.300000191	16	16	28	0.4	1	11.39999962	29.79999924
0	0	0	83.85	170	28.20000076	89.5	122.7857132	63.7857132	83.2857132	18.0714283	36.33333206	99.35713959	1	15	0	0	0	1	1	0	1	0	0	0	0	0	0	0	0	5.900000095	3.930000067	10.69999981	27.20000076	31.39999962	87	217	11	105	0.600000024	93	140	4.400000095	11	13	88	0.2	1.100000024	11.69999981	30.10000038
0	1	1	85.8	173	30.60000038	73.90908813	111.4545441	61.63636398	78.90908813	14.83333302	35.91749954	99.54545593	2	14	0	0	0	1	1	0	1	0	0	0	0	0	0	0	1	8.199999809	4.25	14.10000038	33.09999847	33.90000153	98	164	20	104	1	93	139	4.300000191	14	16	48	0.4	1	10.60000038	26.79999924
0	1	2	84.2	178	30.89999962	75.15789795	104.7368393	63.89473724	78.05000305	23.20000076	37.38666534	98.30000305	1	15	0	0	0	1	0	1	1	0	0	0	0	0	0	0	1	8.933333397	3.369999886	10.23333359	30.38333321	31.36666679	97	115.5	33.66666794	101	1.016666651	115.5	138.5	3.633333445	24	50	67	0.4	1.633333325	17.83333397	51.03333282
0	0	0	75	165	32.70000076	96	107.0588226	62.05882263	86.1764679	16.47058868	36.875	98.29412079	5	14	0	0	0	0	0	1	1	0	0	0	0	0	1	0	0	7.349999905	4.585000038	14.44999981	31.5	34.79999924	90.5	189.5	16	103	0.899999976	115.5	139.5	3.950000048	23	20	94	0.5	1	11.19999981	31.60000038
0	1	1	75.8	165	28.79999924	70.44444275	146.777771	49.44444275	77.55555725	17.79999924	36.44499969	98.77777863	4	15	0	0	1	0	0	1	1	1	0	0	0	0	0	0	0	3	2.569999933	9.399999619	36.5	33.20000076	110	94	29	104	1.299999952	102	142	3.700000048	21	25	50	0.7	1.100000024	11.80000019	27.29999924
0	1	2	65.7	163	27.60000038	97.31999969	92.55999756	54.52000046	74.38461304	17.01922989	37.62272644	96.23999786	8	15	0	0	1	0	0	1	1	0	0	0	0	0	1	0	1	14.55000019	4.952499866	13.52499962	27.32500076	31.02499962	88.25	268.75	14.25	93.5	0.449999988	325.3333435	133	3.625	-8.01518517	7.834560893	140	1.08181635	1	10.39999962	35.67499924
0	1	1	82	175	28.39999962	85.23529053	115.3529434	65.11764526	82.8235321	15.23684216	36.52352905	99.375	1	15	0	0	0	0	1	0	1	0	0	0	0	0	1	0	0	11.64999962	5.179999828	15.55000019	30.04999924	34.65000153	87	344.5	17.5	99	0.800000012	115	134	3.700000048	56	52	60	1.1	1.049999952	11.69999981	47.15000153
0	1	2	76	168	27.39999962	72.7857132	125.0849075	65.26415253	85.27777863	16.9821434	36.50999832	96.96078491	7	14	0	0	1	0	1	0	0	0	0	0	0	0	1	0	0	7.320000172	3.523999929	10.47999954	29.76000023	32.97999954	90	151	30	96.59999847	0.800000012	117	132.6000061	4.460000038	36	20	58	0.5	1.5	16.89999962	59.22000122
0	1	2	100.65	183	31.29999924	69.5	116.5	61.66666794	79.66666412	16.83333397	36.61249924	97	7	14	0	0	0	0	1	0	1	0	0	0	0	0	1	0	0	6.699999809	4.449999809	13.89999962	31.20000076	32.90000153	95	170	22	108	0.800000012	104	142	4.849999905	25	30	48	0.6	1.600000024	17.20000076	39.09999847
0	1	2	79.9	163	30	70.8181839	135.3214264	55.32143021	79.42857361	17.97826004	35.97000122	100	0	3	1	0	0	1	1	1	0	0	0	0	0	0	1	0	0	11.60000038	4.900000095	14.69999981	30	33.29999924	90	283	27	100	1.200000048	151	139	3.599999905	12	23	120	1.2	1.100000024	11.60000038	32.29999924
0	1	3	120.05	173	38.5	78.6111145	113.0555573	57.33333206	75.55555725	18.44444466	37.01918008	99.44444275	7	15	1	0	1	1	0	1	1	0	0	0	0	0	1	0	0	9.100000381	3.775000095	11.30000019	29.95000076	31.54999924	95	265	38	102.5	3.900000095	127	140.5	3.799999952	13	22	108	0.3	1	10.39999962	32.59999847
0	1	2	107.45	183	31.70000076	79.47368622	106.8421021	69.89473724	82.47368622	17.42105293	36.56538775	96.8235321	7	15	0	0	0	1	0	0	0	0	0	0	0	0	0	0	1	5.949999809	4.070000172	13.30000019	32.65000153	35	93.5	205	12	102.5	1.149999976	93	138.5	3.950000048	129.5	27.5	78.5	0.7	1.100000024	12.19999981	27.29999924
0	1	1	61.55	157	23.79999924	69.44999695	110	49.8571434	69.85713959	14.77777767	36.57857132	99.90000153	2	15	0	0	0	0	1	1	1	0	0	0	0	0	0	0	0	9.5	4.070000172	12.30000019	30.20000076	33.70000076	90	209	19.5	90.5	0.649999976	180	128.6666718	4	-7.451200374	17.78773179	46.92784168	0.750835972	1.45715962	15.60109437	27.89999962
0	1	2	59.05	160	26	78.8888855	105.2407379	55.74074173	74.35185242	15.09615421	36.1461525	99.13636017	3	15	0	0	1	0	0	0	0	1	0	0	0	0	1	0	0	8.159999847	3.230000019	11.06000042	34.36000061	33	104	204.6000061	19.60000038	100.4000015	1.059999943	101.5999985	142	3.599999905	18	32	103	1.2	1.450000048	15.94999981	83.125
0	1	2	68.4	173	22.29999924	100.2666702	109	42.26666641	59.79999924	18.875	36.83499908	98.59999847	3	14	0	0	0	0	1	1	0	0	0	0	0	0	0	0	0	10.89999962	4.130000114	13.5	32.70000076	34.40000153	95	193	5	104	0.600000024	60	142	3.599999905	12	22	67	0.3	0.899999976	9.600000381	37
0	1	2	78.95	157	28.89999962	75	122.7600021	37.20000076	72.90384674	15.77083302	36.50157928	97.40000153	7	15	0	0	0	0	1	0	0	0	0	0	0	0	1	0	0	6.300000191	3.305000067	9.600000381	29	34.09999847	85	171	21.83333397	106.1666641	1	103.8333359	140.1666718	3.900000095	14.21576723	56.82121601	102.2091228	1.468663864	1.100000024	12	66.33333588
0	0	0	61.25	165	22.79999924	72	115.2777786	69.72222137	87	17.7368412	33.70000076	97.05555725	6	14	0	0	0	0	0	0	1	0	0	0	0	0	1	0	0	8.399999619	4.019999981	11.39999962	28.39999962	32.5	87	185	25	102	0.899999976	115	141	3.799999952	15	16	53	0.5	1.100000024	11.39999962	29
0	1	2	98	173	32.79999924	79.9375	112	56.4375	74.3125	16.64705849	36.47999954	98.3125	3	15	0	0	0	0	1	0	1	0	0	0	0	0	0	0	0	4.699999809	4.159999847	12.80000019	30.70000076	34.5	89	204	15	106	0.800000012	94	141	4.300000191	20	21	68	0.7	1.200000048	12.89999962	33.15000153
0	1	2	96.4	160	36.29999924	83.36000061	110.5199966	54.72000122	71.83999634	14.70833302	35.59400177	99.5	4	4	0	0	1	1	0	0	1	1	0	0	0	0	1	0	0	6.800000191	4.460000038	12.19999981	27.29999924	31.60000038	86	212	57	97	2.099999905	111	135	4.300000191	64	67	123	0.2	1.200000048	14	39.79999924
0	1	2	65.6	157	26.10000038	72.91666412	136.2727203	53.63636398	79.45454407	19	36.46333313	97.83333588	2	15	0	0	1	0	1	1	1	0	0	0	0	0	1	0	0	5.900000095	4.099999905	13	31.70000076	33	96	141	27	101	0.699999988	257	140	3.5	93	67	83	0.9	1.100000024	12.5	47.34999847
0	1	2	82.1	170	27.39999962	79.2142868	108.0740738	62.51852036	76.40740967	16.77777863	36.11000061	99.7857132	3	15	0	0	0	0	1	1	0	0	0	0	0	0	0	0	0	11.39999962	3.720000029	12.10000038	32.5	34.90000153	93	320	16	101	1.200000048	132	137	4.5	13	24	60	0.4	1.100000024	11.39999962	93.72499847
0	1	1	68.2	157	26.5	70	113.5555573	59.88888931	79.72222137	14.94117641	35.84444427	98.31578827	5	14	0	0	0	0	0	0	0	0	0	0	0	0	1	0	0	9.800000191	4.309999943	12.19999981	28.29999924	31.10000038	91	194	34	100	1.399999976	94	136	4.800000191	55	81	109	0.4	1.200000048	12.60000038	30.79999924
0	1	3	94.85	163	34.5	84	106.1923065	70.38461304	82.07691956	18.72727203	37.06363678	94.58333588	9	15	0	0	0	1	0	1	1	0	0	0	0	0	1	0	1	6.800000191	5.300000191	14.5	27.39999962	31.89999962	86	278	21	100	0.800000012	262	138	3.900000095	122	59.5	222.5	0.6	1.200000048	12.89999962	53
0	1	3	73.95	160	30.60000038	54.7142868	112.8571396	41	63.8571434	17.5	36.20800018	99.57142639	2	14	1	0	1	0	1	0	1	0	0	0	0	0	1	0	0	7.400000095	4.579999924	12	26.20000076	30.70000076	85	285	36	100	1.200000048	75	140	4.199999809	21	30	65	0.6	1.100000024	11.60000038	30.60000038
0	1	2	130.3	173	42.09999847	81.07142639	104.4285736	63.3571434	78.42857361	20.60000038	36.875	96.07142639	2	10	1	0	1	0	0	0	1	1	0	0	0	0	1	0	1	7.400000095	4.820000172	14.10000038	29.29999924	32.59999847	90	225	18	100	1.100000024	117	139	3.5	43	37	66	0.2	1.100000024	11.69999981	132.1750031
0	1	2	81.55	188.4819198	25	75.88235474	118.7647095	55.35293961	75.23529053	15.25	36.76399994	99.29412079	4	15	0	0	0	0	1	1	1	0	0	0	0	0	0	0	1	5.900000095	4.130000114	12.39999962	30	34	88	210	18	101	1.100000024	230	137	4.199999809	19	18	49	1.1	1.100000024	11.80000019	26.39999962
0	1	2	95	178	35	81.5	105.8333359	60.33333206	80.47222137	20.63157845	36.7275076	96.76470947	5	15	1	0	0	1	0	0	0	0	0	0	0	0	0	0	1	6.199999809	4.800000191	14.60000038	30.39999962	32.5	94	110	12	105	0.899999976	130	142	4.099999905	31	133	86	1.3	1.200000048	12.80000019	57.75999832
0	1	1	86	170	29.79999924	75.30000305	113.7142868	47.38095093	69.7142868	17.33333397	36.36571503	97.90000153	4	14	1	0	0	0	1	0	1	0	0	0	0	0	0	0	0	7.300000191	4.070000172	11.80000019	29	32.79999924	89	254	15	108	0.899999976	117	145	4.300000191	11	16	83	0.5	1.100000024	12.30000019	33
0	1	3	78	171.6895597	27.79999924	75.59999847	138.3871002	41.12903214	74.80644989	22.06896591	37.07333374	94.86206818	1	15	0	0	1	0	1	0	0	0	0	0	0	0	0	0	0	21.39999962	3.940000057	11.19999981	28.39999962	31.20000076	91	130	22	101	0.899999976	105	135	4.900000095	13	24	57	0.4	1.100000024	11.60000038	29.39999962
0	1	1	81.3	178	26	74.21052551	103.6315765	56.05263138	73.10526276	16.94736862	36.0261116	99.89473724	7	15	0	0	0	1	1	0	1	0	0	0	0	0	0	0	0	3.900000095	3.480000019	11.89999962	34.20000076	34.20000076	100	132	11	99	0.600000024	92	133	4.199999809	76	97	56	2.2	1.200000048	12.89999962	27.89999962
0	1	1	95.3	175	29.29999924	95.83999634	110.0384598	59.5	76.34615326	17.2857151	36.86999893	98.30769348	4	14	0	0	0	0	1	1	1	0	0	0	0	0	0	0	0	8.300000191	4.909999847	15.10000038	30.79999924	34.90000153	88	117	13	97	0.699999988	281	133	4	19	17	64	0.7	1	11.19999981	96.09999847
0	1	1	90.2	175	25.79999924	73.95833588	112.2608719	56.34782791	73.6521759	14.56818199	36.62833405	98.59091187	6	7	0	0	0	0	1	0	1	0	0	0	0	0	0	0	1	7.5	4.309999943	13.89999962	32.29999924	33.70000076	96	156	13	99	0.800000012	135	138	3.799999952	36	37	70	0.6	0.899999976	9.5	29.29999924
0	0	0	73	157	35.70000076	81.09999847	105.8000031	60.09999847	77.09999847	15.81818199	36.32332779	98.14286041	4	15	1	0	1	0	0	0	1	0	0	0	0	0	1	0	0	9	4.170000076	13	31.20000076	33.59999847	93	331	29.5	98.5	1.049999952	95	138.5	4	88	26	103	0.5	1.149999976	12.60000038	29.04999924
0	1	1	97.15	168	33.5	78.53845978	98.7692337	61.30769348	71.33333588	21.61538506	36.87333298	96.66666412	5	15	0	1	0	0	0	0	0	0	0	0	0	0	0	0	1	9.199999809	5.090000153	15.89999962	31.20000076	34.59999847	90	256	19	104	0.800000012	111	138	4.300000191	20	17	74	0.2	1	10.39999962	31.5
0	1	2	83.5	168	26.60000038	73.95237732	114.6304321	71.13043213	88.78260803	16.5	36.25999832	96.23809814	3	15	0	0	0	0	1	0	0	0	0	0	0	0	1	0	0	7.800000191	4.900000095	15.89999962	32.40000153	33.29999924	98	209	15	102	0.899999976	139	143	4.199999809	27	27	95	0.8	1.200000048	12.60000038	25.70000076
0	1	2	95	168	32.90000153	80.22222137	117.3333359	46	67.05555725	18.39473724	36.36111069	95.77777863	5	14	0	0	0	0	1	0	1	0	0	0	0	0	1	0	0	7.900000095	4.159999847	12.30000019	29.60000038	33.40000153	89	209	22	105	1	115	142	4.099999905	12	16	91	0.3	1.100000024	11.89999962	34
0	1	2	93.95	168	32.70000076	88.84210205	117	53.05263138	73.21052551	16.18420982	36.35599899	99.68421173	4	15	0	0	0	1	1	1	1	0	0	0	0	0	0	0	0	8.225000381	4.045000076	12.30000019	30.42499924	32.42499924	94	188.5	10.75	102.75	0.699999988	155.75	142.5	4.224999905	27	27	81	0.2	1.200000048	12.60000038	76.25
0	1	1	77.45	163	29.60000038	91.77777863	112.4347839	58.60869598	73.17391205	17.71052551	37.23166656	99.6111145	2	14	0	0	0	0	0	1	1	0	0	0	0	0	0	0	1	10.5	3.25	11	33.79999924	32.5	104	243	12	100	0.899999976	177	135	4.099999905	21	17	136	0.3	1.100000024	11.5	32.70000076
0	0	0	93.05	175	30	95.875	112.5	61.5625	77.625	14.34375	36.28749847	90.625	1	4	0	0	0	0	1	0	1	0	0	0	0	0	0	0	0	5.599999905	4.659999847	13.60000038	29.29999924	33.70000076	87	203	11	108	1.100000024	95	143	4.099999905	18	21	54	0.5	1.100000024	12.69999981	47.59999847
0	1	1	76.95	173	24.10000038	85.1333313	121.1999969	58.93333435	77.64705658	17.03125	36.51666641	97.06666565	2	15	0	0	0	0	1	0	1	0	0	0	0	0	1	0	0	9.725000381	3.930000067	12.32499981	31.25	34.15000153	91.5	199.5	19.5	104.25	0.824999988	100.75	141.25	3.974999905	23	33	90	0.4	1.100000024	12	47.54999924
0	0	0	82.1	173	25.39999962	95.7692337	103.2307663	59.46154022	74.07691956	13.73076916	36.32143021	99.92308044	7	15	0	0	0	0	0	0	1	1	0	0	0	0	0	0	0	7.849999905	4.929999828	13.80000019	27.96666718	32.58333206	86	162.1666718	15.66666698	100.6666641	1.316666722	127.5	137.6666718	3.900000095	47.85278252	48.6543639	72.10366055	0.377301894	1	11.14999962	65.51667023
0	1	1	89.1	168	32.09999847	82.1111145	110.5	56.33333206	73.8888855	15.76470566	36.625	97	4	15	0	0	0	0	1	1	1	0	0	0	0	0	0	0	1	8.600000381	4.159999847	13.60000038	32.70000076	35.09999847	93	207	17	100	0.699999988	123	139	4.599999905	19	22	65	0.7	1.100000024	11.39999962	29.70000076
0	1	2	109	163	44.59999847	84.73912811	118.9565201	59.17391205	76.95652008	18.62000084	36.28410791	99.26087189	4	3	1	0	1	0	1	1	0	0	0	0	0	0	1	0	0	7.599999905	4.230000019	10.30000019	24.39999962	30.20000076	81	189	20	104	0.800000012	124	141	3.799999952	15	21	55	0.4	1.5	16.20000076	32.79999924
0	1	2	93.4	163	34	90	119.4166641	49.66666794	66.08333588	20.79166603	35.75833511	98.33333588	4	14	1	0	0	1	1	1	0	0	0	0	0	0	1	0	0	13.10000038	4.480000019	11.60000038	25.89999962	31.39999962	83	335	12	106	0.600000024	152	144	4	16	14	109	0.2	1.100000024	11.5	38.5
0	1	1	57	159.4729631	31	66.78260803	113.2608719	44.39130402	70.86956787	19.60869598	36.72200012	97.73912811	1	15	0	0	1	0	0	0	1	0	0	0	0	0	0	0	0	5.5	3.569999933	10.80000019	30.29999924	32	94	123	47	96	1	97	136	3.900000095	18	24	63	0.8	1.100000024	11.69999981	28.79999924
0	1	2	78	173	28	90.94736481	124.1052628	51.78947449	75.47368622	20.05263138	36.79000092	97.63157654	4	14	0	0	0	0	0	1	1	1	0	0	0	0	1	0	0	5.5	4.146666527	11.69999981	28.23333359	32.83333206	86.33333588	213.3333282	20.33333397	106	1.200000048	120.5	144.3333282	4.433333397	17	14	92	0.3	1.299999952	14.16666698	25.13333321
0	1	1	83.75	173	27.10000038	73.55555725	113.8888855	55.55555725	73.66666412	19.25	36.79666519	97.66666412	3	3	0	1	0	0	1	0	0	0	0	0	0	0	0	0	1	11.5	4.559999943	14.60000038	32	32.5	99	224	22	101	0.699999988	87	141	4.300000191	17	16	72	0.3	1.100000024	11.39999962	46.20000076
0	1	2	94.25	180	29	71.93333435	114.0999985	57.16666794	72.09999847	18.51666641	36.52142715	98.26667023	3	15	0	0	0	1	1	0	1	0	0	0	0	0	0	0	0	6.199999809	5.023333549	15.03333378	29.96666718	34.16666794	88	223.3333282	7.666666508	104	0.733333349	87.66666412	139.3333282	4.5	41	30	73	0.7	1.149999976	12.25	52.23333359
0	1	2	92.7	178	34	87.35483551	112	49.77419281	68.35483551	16.90322495	36.04999924	99.87096405	3	15	0	0	0	0	1	1	1	0	0	0	0	0	0	0	0	11.63333321	4.273333549	10	23.39999962	32.90000153	71	263	13	107.3333359	0.966666639	166.6666718	139.6666718	4.266666889	19	34	72	0.4	1.200000048	13.9333334	61.29999924
0	1	1	83.1	173	26.10000038	92.5625	105.96875	62.6875	75.25	18.41176414	36.95999908	99.375	2	14	0	0	0	0	0	0	1	0	0	0	0	0	0	0	1	7.400000095	4.650000095	13.44999981	28.95000076	34.40000153	84.5	294.5	16.5	102.5	0.850000024	128.5	138	3.950000048	19	17	62	0.3	1.100000024	11.80000019	33.20000076
0	1	2	94.1	168	4797.299805	76.78947449	115.421051	54.89473724	73.57894897	17.60526276	36.3777771	99.73683929	8	15	0	0	1	0	1	1	1	0	0	0	0	1	1	0	0	5.533333302	5.063333511	14.96666622	29.5	34.16666794	86.66666412	136.6666718	19.33333397	103.6666641	1.233333349	193.3333282	139.6666718	3.866666555	20	20	49	2.1	1.284890647	13.64012855	53.76666641
0	1	1	55	150	25	74.72222137	102.7894745	58.63158035	73.10526276	15.58333302	35.25	99.1111145	2	15	0	0	0	0	0	0	1	0	0	0	0	0	0	0	0	10.18000031	4.768000126	14.73999977	30.94000053	33.72000122	92.19999695	216	13.60000038	104.4000015	0.699999988	99	139.1999969	4.460000038	24	22	70	0.5	1	10.80000019	57.61999893
0	0	0	90.6	180	27.79999924	89.26667023	114.8666687	63.93333435	81.59999847	18.32500076	36.63285828	97.93333435	3	15	0	0	0	1	1	0	1	0	0	0	0	0	0	0	1	9.899999619	5.017499924	15.77499962	31.35000038	34.47499847	91.25	214	15.25	101.75	0.800000012	107	136	3.825000048	20	29	62	1	1	10.89999962	50
0	1	2	85	180	26.39999962	75.8888855	104.8888855	56.44444275	72.66666412	17.2631588	36.51250076	99.1111145	3	15	0	0	0	0	0	0	1	0	0	0	0	0	0	0	0	10.30000019	4.460000038	11.80000019	26.5	31.5	84	262	17	104	0.899999976	103	141	4.400000095	15	25	88	0.4	1.200000048	12.89999962	32.40000153
0	1	2	144.9	173	51.09999847	79.6875	104.9375	50.625	67.875	19.875	36.56999969	97.3125	4	15	1	0	0	1	0	1	1	0	0	1	0	0	1	0	0	5.699999809	3.730000019	10.5	28	33.70000076	83	301	25	101	1.200000048	124	137	4.099999905	19	20	93	0.5	1.299999952	14.19999981	29.29999924
0	1	2	99.5	147	32.79999924	84.54545593	102.6363602	63.45454407	78.09091187	14.04545498	36.38999939	99.36363983	2	15	1	0	0	0	1	0	0	0	0	0	0	0	0	0	0	6.099999905	4.099999905	12.69999981	31	35.29999924	88	224	15	105	0.899999976	144	140	4.199999809	17	23	87	0.5	1	10.80000019	30.10000038
0	0	0	85.35	173	28.39999962	78.1875	118.375	66.3125	85.53333282	19.75	36.77666855	98.625	2	15	0	0	0	0	0	0	1	0	0	0	0	0	0	0	0	6.199999809	4.440000057	13.5	30.39999962	33.40000153	91	196	14	107	0.800000012	102	142	4	14	12	67	0.3	0.899999976	10.10000038	30.10000038
0	0	0	82.3	170	28.20000076	90.36842346	116.0526352	63.31578827	81.73683929	20.02631569	36.77799988	97.73683929	2	15	0	0	0	1	1	0	1	0	0	0	0	0	0	0	0	7.175000191	4.5	13.72500038	30.52499962	34.52500153	88	181.75	13	104	0.875	94	140.75	4.275000095	26	61	49	0.8	1.100000024	12.35000038	62.59999847
0	1	2	106.35	170	34.59999847	84.9375	96.42857361	61.47618866	71.23809814	15.68421078	36.00666809	99.7857132	6	15	0	0	1	1	0	1	0	1	0	0	0	1	1	0	1	8.100000381	5.650000095	17.79999924	31.60000038	35.09999847	90	114	25	100	1.899999976	292	140	3.700000048	28	25	78	0.7	1.100000024	11.69999981	35.5
0	1	1	87.7	175	13.19999981	82.94736481	115.5263138	56.68421173	73.68421173	20.4285717	36.77000046	98.6111145	1	15	0	1	0	1	1	0	1	0	0	0	0	0	1	0	1	7.599999905	4.559999943	14.89999962	32.70000076	33.70000076	97	146	19	98.66666412	1	108.3333359	138.3333282	4.066666603	43	34	102	1	1	10.60000038	69.46666718
0	0	0	93.95	173	35.59999847	76.35713959	111.3571396	63.8571434	77.5	18.33333397	36.69800186	98	3	14	1	0	0	0	0	0	1	0	0	0	0	0	0	0	0	8	4.679999828	13.69999981	29.20000076	34.09999847	86	219	15	103	0.800000012	97	139	3.5	37	24	77	0.3	1.100000024	12	30.60000038
0	1	2	74.5	170	31	77.15789795	109.2105255	53.10526276	72.78947449	16.10000038	36.29692542	99.63157654	1	14	0	0	1	0	1	1	1	0	0	0	0	0	1	0	0	4.699999809	3.890000105	11.39999962	29.29999924	32.40000153	90	310	17	100	0.699999988	84	143	3.599999905	26	36	102	0.6	1.200000048	13.60000038	30.10000038
0	1	2	83.2	185	23.5	59.29999924	108.8000031	58	75.19999695	15.60000038	36.72000122	99	3	15	0	0	0	0	0	0	1	0	0	0	0	0	1	0	1	10.5	4.860000134	15.60000038	32.09999847	34.09999847	94	209	18	103	1	153	140	4.099999905	29	24	54	1	1.100000024	12.19999981	27.5
0	0	0	84	170	29	89.25	117.6919403	68.07028414	84	14.80000019	36.78181839	97.07691956	9	3	0	0	1	0	0	0	1	0	0	0	0	0	0	0	0	5.800000191	4.739999771	14.30000019	30.20000076	35.40000153	85	183	17	103	0.899999976	86	140	3.799999952	18	18	59	0.5	1.299999952	15	27.20000076
0	0	0	91.35	175	28.10000038	81.19999695	103.0999985	56.40000153	70.59999847	13.94999981	36.87752246	96.19999695	5	15	0	0	0	0	1	0	1	0	0	0	0	0	0	0	0	6.400000095	3.960000038	12.60000038	31.79999924	33.59999847	95	209	9	101	0.699999988	102	139	4.300000191	17	15	40	0.6	1	11.30000019	34.90000153
0	1	2	53.5	152	23.10000038	79.59999847	116.9000015	42	67.5	16.04545403	37.07441273	99.80000305	1	14	0	0	0	0	0	0	1	1	0	0	0	0	1	1	0	5.150000095	2.755000114	7.849999905	28.5	30.39999962	94	118.5	27.5	106.5	1.200000048	101	145	4.650000095	13	20	54	0.2	1	10.76666641	55.82500076
0	0	0	58.85	173	20.10000038	87.44999695	117.6500015	64.80000305	84.75	16.8571434	36.52750015	100	3	15	0	0	0	0	0	0	0	0	0	0	0	0	1	0	0	5.716666698	4.903333187	14.60000038	29.86666679	32.59999847	91.83333588	193.8333282	17.5	106.1666641	0.899999976	100.1666641	140.3333282	4.150000095	61.14765532	24.58929581	67.81868847	0.686678627	0.949999988	10.35000038	62.38333511
0	1	3	88	147	42.70000076	58.47826004	151.125	41.29166794	76.66666412	17.66666603	36.70750046	98.45833588	5	15	1	0	1	0	0	1	1	0	0	0	0	1	1	0	0	5.25	3.819999933	11.30000019	29.60000038	30.89999962	95.5	205.5	81.5	93	6.25	289	134.5	4.900000095	20	21.5	150	0.2	0.949999988	10.05000019	36.54999924
0	1	1	79.15	163	29.60000038	77.75	114.8000031	53.20000076	72.43333435	13.52631569	38.27999878	99	8	3	0	0	1	0	1	0	1	0	0	0	0	0	0	0	0	5.800000191	3.960000038	11.39999962	28.89999962	33.5	86	222	17	101	1	96	135	5.099999905	25	39	84	0.6	1.299999952	14.5	50.79999924
0	1	2	80.5	215	26.60000038	78.66666412	114.2857132	58.33333206	74.76190186	14.70454502	36.61000061	96.58333588	8	3	0	0	0	0	1	1	0	0	0	0	0	0	0	0	0	6.466666698	4.489999771	14.5666666	32.43333435	36.53333282	88.66666412	173.6666718	17.33333397	102	1.200000048	153.6666718	138	4.166666508	17	16	46	0.4	1.100000024	12.03333378	29.70000076
0	1	2	86.7	180	27.39999962	68.2857132	120.875	59.75	80.20833588	13.85714245	36.30500031	94.85713959	0	15	0	0	0	0	1	0	0	0	0	0	0	0	1	0	1	10.89999962	5.130000114	14.30000019	27.89999962	33.29999924	84	375	11	100	0.600000024	107	136	4.199999809	20	16	84	0.7	1.049999952	12.60000038	55.29999924
0	1	2	89.35	175	28.60000038	79.05000305	103.8000031	48.45000076	68.05000305	16.88888931	36.92200089	99.75	3	15	0	0	0	0	1	0	1	0	0	0	0	0	0	0	0	7.699999809	4.260000229	13	30.5	34.20000076	89	211	16	100	1.100000024	130	137	4.199999809	30	24	60	0.4	1	11.19999981	33.09999847
0	0	0	100.75	152	43.29999924	102.7058792	114.1176453	60.47058868	77.35294342	23.13888931	37.07058716	98.94117737	2	14	1	1	0	1	1	1	1	0	0	0	0	0	1	0	1	5.099999905	4.059999943	11.25	27.70000076	31.14999962	89	562.5	9.5	101	0.699999988	247	140	4.849999905	44	20	162	0.4	1	10.80000019	25.39999962
0	1	1	80.9	178	25.5	83.625	104.875	52	68.875	15.34375	36.69250107	99.8125	7	15	0	0	0	0	1	0	1	0	0	0	0	0	1	0	1	6	3.960000038	12.10000038	30.60000038	33	93	207	11	106	0.899999976	101	143	3.900000095	37	16	58	1.6	1.299999952	14	42.95000076
0	1	2	117.9	173	41.09999847	78.66666412	110.3333359	56	71.75	17.39999962	37.13399887	98.75	4	15	1	0	0	1	0	1	1	0	0	0	0	0	1	0	1	10.14999962	4.025000095	11.72500038	29.125	33	88.5	216.75	25.75	95.25	1.149999976	219.75	139	3.875	18	15	81	0.7	1.100000024	12.10000038	72.75
0	1	2	96.75	188	26.70000076	112.9047623	110.4666672	62.33333206	77	20.61904716	36.22000122	99	7	15	0	0	0	1	0	0	0	0	0	0	0	0	0	0	1	7.900000095	5.539999962	14.5	26.20000076	31.89999962	82	223	11	102	1	133	138	4.099999905	22	74	72	0.8	1.200000048	12.69999981	50.20000076
0	1	1	84.1	174	25.5	82	115	63.90909195	79.90908813	18.41666603	36.72999954	99.36363983	4	15	0	0	0	1	1	0	1	0	0	0	0	0	1	0	1	6.539999962	5.28399992	15.43999958	29.20000076	33.97999954	85.80000305	193.8000031	22.39999962	103.5999985	0.819999993	111.8000031	140	4.019999981	18	17	81	0.4	1.049999952	11.25	52.41999817
0	0	0	64	160	26.29999924	77.61904907	112.6190491	45.52381134	68.19047546	13.54545498	36.65250015	99.5	8	3	0	0	0	0	1	0	1	0	0	0	0	0	0	0	0	9	4.599999905	14.35000038	31.14999962	33.90000153	91.5	220.5	19.5	102	0.75	108.5	139	4.050000191	1.272282377	55.36598958	53.69522795	0.810290359	0.899999976	9.899999619	40.54999924
0	1	1	67.6	173	24.89999962	73	110.8571396	50.07143021	70.35713959	19	36.80166626	98.41666412	7	14	0	0	0	0	0	0	0	0	0	0	0	0	1	0	0	5	3.150000095	10.69999981	34	32	106	248	27	104	1.100000024	82	143	4.900000095	86	113	113	2.2	1	11.19999981	28.29999924
0	0	0	54.9	160	20.10000038	83.36363983	113.4545441	59.77272797	87.13636017	17.52173996	35.72000122	98.77272797	3	3	0	0	0	0	1	0	1	0	0	0	0	0	1	0	0	4.5	3.519999981	11.5	32.70000076	33	99	219	14	96	0.600000024	127	133	3.900000095	17	21	88	0.4	1.100000024	11.80000019	30
0	1	1	104.35	185	29.29999924	83.2857132	116.375	67.375	83.5	17.66666603	36.33499908	99	2	3	1	0	0	0	1	0	1	0	0	0	0	0	0	0	0	10.80000019	4.557499886	13.85000038	30.39999962	34.22499847	89	294.75	13.66666698	100.6666641	0.833333313	111	137.3333282	4.166666508	28	45	51	0.7	1	11.19999981	50.375
0	1	2	75.3	168	31.39999962	84.66666412	102.4666672	64.19999695	79.06666565	16.29999924	36.27529589	100	5	15	0	0	0	0	1	0	0	0	0	0	0	0	1	0	0	4.800000191	4.46999979	12.19999981	27.39999962	33.40000153	82	281	28	100	0.899999976	140	142	2.900000095	23	25	69	1	1.399999976	16	25.39999962
0	1	2	83.6	178	25.5	85.33333588	108.3333359	60.25	76.33333588	15.625	35.90000153	100	7	14	0	0	0	1	0	1	1	0	0	0	0	0	1	0	0	7.800000191	4.480000019	14.19999981	31.70000076	34.20000076	93	168	15	102	1.299999952	237	139	4.699999809	15	19	82	0.6	1.299999952	14.5	34.29999924
0	1	2	96.75	168	33.90000153	74	109.5	57.54166794	73.45833588	15.84615421	36.81999969	99.36000061	0	15	1	0	0	1	1	0	1	0	0	0	0	0	0	0	1	19.60000038	4.300000191	13.80000019	32.09999847	35	92	355	20	101	0.699999988	155	139	4.199999809	20	22	61	0.3	1	11.10000038	27.10000038
0	1	1	85.5	180	26.5	74.3125	120.5	61.125	79.9375	15.5	36.46269297	97.70587921	4	15	0	0	0	0	0	0	0	0	0	0	0	0	1	0	1	6.699999809	4.309999943	13.60000038	31.60000038	34.40000153	92	188	22	101	1.100000024	121	137	3.799999952	18	20	57	0.8	1.100000024	11.69999981	31
0	1	2	101.4	193	27.60000038	74.83333588	114.9166641	58.16666794	72.58333588	18	36.29090881	99.92308044	2	15	0	0	0	0	1	0	0	0	0	0	0	0	1	0	0	6	4.5	13.80000019	30.70000076	33.59999847	91	201	12	106	1.100000024	92	142	4.400000095	25	28	64	0.9	1	10.60000038	29.60000038
0	1	2	85.15	173	26.89999962	80.19999695	108.75	57.25	69.83333588	18.41304398	36.69800186	98.90000153	5	15	0	0	0	0	1	1	1	0	0	0	0	0	1	0	0	8.5	4.831999779	13.5	27.97999954	33.84000015	82.80000305	194.3999939	16.39999962	102.1999969	0.899999976	180.3999939	139.6000061	4.300000191	19	14	87	0.4	1.200000048	12.75	36.54000092
0	1	1	70.55	170	24.10000038	91.15384674	103.615387	54.53845978	68	16.34615326	36.83200073	98.38461304	4	14	0	0	0	1	0	0	1	1	0	0	0	0	0	0	0	8.300000191	4.599999905	13.10000038	28.5	32.90000153	87	198	16	107	0.800000012	86	143	4.599999905	20	16	83	0.4	1.100000024	11.89999962	29.79999924
0	1	2	74.75	155	32.29999924	80	109	66	82.83333588	22.0714283	36.13333511	99.5	4	15	0	0	0	0	1	0	0	0	0	0	0	0	0	0	0	5.599999905	4.059999943	11.89999962	29.29999924	33.20000076	88	181	28	105	0.699999988	93	144	3.700000048	21	20	94	0.3	1.100000024	12.39999962	41.75620278
0	1	2	90.25	173	24.79999924	54.96875	112.59375	43.25	64	14.6785717	36.38999939	99.71875	0	14	0	0	0	0	0	1	1	0	0	0	0	0	1	0	1	6.199999809	4.25	12.69999981	29.79999924	33.90000153	88	183	26	104	1.200000048	168	141	3.599999905	26	27	47	0.4	1	10.39999962	34
0	1	1	90.2	178	27.29999924	70.75	114.6363602	41.04545593	59.65999985	18.15384674	36.39258418	98.41666412	8	10	0	0	0	0	0	0	0	1	0	0	0	0	0	0	0	12.69999981	4.103333473	12.73333359	30.93333244	34.76666641	89.33333588	275.6666565	31	103.6666641	1.466666698	192	136.6666718	3.933333397	17.35813012	27.84787184	14.96885408	0.197966238	0.966666639	10.73333359	72.53333282
0	0	0	67.85	160	29.89999962	93.94444275	98.15000153	64.5	74.57499695	16.13888931	37.16923141	100	8	15	0	0	0	0	0	0	1	0	0	0	0	0	0	0	1	11.39999962	4.079999924	12.89999962	31.60000038	31.39999962	101	313	9	106	0.899999976	88	146	3.799999952	18	26	96	0.2	1.100000024	12.39999962	37.5
0	0	0	96.35	164	51.70000076	74	115.5714264	61.57143021	81.2857132	13.85714245	37.08499908	99.7142868	1	15	0	0	0	0	0	1	1	1	0	0	0	0	0	0	0	9	4.71999979	11.39999962	24.14999962	30.54999924	79	382.5	26.5	99.5	1.25	164	136.5	4.699999809	20	21	141	0.5	1.100000024	12.19999981	30.89999962
0	1	2	87.05	168	29.60000038	69.94444275	105.8333359	49.16666794	68.44444275	16	36.50999832	98.5	2	15	1	0	0	0	1	1	1	0	0	0	0	0	0	0	0	7.199999809	4.21999979	12.80000019	30.39999962	33.40000153	91	205	24	103	0.699999988	123	138	4	17	20	87	0.3	1	11.10000038	28.39999962
0	1	2	68.4	165	19.70000076	81.80555725	117.0294113	56.47058868	76.6764679	14	36.66869038	98.85713959	2	15	0	0	0	0	1	1	1	0	0	0	0	0	1	0	1	7.900000095	3.75999999	10.69999981	28.29999924	33.20000076	85	349	25	102	1	131	140	4.699999809	20	29	86	0.2	1.725000024	18.42499924	40.23333359
0	1	2	76.5	200	38.90000153	78	113.0454559	59.04545593	77.20833588	18.68181801	36.88142776	97.23809814	7	14	1	1	0	0	1	0	1	0	0	0	0	0	0	0	1	9.5	4.260000229	12.5	29.29999924	32.59999847	90	225	15	102	0.699999988	116	142	3.900000095	18	13	133	0.6	1.200000048	12.80000019	26
0	1	2	67.1	173.2807972	25.29999924	65.27777863	121.6315765	47.78947449	71.78947449	18.15789413	36.52999878	97.52631378	1	15	0	0	1	0	0	0	1	0	0	1	0	0	0	0	0	6.5	3.119999886	9.699999809	31.10000038	32	98	231	23	105	0.899999976	96	140	4.599999905	36	34	82	0.3	1	10.60000038	27.10000038
0	1	1	91.95	173	28.79999924	72.6875	114.125	56.1875	76.9375	15.6875	36.21333313	100	4	9	0	0	0	0	1	1	1	0	0	0	0	0	1	0	1	5.599999905	4.449999809	13.60000038	30.70000076	33.09999847	93	132	14	107	1	248	142	4.199999809	30	35	98	0.5	1.700000048	18.29999924	44.79999924
0	0	0	78.3	178	25.5	73.8125	109.875	56.875	81.375	14.96428585	35.98666763	99.4375	2	15	0	0	0	0	0	0	1	0	0	0	0	0	1	0	0	5.900000095	4.699999809	14.19999981	30.20000076	33.20000076	91	198	18	100	1	116	139	4.300000191	25	21	56	0.7	1	11	30.70000076
0	1	2	73	163	26.89999962	78.7692337	125.2307663	52.03845978	75.34615326	19.70370293	36.54499817	97.42308044	5	14	0	0	0	0	1	1	1	0	0	0	0	0	0	0	0	6.800000191	3.710000038	10.47500038	28.27499962	32.20000076	87.5	178.75	15.75	109	0.800000012	195	144	4.175000191	9	17	39	0.8	1.100000024	12.19999981	76.52500153
0	1	3	107.45	160	40.40000153	73.1764679	109.9411774	54	69.02941132	18.55555534	37.47499847	96.70587921	3	3	1	0	0	1	0	1	1	1	0	0	0	0	1	0	0	7.599999905	4.190000057	12.10000038	28.89999962	32.20000076	90	223	39	97	1.100000024	158	140	3.400000095	144	32	69	0.9	1.100000024	11.60000038	42.54999924
0	0	0	93.5	175	27.70000076	76.39583588	130.5661774	51.61029434	70.16912079	16.060606	37.04499817	97.27272797	2	14	0	0	1	0	0	1	1	1	0	0	0	0	1	0	0	6	3.839999914	11.89999962	31	31.5	98	153	30	104	1.100000024	92	136	4.599999905	23	28	71	1	1.700000048	18.5	35.29999924
0	1	2	85.7	170	27.89999962	90.5	110.8125	61.1875	80.25	15.79411793	36.15657105	99.5	2	15	0	0	0	0	0	0	0	0	0	0	0	0	1	0	0	5.5	5.690000057	10.89999962	19.20000076	30	64	173	15	99	0.800000012	86	137	3.700000048	15	18	83	1.1	1.5	16.29999924	79.84999847
0	0	0	54	163.5330173	24.29999924	80.625	139.25	49.97222137	77.05555725	21.4375	36.34749985	96.8666687	1	15	0	0	1	1	1	0	1	0	0	0	0	0	1	0	0	5.099999905	4.46999979	13.30000019	29.79999924	31.79999924	94	224	19	102	0.699999988	93	139	4.099999905	11	21	58	0.4	1.100000024	11.60000038	26.70000076
0	1	2	63.5	168	0.200000003	65.55555725	118.2083359	66.75	84.58333588	13.16666698	36.25	98.64705658	1	14	0	0	0	0	0	0	0	0	0	0	0	0	1	0	0	4.900000095	3.75	12.19999981	32.5	33.5	97	187	18	109	0.600000024	83	148	4.300000191	19	22	39	0.6	1	11	30.20000076
0	1	3	59.7	157	24	79.07142639	107.8666687	39.66666794	60.06666565	16.53333282	36.80749893	99.53845978	11	3	0	1	0	1	0	1	0	0	0	0	0	0	0	0	0	7.633333206	3.420000076	10.89999962	31.86666679	32.93333435	97	183	58.66666794	90	6.766666889	170.3333282	131.6666718	4.933333397	22	20	94	0.3	0.949999988	10.64999962	53.5
0	1	2	76.5	178	23.5	78.06451416	97.22580719	58.32258224	72.69999695	14.6785717	36.51313	99.66666412	5	15	0	0	0	0	0	0	0	1	0	0	0	0	1	0	1	7.400000095	4.650000095	12.10000038	26	30.5	85	268	19	99	1.600000024	116	134	4.400000095	16	20	82	0.6	1.299999952	13.69999981	45.5
0	1	2	102.5	183	28.60000038	71	109.0714264	64.35713959	80.2857132	17.93333244	36.73077011	100	3	14	0	0	0	0	0	0	0	0	0	0	0	0	1	0	1	7.099999905	4.46999979	14.60000038	32.59999847	33.59999847	97	142	18	108	0.800000012	59.25958737	142	4.099999905	50	31	100	0.5	1.299999952	14.5	75.80000305
0	1	2	98.3	175	31.39999962	84.19999695	103.4000015	58.09999847	74.90000153	16	37.05319297	98.8181839	2	14	1	0	0	0	0	1	1	0	0	0	0	0	1	0	0	13.69999981	3.619999886	11.55000019	31.89999962	33.95000076	93.5	291	18	98.5	0.649999976	115.5	137	4.25	85	43.5	109	0.5	1.299999952	14.10000038	32.45000076
0	1	2	103.2	183	29.79999924	83.83333588	106.2222214	67	81.1111145	15.57499981	35.80625153	99.30000305	6	15	0	0	0	1	1	0	1	0	0	0	0	0	1	0	1	5	4	12.80000019	32	32.29999924	99	151	14	101	0.800000012	129	135	4.800000191	32	27	57	1.4	1.5	16.10000038	65.90000153
0	1	2	72.85	168	25.29999924	79.41666412	113.25	58.66666794	75.33333588	17.66666603	36.46666718	98.41666412	6	15	0	0	0	1	0	0	1	1	0	0	0	0	0	0	0	9.199999809	3.589999914	8.5	23.70000076	29.79999924	79	362	50	108	1.299999952	114	143	4.5	30	22	67	0.368895659	1.299999952	14.5	27.39999962
0	1	2	54.4	152	23.79999924	82.08333588	112.5416641	47.33333206	78.68000031	14.98148155	36.31200027	97.16666412	2	15	0	0	0	1	1	1	1	0	0	0	0	1	0	0	1	7.800000191	3.109999895	10.69999981	34.40000153	37.70000076	91	218	23	101	0.800000012	129	135	4.199999809	28	52	60	0.7	1.100000024	12.10000038	43
0	0	0	94.45	152	42.79999924	68.95237732	124	58.57143021	86.2857132	18.66666603	36.61000061	94.29629517	3	15	1	0	0	0	1	0	1	0	0	0	0	0	0	0	0	5	3.869999886	11.69999981	30.10000038	31.29999924	96	121	24	100	1.200000048	112	141	4.400000095	22	54	79	0.4	1	10.80000019	30.60000038
0	0	0	88.3	173	28.60000038	88.77777863	114.2222214	62.27777863	77.55555725	15.72222233	36.74705887	99.8888855	3	14	0	0	0	1	0	0	0	0	0	0	0	0	0	0	0	6.349999905	4.985000134	15.30000019	30.67499924	32.70000076	94	289.25	18.25	99.5	1.200000048	104.25	137.25	4.300000191	55.83664139	66.40968381	135.1334885	0.024547181	1	11.10000038	68.40000153
0	1	2	74.1	178	22.39999962	91.42857361	101.2857132	58.76190567	73.7142868	19.13636398	36.77273652	98.57142639	4	15	0	0	0	1	0	0	0	0	0	0	0	0	0	0	1	13.60000038	2.960000038	11	37.20000076	34.09999847	109	446	37	97	1.600000024	140	137	4.300000191	43	62	151	0.4	1.200000048	12.69999981	31.79999924
0	1	2	87	163	32.59999847	79.38095093	101.1500015	56.34999847	72	15.04761887	36.55749893	98.33333588	5	15	0	0	1	0	1	1	1	0	0	0	0	0	0	0	0	7.800000191	4.300000191	12.63333321	29.36666679	32.59999847	90.33333588	226.6666718	17.33333397	101.6666641	0.800000012	214.3333282	137.6666718	4.333333492	31.5	35.5	46.5	0.5	1	10.63333321	26.83333397
0	1	1	83.8	178	26.39999962	64.57142639	93.93333435	49.33333206	72.59999847	17.0357151	36.4659996	97.2857132	2	14	0	0	0	0	1	0	0	0	0	0	0	0	0	0	0	6.300000191	3.779999971	12.69999981	33.59999847	34.29999924	98	168	11	109	0.800000012	105	145	4.099999905	16	24	74	0.5	1.200000048	12.69999981	91.6333313
0	1	2	88.55	163	33.90000153	65.91666412	107.25	54.91666794	72.83333588	14.875	36.27666855	98.25	1	15	0	0	0	0	1	0	1	0	0	0	0	0	0	0	0	8	4.610000134	13.80000019	29.89999962	32.70000076	92	259	20	104	0.800000012	103	142	4.5	31	25	102	0.3	1.100000024	11.5	26.5
0	1	2	73.4	165	26.60000038	89.2857132	108.6428604	62.57143021	77.92857361	16.0625	36.41666794	100	4	14	0	0	0	0	0	0	0	0	0	0	0	0	0	0	0	5.400000095	4.090000153	12.10000038	29.60000038	33.20000076	89	179	9	108	0.800000012	89	143	4.300000191	14	13	33	0.6	1.100000024	11.80000019	29.89999962
0	0	0	112.5	175.6510813	33.90000153	78.33333588	107.4166641	53	69.33333588	17.1428566	36.68249893	99.66666412	5	14	0	0	0	1	1	1	1	0	0	0	0	1	0	0	1	9.399999619	4.304999828	13.19999981	30.67499924	33.875	91	196	14.25	99.75	0.925000012	110.5	134.5	3.974999905	43.92439509	40.03266916	8.914574686	0.837172688	1	11.19999981	68.30000305
0	1	3	86	178	32.90000153	69.10713959	113.0344849	33.03448105	76.41379547	13.82758617	36.83499908	98.65517426	5	15	0	0	1	1	0	1	1	1	0	0	0	0	1	0	0	7.980000019	3.375	9.600000381	28.35000038	33.54999924	84.5	188	42.79999924	107	1.5	97	137	4.119999886	35	148	95	0.2	2.049999952	21.42499924	98.69999695
0	1	2	94.35	173	30.60000038	104.5999985	115.3333359	58.20000076	78.33333588	16	36.44285583	98.66666412	2	15	0	0	0	1	1	0	1	0	0	0	0	0	1	0	0	8.600000381	3.952500105	11.625	29.39999962	33.57500076	88	168.25	10.5	102	0.699999988	107	133.75	3.650000095	12	9	36	0.8	1.399999976	15.25	50.96666718
0	1	1	70.4	165	25.70000076	73.69999695	110.8000031	58	76.80000305	14.18181801	35.75999832	98.30000305	4	15	0	0	0	0	1	0	0	0	0	0	0	0	0	0	1	6	3.714999914	11.14999962	30	32.54999924	92.5	269.5	15	108	0.600000024	92	140	4.150000095	7	12	59	0.2	1	10.89999962	39.29999924
0	1	3	163	185	58.29999924	74.88461304	101.6538467	57.03845978	76.40740967	21.28846169	36.91999817	97.88461304	0	15	1	0	0	1	1	1	1	0	0	0	0	1	1	0	1	9.199999809	4.139999866	10.5	25.39999962	31.10000038	82	274	23	98	1	166	136	4.400000095	32	64	56	0.2	1.100000024	12.30000019	66.06666565
0	1	1	95.05	178	29.79999924	73.7692337	113.3214264	51.82143021	70.10713959	15.53846169	36.04999924	98.7692337	10	6	0	0	0	0	0	1	1	1	0	0	0	0	1	0	0	8.399999619	3.039999962	10.19999981	33.5	33	102	174	41.33333206	98.66666412	2.833333254	97.33333588	135	4	23	37	121	0.5	0.920033895	10.19183812	76.59999847
0	1	2	83.45	165	30.10000038	74.85713959	123.9333344	53.53333282	77.73332977	15.875	36.45857239	96.40000153	4	15	0	0	0	0	0	0	1	1	0	0	0	1	1	0	0	4.639999866	3.299999952	8	24.21999931	30.04000092	80.59999847	139.6000061	25.39999962	105.8000031	1.480000019	99.59999847	141.1999969	4.340000153	26	29	52	0.3	1.049999952	11.44999981	106.8399963
0	1	2	74	170	25.70000076	72.32142639	121.1724167	61.44827652	81.51724243	15.85999966	36.49166489	97	1	15	0	0	0	0	0	0	0	0	0	0	0	0	1	0	0	6.5	4.460000038	14.80000019	33.20000076	33.29999924	100	208	9	102	0.600000024	84	143	4	41	31	73	0.6	1.200000048	12.5	24.89999962
0	1	2	59.9	173	24.20000076	65.42857361	124.4090881	42	71.86363983	17.7857151	36.77750015	99.61904907	5	15	0	0	1	0	1	0	0	0	0	0	0	0	1	0	0	4.300000191	3.539999962	11.80000019	33.40000153	34.59999847	97	173	49	98	1.399999976	97	136	4.099999905	10	22	135	0.5	1.200000048	12.69999981	33.5
0	1	1	84.45	168	31.10000038	87	106.7142868	52.57143021	71.2142868	17.3928566	36.42499924	98.46154022	1	14	1	0	0	1	0	1	1	1	0	0	0	0	1	0	0	9.149999619	4.525000095	13.19999981	29.14999962	33	88.5	208.5	27	99.5	1.25	146	135	3.950000048	35.448486	45.90136085	61.5587965	1.323447766	1	11.39999962	52.04999924
0	1	2	100.8	183	28.5	82.89473724	103.0526352	66.78947449	79.57894897	15.32499981	36.84749985	99.36842346	2	14	0	0	0	1	0	0	0	0	0	0	0	0	1	0	0	8.5	4.510000229	13.69999981	30.39999962	35.70000076	85	269	13	105	0.899999976	110	141	4	26	27	95	1.4	1.100000024	11.89999962	31.60000038
0	1	3	59.5	180	21.29999924	64	118.5500031	68	84.21666718	17.734375	36.72000122	96.33333588	10	15	0	0	1	0	0	0	1	1	0	0	0	0	0	0	0	6.599999905	3.894999981	11.35000038	29.14999962	32.20000076	91	110.5	95	101	4.449999809	87	140.5	4.199999809	39.43125856	56.19781759	106.9056474	0.604528858	1	11.05000019	150
0	1	3	99.8	178	33.90000153	89.05714417	113.5588226	62.26470566	75.6764679	18.05405426	37.0486998	98.08000183	6	15	0	0	1	0	0	1	1	1	0	0	0	0	0	0	1	6.900000095	4.429999828	13.10000038	29.5	31.20000076	95	151	31	108	1.399999976	144	140	4.150000095	101	54	83	0.5	1.100000024	12	28.5
0	1	2	91.6	178	29.20000076	77.23809814	102.6999969	61.09999847	75.44999695	13.69047642	36.01571274	97.47618866	5	15	0	1	0	1	1	0	1	0	0	0	0	0	1	0	1	6.599999905	5.230000019	15.30000019	29.29999924	33.59999847	87	156	20	105	0.899999976	142	140	4.099999905	19	19	39	1.2	1.100000024	11.5	28.29999924
0	1	2	76.05	160	30.20000076	83.64705658	110.2222214	58.61111069	73.5	17.05882263	36.45800018	97.41176605	3	15	0	0	0	1	0	1	1	0	0	0	0	0	0	0	0	10.64999962	4.90500021	14.39999962	29.35000038	33.75	87	361.5	10.5	103	0.699999988	168	141.5	4.800000191	25	18	66	0.3	1.100000024	11.39999962	34.5
0	1	1	65.2	173	21.89999962	72.73332977	109.4000015	59.40000153	77.73332977	14.9375	36.69499969	98.53333282	4	14	0	0	0	1	0	0	1	0	0	0	0	0	1	0	1	8.460000038	4.012000084	13.53999996	33.72000122	35.52000046	95.19999695	157.1999969	23.20000076	105.5999985	1.24000001	100.5999985	142.6000061	4.179999828	15	19	61	1.1	1.100000024	12.14999962	49.27500153
0	0	0	69	152	30.60000038	71.80000305	95.86363983	54.77272797	68.8181839	15.95833302	36.38999939	99.69999695	2	15	0	0	0	0	1	0	1	0	0	0	0	1	1	0	0	8.199999809	4.090000153	12.69999981	31.10000038	33.5	93	194	14	102	0.600000024	79	142	4	16	22	45	0.3	1	10.60000038	28.89999962
0	1	1	97	183	28.60000038	85.16666412	112.5	73.83333588	87	15	36.36399841	99.25	3	14	0	0	0	0	1	0	1	0	0	0	0	0	1	0	0	8.600000381	4.570000172	13.30000019	29.10000038	33.59999847	87	173	14	105	1	77	138	4.300000191	33	25	92	1.5	1.100000024	12.5	30.70000076
0	1	2	66	180.9430744	28	77.16666412	119.1428604	51.7142868	73.92857361	20.16666603	36.85333252	98.08333588	2	15	0	0	0	0	0	0	0	0	0	0	0	0	1	0	0	4.599999905	3.890000105	10.30000019	26.5	30.70000076	86	161	18	103	0.699999988	93	140	4.599999905	10	17	147	0.7	1.200000048	12.80000019	35.70000076
0	1	1	60	163	24.10000038	74.37036896	105.3000031	45.79310226	64.82758331	16.75	35.68657845	99.57142639	5	10	0	0	1	0	0	0	0	1	0	0	0	1	0	0	0	5.400000095	3.579999924	10.69999981	29.89999962	32.79999924	91	205	34	103	1.200000048	106	139	3.900000095	23	29	72	0.3	1.100000024	11.80000019	31.89999962
0	1	2	75.8	165	27	95.92308044	101.8461533	58.46154022	71.84615326	21.23077011	36.88714218	98.07691956	5	14	0	0	0	0	0	0	1	0	0	0	0	0	0	0	1	7.400000095	5.010000229	12.60000038	25.10000038	30.20000076	83.19999695	121	13	104	0.800000012	143	138	4.300000191	19	24	76	0.2	1.200000048	12.89999962	29.29999924
0	1	2	81	183	27.70000076	87.66666412	113.7777786	54.44444275	73.44444275	16	36.79249954	98.77777863	4	15	0	0	0	0	0	0	1	0	0	0	0	0	0	0	0	8.5	4.940000057	15.69999981	31.79999924	34.79999924	91	189	14	103	1	106	141	4.300000191	26	19	57	0.5	1.100000024	11.80000019	74.25
0	1	2	77	180	26.70000076	93.86363983	113.1363602	40.77272797	60.15909195	21.52083397	37.25428391	98.8181839	2	15	0	0	0	1	0	0	0	0	0	0	0	0	1	0	1	20.61666679	3.00333333	8.016666412	26.66666603	30.98333359	86	404.3333435	34	94.83333588	1.733333349	120	136.6666718	4.083333492	181	198	72	0.6	1.5	16.39999962	38.26666641
0	1	1	71.4	157	28.29999924	66.3478241	110.5217361	49.43478394	70.78260803	19	36.41666794	98.3478241	5	15	0	1	0	0	0	1	1	1	0	0	0	0	0	0	0	8.716666222	3.978333235	12.35000038	31.03333282	32.83333206	95	268.3333435	16.83333397	103.3333359	0.933333337	188	139.8333282	4.349999905	19	17	53	0.2	1.100000024	11.5	93.1166687
0	1	1	52.7	160	19.70000076	79.94117737	108.0106354	75.65957642	86.86000061	18.83823586	36.97941208	99.64286041	4	14	0	0	0	0	1	0	0	0	0	0	0	0	0	0	0	3.299999952	3.880000114	11.10000038	28.60000038	31.29999924	92	228	12	106	0.699999988	93	143	4.300000191	11	18	63	0.3	1.299999952	14	28.70000076
0	1	2	94.05	170	31.60000038	80.70587921	113.8863602	63.40909195	79.63636017	16.2631588	37.02666855	99.68421173	7	15	0	0	0	0	0	1	1	1	0	0	0	0	1	0	0	10.5	3.950000048	11.39999962	28.89999962	33.09999847	87	220	31	109	1.600000024	95	145	4.400000095	-7.500256816	36.28688135	84.10081421	0.604303795	1	11.19999981	50.13333511
0	1	1	76.4	165	29.5	78.70370483	119.4166641	45.625	64.45833588	21.5	37.46625137	95	2	15	0	0	1	0	1	0	1	0	0	0	0	1	0	0	0	8	4.099999905	13.39999962	32.70000076	36.29999924	90	165	10	102	1.100000024	96	140	3.900000095	40	33	80	0.9	1.200000048	13.69999981	28
0	1	2	137.05	165	54.40000153	75.8235321	112.0588226	60.17647171	90.94117737	18.05555534	36.11249924	97	4	14	1	0	0	0	1	0	1	0	0	0	0	0	1	0	0	8.699999809	4.440000057	12.89999962	29.10000038	32.40000153	90	388	29	97.5	1.149999976	94	139	5.199999809	11	29.5	87.5	0.3	1	11.19999981	42.70000076
0	1	2	88.85	165	31.39999962	74.58823395	99.16666412	57.77777863	71.6111145	16.56666756	36.09166718	99.35294342	5	14	0	0	0	0	0	1	0	0	0	0	0	0	1	0	1	7.800000191	4.519999981	13.39999962	29.60000038	32.20000076	92	252	18	101	0.699999988	106	139	3.799999952	10	16	83	0.4	1.100000024	12.19999981	1.216838015
0	1	2	81.65	170	28.5	76.5	95.90000153	57.29999924	68.69999695	15.5714283	36.67599869	100	2	15	0	0	0	1	1	0	1	0	0	0	0	0	1	0	1	5.800000191	3.380000114	10.30000019	30.5	33.20000076	92	179	14	101	0.800000012	117	139	4	38	24	61	0.4	1.350607376	14.97816997	46.79999924
0	1	2	93.5	168	31.60000038	83.25	119.0588226	56.70588303	76.52941132	14.0625	36.48600006	98.05882263	2	15	1	0	0	0	0	0	0	0	0	0	0	0	1	0	0	32.90000153	4.289999962	13.30000019	31	32.59999847	95	178	19	100	0.899999976	134	140	3.799999952	33	24	92	0.2	1	10.89999962	28.70000076
0	1	2	85.85	171	28.10000038	89.66666412	105.6666641	48.40000153	67.8666687	15.64285755	36.64599991	99.93333435	7	14	0	0	0	1	0	0	1	0	0	0	0	0	0	0	1	8	4.380000114	14.30000019	32.59999847	34.79999924	94	266	15	94	0.899999976	114	133	3.900000095	15	20	42	0.5	1.100000024	11.60000038	125.8000031
0	0	0	78	178	25.10000038	65.61538696	110.5384598	55.30769348	73.69230652	15.14285755	36.29000092	100	2	15	0	0	0	1	1	0	0	0	0	0	0	0	0	0	0	8.100000381	4.96999979	15	30.20000076	33.59999847	90	158	13	97	0.899999976	114	138	3.900000095	27	22	53	0.4	1.100000024	11.89999962	27.39999962
0	1	2	113	173	39	82.04545593	104.772728	58.31818008	73.95454407	19.25	35.72999954	97.86363983	8	14	1	0	0	0	0	0	0	0	0	0	0	0	1	0	1	10.10000038	4.389999866	13.19999981	30.10000038	33.09999847	91	232	22	104	0.600000024	96	138	3.700000048	16	19	71	0.6	1.100000024	11.69999981	29.5
0	1	3	96.6	168	33.70000076	84.47618866	112.8571396	60	78.5	15.78260899	35.8578949	100	5	3	0	0	0	0	0	0	1	1	0	0	0	0	1	0	0	6.800000191	4.050000191	11.89999962	29.39999962	31.60000038	93	104	50	95	1.799999952	107	135	3.799999952	29	25	108	1.3	1.5	15.89999962	54.90000153
0	1	1	67.35	152	28.10000038	73.72727203	111.6363602	51.45454407	69.90908813	16.29166603	36.5385704	100	4	15	0	0	0	0	1	1	1	0	0	0	0	0	0	0	0	8.300000191	4.53000021	14	30.89999962	33.40000153	93	204	18	101	1	115	143	4.199999809	11	12	140	0.4	1.100000024	11.80000019	33.79999924
0	1	1	67.9	152	31.39999962	95.31578827	123.4736862	53.42105103	72.89473724	17.22500038	36.69200134	95.73683929	1	11	0	0	0	0	1	1	0	0	0	0	0	0	1	0	0	12.19999981	4.159999847	12.69999981	30.60000038	32.79999924	93	241	23	97	0.699999988	300	133	4.5	17	13	64	0.4	0.899999976	10.19999981	24.89999962
0	0	0	77.4	175	25.60000038	73	107.3000031	50.5	68.19999695	16.20000076	36.45750046	99.72727203	5	15	0	0	0	1	1	0	0	0	0	0	0	0	0	0	0	5.199999809	4.369999886	14.10000038	32.29999924	34.5	94	143	13.5	107	0.850000024	116	145	3.849999905	19	19	69	0.4	1	10.5	29.70000076
0	1	2	77.3	165	27.29999924	90	114.5	60.77777863	78.22222137	20.36842155	36.52142715	97.25	5	14	0	0	0	0	0	0	0	0	0	0	0	0	1	0	0	6.199999809	4.099999905	12.89999962	31.5	32.59999847	97	409	21	99	1	85	140	3.799999952	18	19	105	0.4	1.200000048	12.60000038	43.25
0	1	2	82.75	165	29	61	117.3076935	61.07692337	81.38461304	17.60000038	36.13076782	98.25	1	15	0	0	0	0	1	0	1	0	0	0	0	0	1	0	0	5.699999809	4.010000229	12	29.89999962	31.89999962	94	221	17	109	0.899999976	105	145	4.5	15	20	99	0.2	1.100000024	12.30000019	31.89999962
0	1	1	81.1	173	30.39999962	71.19999695	110.0666656	56.46666718	72.93333435	17.13333321	36.51250076	98.40000153	3	15	0	0	0	0	0	0	0	0	0	0	0	0	0	0	0	4	4.050000191	13.10000038	32.29999924	35.70000076	91	104	18	108	1.200000048	100	141	4	13	17	58	0.4	1.100000024	11.89999962	38.66522178
0	1	1	67.8	175	21.89999962	75.92857361	112.0714264	52.7857132	69.7857132	13.625	36.59000015	99.85713959	5	15	0	0	0	1	0	1	1	0	0	0	0	0	1	0	0	5.474999905	4.150000095	13	31.29999924	33.875	92.25	128.5	20.75	102	1.174999952	153.5	139.25	3.75	18.75784621	18.53539601	78.23719217	1.169656005	1.100000024	12.30000019	62.92499924
0	1	2	85.65	180	26.5	66.66666412	120.1333313	52.13333511	72	18.90625	36.54000092	97.33333588	5	14	0	0	0	0	1	0	1	0	0	0	0	0	1	0	0	6.300000191	4.71999979	14.30000019	30.29999924	33.59999847	90	189	14	102	0.899999976	103	141	4.300000191	18	20	83	0.2	1.100000024	11.60000038	26.89999962
0	0	0	116.9	183	32	63.61111069	121.6111145	70.66666412	88.83333588	16.30555534	36.62625814	97.44444275	4	4	0	0	0	0	0	0	0	1	0	0	0	0	1	0	0	9.100000381	5.110000134	15.30000019	29.89999962	33.40000153	89	259	40	98	1.700000048	102	139	4	28	27	130	0.6	1.100000024	12.19999981	31.60000038
0	1	3	63.3	168	23.10000038	84.83333588	114.3000031	50.59999847	68.80000305	17.79999924	36.42333221	98.63157654	5	14	0	0	0	0	0	0	0	0	0	0	0	0	1	0	0	6.099999905	4.199999809	11.80000019	28.10000038	31.70000076	89	202	20	99	0.699999988	124	139	4.400000095	22	28	106	0.4	1.299999952	13.69999981	28.39999962
0	1	2	80	184.4532069	31.89999962	69.23529053	131.625	49.125	73.75	18.26470566	36.63333511	97.76470947	6	15	0	0	1	0	0	1	0	1	0	0	0	0	0	0	0	2.599999905	2.859999895	8	28	30.5	92	25	45	111	2.299999952	221	141	4.900000095	20	34	114	0.9	1.5	16.20000076	26.60000038
0	0	0	66	165.3170271	25.39999962	84.07142639	128.6428528	49.3571434	75.7857132	16.1428566	36.44666672	97.5	0	15	0	0	1	0	0	0	1	1	0	1	0	0	0	0	0	7.199999809	3.900000095	11.19999981	28.70000076	30.89999962	93	229	36	106	1.399999976	111	139	4.900000095	94	88	111	0.4	1.100000024	12.30000019	37.79999924
0	0	0	88.5	190.1263439	26.60000038	93.07142639	141.9230804	61.30769348	91.2307663	20.3571434	36.96333313	95.92308044	2	15	0	0	0	0	0	0	0	0	0	0	0	0	0	0	0	7.5	4.570000172	15	32.79999924	33.5	98	169	18	100	1.100000024	86	136	4	21	22	73	0.4	1	11.19999981	37.70000076
0	1	1	61.7	157	21.39999962	78.95237732	118.6666641	61.52381134	81.90476227	17.33333397	36.46333313	98.04762268	2	3	0	0	0	1	1	0	1	0	0	0	0	0	0	0	0	8.800000191	5.5	12.5	22.79999924	32.09999847	71	237	15	104	0.800000012	101	138	4.300000191	34.83452574	54.43630371	122.1654826	1.2	1	11.14999962	36.33333206
0	0	0	71.65	168	28.10000038	76.66666412	112.5555573	60.55555725	78.33333588	16.39999962	36.84749985	99.66666412	1	15	0	0	0	0	1	1	1	0	0	0	0	0	0	0	0	7.400000095	4.71999979	15.5	32.79999924	33.70000076	98	274	24	100	1.100000024	203	136	4.699999809	17	23	57	0.9	1.100000024	11.60000038	30
0	1	1	58.05	168	20.39999962	72.29412079	114.6470566	66.11764526	84	18.05555534	36.56000137	100	2	15	0	0	0	0	1	0	0	0	0	0	0	0	1	0	0	3.099999905	3.799999952	11.39999962	30	32	94	143	21	107	0.600000024	122	142	3.599999905	12	21	84	0.6	1.200000048	12.80000019	93.69999695
0	0	0	96.85	178	35.40000153	78.21052551	105.7894745	49.26315689	67.89473724	17.89999962	36.25624847	99.84210205	6	13	1	0	0	1	1	0	0	0	0	0	0	0	1	0	0	9.266666412	3.460000038	9.666666985	27.96666718	32.53333282	85.66666412	262.3333435	19.66666603	99	0.600000024	136.6666718	135.3333282	4.033333302	43.47138882	39.51519631	58.31230581	0.81160473	1.149999976	12.89999962	44.03333282
0	1	1	101.4	178	32.29999924	94.07691956	120.7692337	55.69230652	74.92308044	16.25	36.42307663	98.07691956	5	15	1	0	0	1	0	1	1	0	0	0	0	0	1	0	0	7.566666603	4.056666851	12.86666679	31.70000076	34.76666641	91	177.3333282	16	100.6666641	0.766666651	135	137	3.900000095	25	17	42	0.5	1.149999976	12.25	55.5
0	0	0	63.1	163	24.70000076	106.9333344	107.4285736	67.5	81.57142639	13.3214283	36.63999939	99.19999695	3	15	0	0	0	0	1	1	0	0	0	0	0	0	0	0	0	12	4.110000134	12.69999981	30.89999962	32.5	95	342	21	104	0.899999976	290	139	4.5	31	31	88	0.2	1.100000024	12.19999981	29.29999924
0	1	2	89.3	157	34.79999924	70.59999847	132.3999939	62.06666565	87.46875	22.23333359	36.54666519	99.8181839	3	3	1	0	1	0	1	0	1	0	0	0	0	0	1	0	0	7.599999905	4.389999866	14.19999981	32.40000153	34.59999847	94	146	37	92	1	112	135	4.099999905	28	29	112	1	1.200000048	12.69999981	38.95000076
0	1	2	60.55	178	19.5	64.2857132	124.5714264	52.92856979	78.2857132	16.6428566	36.59749985	99	3	15	0	0	0	1	1	1	1	0	1	0	0	0	0	0	0	3.799999952	3.730000019	12.89999962	34.5	32	108	98	14	99	0.800000012	145	136	4.400000095	23	33	63	1	1.200000048	12.80000019	32.5
0	1	2	96.3	178	28.89999962	81.47058868	104.1176453	61.47058868	74.88235474	17.14705849	36.44333267	99.33333588	5	15	0	0	0	1	0	1	1	1	0	0	0	0	0	0	0	4.5	4.25	13.39999962	31.5	34.40000153	92	133	27.5	100	1.649999976	174.5	137	4.599999905	12	14	50	0.3	1	10.89999962	33.59999847
0	1	1	100.45	173	32.59999847	83	116.6538467	63.26922989	78.11538696	16.0370369	36.75600052	98.57691956	5	11	1	0	0	0	1	1	1	0	0	0	0	0	0	0	0	8.274999619	5.03249979	15.02499962	29.82500076	34.79999924	85.5	209.5	19.33333397	104.6666641	1.200000048	171	141.3333282	4.566666603	20	20	92	0.4	0.899999976	10.30000019	44.29999924
0	0	0	62.55	165	24.10000038	92.5	135.4642792	58.5357132	83.0357132	18.54999924	37.34083176	98.84615326	5	13	0	0	1	1	1	1	1	0	0	0	0	0	1	0	0	4.199999809	2.720000029	9	33.09999847	31.89999962	104	125	31	92	1.200000048	162	131	3.700000048	28	35	63	0.3	1.5	16.20000076	47.79999924
0	1	2	96.5	175	31	82.15384674	110.5714264	60	76.2142868	16.10000038	36.88833237	98.07142639	2	14	0	0	0	0	1	1	0	0	0	0	0	0	1	0	0	10.60000038	4.579999924	12.80000019	27.89999962	32.20000076	87	183	27	104	1.299999952	104	141	4.300000191	25	15	80	0.5	1.200000048	12.89999962	31.89999962
0	1	2	111	169	38.90000153	76.25	124.4615402	72.92308044	89.2307663	20.59090996	36.51166534	98.41666412	4	15	1	0	0	0	1	0	0	0	0	0	0	0	1	0	0	6.5	4.559999943	14.10000038	30.89999962	32.90000153	94	150	11	102	1.100000024	137	143	4	15	22	44	1.3	1.200000048	13.30000019	32.95000076
0	1	2	85.8	147	25.60000038	85	134.6799927	51.72000122	76.04000092	18.70588303	36.68000031	97.05882263	1	15	0	0	0	0	0	0	1	0	0	0	0	0	0	0	0	7.199999809	4.28000021	11	25.70000076	29.39999962	87	202	18	102	0.800000012	142	139	4.5	28	35	60	0.4	1.100000024	12.10000038	31.89999962
0	1	2	87.05	178	26.60000038	82.96295929	107.7777786	55.0370369	72.44444275	15.34615421	36.40999985	99.37036896	4	14	0	0	0	0	1	0	0	0	0	0	0	0	0	0	1	8.619999886	4.001999855	12.81999969	32.04000092	34.88000107	92	213.1999969	13	108.4000015	0.939999998	91	143	3.839999914	24.33333397	25.33333397	57.66666794	0.4	1.100000024	11.69999981	52.38000107
0	1	2	88.5	170	30.60000038	81.15000153	110.75	54.54999924	70.30000305	14.27499962	36.65250015	98	3	15	0	0	0	1	1	0	1	0	0	0	0	0	0	0	0	9.199999809	4.71999979	13.80000019	29.20000076	33.5	87	231	17	109	0.899999976	94	145	3.799999952	52	32	77	0.4	1.100000024	11.89999962	26.79999924
0	1	1	104.3	178	32	77.15384674	117.6666641	67.75	83	19.8928566	36.10440594	99.15384674	6	15	0	0	0	0	1	0	1	0	0	0	0	0	1	0	0	6.099999905	4.510000229	13.89999962	30.79999924	32.90000153	94	110	21	106	1	94	143	3.900000095	23	23	76	0.7	1	10.60000038	27.20000076
0	1	3	80.05	183	23.10000038	85.31578827	106.7894745	51.78947449	69.15789795	14.38235283	36.9944458	99.63157654	10	15	0	0	0	0	0	1	0	1	0	0	0	0	0	0	1	7	3.789999962	11.10000038	29.29999924	31.89999962	92	287	29	101	1.5	215	141	4.900000095	14	19	86	0.3	1.100000024	11.39999962	28.39999962
0	1	1	64	152	27.60000038	73.22222137	124.7777786	59.16666794	80.5	17.86842155	36.5	96.6111145	4	14	0	1	0	1	0	1	1	1	0	0	0	0	1	0	0	8.133333206	3.960000038	10.96666622	27.73333359	31.79999924	87	210.6666718	27	102.5	1.25	111	142.5	4.400000095	17.14535625	1.29558482	42.17769751	0.260333324	1.100000024	11.69999981	49.79999924
0	1	1	70.65	165	27.39999962	83	118.4117661	64	83.5	16.33333397	36.66666794	98.64705658	3	14	0	0	0	0	0	1	1	0	0	0	0	0	1	0	0	6.5	4.809999943	13.80000019	28.70000076	33	87	218	21	102	0.899999976	103	141	4.599999905	14	19	60	1.4	1.200000048	13.39999962	70.19999695
0	1	2	109.85	183	33.79999924	73.72727203	106.5454559	64.36363983	78.36363983	20.20833397	36.04328087	96.45454407	4	15	1	0	0	0	0	1	1	0	0	0	0	0	1	0	1	7.900000095	3.339999914	10.69999981	32	33	97	505	22	102	1.200000048	165	138	4.400000095	11	8	47	0.2	1.299999952	13.60000038	27
0	1	3	106	165	43	86.04166412	116.6666641	51.21212006	81.6875	19.01922989	36.47999954	98.63999939	8	15	1	0	0	0	0	1	0	0	0	0	0	0	1	0	1	7.900000095	3.730000019	10.60000038	28.39999962	33.29999924	85	223	23	104	1.200000048	139	142	4.199999809	10	16	90	1.4	1.100000024	12.89999962	81.08000183
0	1	1	115.95	196	28.89999962	82.07142639	112.3571396	60.7142868	76.92857361	20.66666603	36.66777802	99.42857361	6	15	0	0	0	0	0	0	1	1	0	0	0	0	1	0	0	7	4.769999981	15	31.39999962	34.59999847	91	116	19	105	1.399999976	164	139	4.199999809	75	49	69	1.1	1.200000048	12.60000038	38.29999924
0	1	1	67.85	168	21.79999924	77.89655304	122.7241364	66.10344696	83.90000153	16.58333397	36.62124392	97.34482574	4	15	0	0	0	0	1	0	1	0	0	0	0	0	0	0	1	5.400000095	4.510000229	15.89999962	35.29999924	37.79999924	93	166	11	100	0.800000012	185	140	3.599999905	37	25	73	0.3	1.100000024	11.69999981	28.20000076
0	1	2	119	175	53.40000153	82.9375	107.0625	62	76.375	16.8235302	36.95600128	97.4375	6	14	1	0	0	1	1	1	1	0	0	0	0	0	0	0	0	5.199999809	5.25	15.19999981	29	34.40000153	84	120	18	102	0.800000012	169	142	3.700000048	18	19	75	0.6	1.100000024	11.39999962	30.29999924
0	0	0	64.3	159.4123228	25.39999962	75.9310379	116.8666687	62.03333282	78.43333435	18.65517235	36.63833237	98.0689621	4	15	0	0	0	1	1	1	1	0	0	0	0	0	0	0	0	8.239999771	4.243999958	12.5	29.44000053	31.89999962	92	225.6000061	16.39999962	101.8000031	0.660000026	138.3999939	136.8000031	4.059999943	32	39	58	0.3	1.049999952	11.19999981	63.07500076
0	1	2	86	183	33	73.29629517	115.75	54.3571434	79.03333282	15.44444466	36.84166718	96.44444275	1	15	0	0	0	0	1	0	0	0	0	0	0	0	1	0	0	12	4.400000095	13.10000038	29.79999924	35.29999924	84	264	19	99	1	158	135	3.099999905	68	128	48	0.5	1.100000024	12.85000038	24.89999962
0	0	0	69.65	175	22	81.3125	122.3125	67.6875	84.4375	16	36.40999985	97.5625	3	15	0	0	0	1	0	0	1	0	0	0	0	0	0	0	0	6.699999809	4.650000095	15	32.29999924	35.59999847	91	159	17.60000038	101.1999969	0.879999995	78	139.1999969	4	20	21	50	1.6	1	10.89999962	62.29999924
0	1	3	116.15	193	30.39999962	80.90000153	108.7894745	59.31578827	74.47368622	19.5	36.77799988	98.38461304	2	15	0	0	0	1	1	0	1	0	0	0	0	0	1	0	0	12.19999981	3.670000076	12.10000038	33	33.70000076	98	193	14	103	0.899999976	130	139	3.700000048	94.58698458	152	36.80653187	0.239400482	1.200000048	12.89999962	74.69999695
0	1	2	94.65	178	27.70000076	101.6666641	108.8000031	70.19999695	83.40000153	17.03125	36.83333206	97.73332977	3	15	0	0	0	0	0	0	0	0	0	0	0	0	1	0	0	5.599999905	3.809999943	11.60000038	30.39999962	32	95	196	20	106	0.899999976	106	142	4.099999905	20	24	63	0.6	1.100000024	11.60000038	28.70000076
0	1	1	107.35	175	34	85.5	106.6071396	59.25	75.2142868	14.6875	36.38750076	98.06666565	6	14	1	0	0	1	0	0	1	0	0	0	0	0	0	0	0	8.233333588	4.586666584	14.03333378	30.60000038	34.59999847	88.66666412	189	12.33333302	104.6666641	0.800000012	106.6666641	138.6666718	3.933333397	37	28	59	0.4	1	10.80000019	60.16666794
0	1	2	74.85	170	26.5	72.05263519	121.6842117	56.57894897	75.36842346	15.89999962	36.42750168	94.26316071	3	15	0	0	1	1	0	1	1	1	0	0	0	1	1	0	0	5.800000191	4.440000057	11.5	25.79999924	31.20000076	83	234	19	102	1	101	141	4.099999905	14	19	84	0.4	1.100000024	12.39999962	31.70000076
0	1	2	99.15	157	36.09999847	70.875	116	64.875	83.5625	16.75	36.81670583	97.47058868	4	15	0	0	1	0	1	0	1	0	0	0	0	0	1	0	0	4.400000095	4.170000076	13.10000038	31.39999962	32.90000153	96	218	18	99	0.899999976	81	138	4	67	58	98	0.5	1	11	33.59999847
0	1	2	114	170	42.79999924	76.41176605	117.5625	55	71.0625	12.8125	36.99672973	99.1875	5	15	0	0	1	0	1	1	0	0	0	0	0	0	0	0	1	8	4.260000229	12	28.10000038	34.79999924	81	219	20	102	0.899999976	255	138	3.900000095	7	8	142	0.4	1.200000048	13.60000038	24.60000038
0	1	3	63.55	163	22.79999924	77.23529053	139.421051	53.31578827	81.52631378	19.88235283	36.7120018	98.8235321	5	15	0	0	0	0	0	0	1	0	0	0	0	0	0	0	0	9.199999809	3.089999914	9.399999619	30.5	31	98	303	54	98	7.900000095	132	144	3.799999952	16	18	85	0.1	0.899999976	10.30000019	28.89999962
0	1	1	62.75	163	30.89999962	88.19047546	115.5714264	63.09523773	79.95237732	15.81818199	36.625	98.2857132	3	15	0	0	0	0	1	0	0	0	0	0	0	0	0	1	1	7.400000095	3.516666651	10.69999981	30.43333244	31.5	96.66666412	340	28.66666603	99.66666412	0.899999976	122	135.6666718	4.099999905	9	15	42	0.4	1.299999952	14.16666698	32.43333435
0	0	0	57.3	160	20.5	85.5	122.7777786	65.05555725	84.16666412	15.72222233	35.73199844	99.3888855	2	15	0	0	0	0	1	0	0	0	0	0	0	0	0	0	1	4.900000095	4.150000095	12.60000038	30.39999962	34.29999924	88	185	19	105	1	108	140	3.799999952	20	22	119	0.4	1	11	31
0	1	3	107.85	155	44.40000153	52.38461685	120	52.61538315	73.84615326	18.92307663	36.72399902	98.61538696	6	10	1	0	1	0	1	1	1	0	0	1	0	0	1	0	0	7.800000191	3.75	10.69999981	28.5	29.60000038	97	167	39	100	1.299999952	126	142	4.199999809	11	23	79	1	1.399999976	15.19999981	43.65000153
0	1	2	110.5	175	34.59999847	78.125	109.625	55	70.125	14.27777767	36.40487891	99	5	15	1	0	0	1	0	1	1	1	0	0	0	0	1	0	0	9.319999695	4.478000164	11.93999958	26.70000076	30.47999954	87.19999695	207	15	107.1999969	1.279999971	147.6000061	145	4.619999886	15.5	11	100	1.1	1.299999952	14.30000019	39.41999817
0	1	2	50	155	23.70000076	80.86363983	95.77272797	52.54545593	73.6818161	15.33333302	35.94467908	99.36363983	4	15	0	0	0	0	1	0	0	0	0	0	0	0	0	0	1	7.599999905	3.980000019	10.69999981	27	34.70000076	78	206	27	104	0.699999988	110	141	4.199999809	17	10.5	46	0.3	1	12.30000019	25.79999924
0	1	1	92.25	170	31.60000038	90.22222137	109.2222214	56.61111069	74.83333588	17.7368412	36.5019989	99.58823395	2	14	0	0	0	0	1	0	0	0	0	0	0	0	0	0	0	9.699999809	4.420000076	12.80000019	29	31.60000038	92	357	16	100	0.800000012	106	138	3.799999952	64	64	91	0.5	1.100000024	12.19999981	51.48571396
0	0	0	63.35	165	22.29999924	80.07691956	115.8461533	64.84615326	84.46154022	16.3214283	36.58499908	99.83333588	0	15	0	0	0	0	1	0	0	0	0	0	0	0	1	0	1	6.900000095	4.5	14	31	34.59999847	90	243	13	97	0.699999988	110	134	4.099999905	11	23	49	0.3	0.899999976	10	29
0	1	2	80.65	185	21	71.72222137	121.2777786	67.55555725	84.94444275	14.83333302	36.07058716	98	5	14	0	0	0	0	1	0	0	0	0	0	0	0	1	0	0	6.199999809	4.420000076	15	33.90000153	34.09999847	100	113	19	104	1	89	140	4.300000191	26	31	74	1.3	1.100000024	12.19999981	32.29999924
0	1	2	104.45	178	34.29999924	81.66666412	111.3809509	54.6428566	82.47727203	18.55882263	36.22000122	97.80555725	7	15	1	0	1	0	1	1	1	0	0	0	0	0	1	0	1	5.78000021	3.003999949	8.600000381	28.62000084	32.74000168	87.59999847	154.6000061	28	98.19999695	0.980000019	146.1999969	134	3.920000076	37.5	20	79	1.3	1.299999952	14.18000031	30.34000015
0	1	1	74	157	28	76.11764526	113.6470566	55.17647171	76.35294342	18.13888931	36.38000107	97.8235321	4	14	0	0	0	0	1	1	1	0	0	0	0	0	1	0	0	4.900000095	4.179999828	11.60000038	27.79999924	32.59999847	85	244	6	96	0.699999988	98	134	4	26	47	55	0.7	1.200000048	13.19999981	83.75
0	1	2	88.5	173	29.79999924	77.16666412	108.5	66.08333588	80.66666412	19.42307663	36.47272873	99.16666412	6	14	0	0	0	0	0	0	0	0	0	0	0	0	0	0	1	7.5	4.739999771	13.89999962	29.29999924	32.20000076	91	191	29	102	1.299999952	97	139	4	14	17	101	0.5	1	10.89999962	52.51666641
0	1	1	100.2	175	34.29999924	94.125	108.875	61	76.625	18.58823586	37.38947296	98.6875	6	14	0	0	0	1	0	1	1	0	0	0	0	0	1	0	0	6.800000191	4.75	13.30000019	28	32.20000076	87	257	18	102	1.100000024	92	140	3.900000095	34	32	57	0.6	1.100000024	11.69999981	38.09999847
0	1	1	81.85	178	25.10000038	78.7692337	103.0588226	62	75.47058868	15.5	36.42666626	97.84615326	2	15	1	0	0	0	1	1	1	0	0	0	0	1	0	0	1	8	4.940000057	16.70000076	33.79999924	35.20000076	96	152	9	102	0.699999988	74	138	3.799999952	56	51	103	0.8	1.100000024	11.80000019	31.5
0	1	1	83.5	168	28.70000076	82.1764679	135.0588226	65.58823395	88.94117737	14.57894707	36.72333145	98.1764679	4	15	0	0	0	0	0	0	0	0	0	0	0	0	1	0	0	9.5	3.460000038	11.39999962	33	34.59999847	95	274	17	106	0.899999976	101	140	3.900000095	28	12	77	0.1	0.899999976	9.699999809	29
0	1	2	71	150	30.29999924	83.7857132	106	62.65000153	78.05000305	14.52380943	36.20166779	96.53845978	3	15	0	0	0	1	0	0	1	0	0	0	0	0	0	0	0	9.100000381	4.329999924	13	30	33.90000153	89	230	13	108	1	109	141	4.099999905	16	22	90	0.5	1.100000024	11.89999962	81.25
0	1	1	69.4	152	28.70000076	77	122.7777786	63.88888931	84.22222137	16.22222137	36.41500092	99.77777863	3	3	0	0	0	0	1	0	1	0	0	0	0	0	0	0	0	4.800000191	3.789999962	12.30000019	32.5	31.20000076	104	193	13	108	0.600000024	149	140	3.799999952	9	19	85	0.4	1.100000024	12	59.20000076
0	1	2	109	183	31.5	68.40000153	117.5500031	58.15000153	73	16.69047546	36.77666855	96.84999847	7	15	0	0	0	1	0	1	0	0	0	0	0	0	1	0	1	9.199999809	5.019999981	13.60000038	27.10000038	32.90000153	82	243	30	98	1.299999952	247	136	4.099999905	14	14	62	0.6	1.149999976	12.75	65.68333435
0	1	1	84	165	30.89999962	82.53845978	103.8461533	57.23077011	70.7692337	17.26666641	36.43000031	100	1	15	1	0	0	1	1	1	1	0	0	0	0	0	0	0	0	8.800000191	4.993999958	14.56000042	29.18000031	34.20000076	85	161.6000061	16	105.75	0.899999976	161.75	140.75	4.400000095	25	28	50	0.3	1	11.10000038	58.41999817
0	1	2	67.1	157	22.70000076	90.30000305	112	54.79999924	74.30000305	16.5	36.50124971	100	9	15	0	0	1	1	0	1	0	0	0	0	0	0	0	0	0	11.5	4.519999981	12.89999962	28.5	32.54999924	87.5	139.5	20.5	103	0.850000024	138	138.5	4.5	34	27	77	0.5	1	10.39999962	31
0	1	2	94.35	180	29.39999962	101.9333344	113.9333344	62	77.0625	19.5	36.66666794	97.40000153	1	14	0	0	0	0	1	0	1	0	0	0	0	0	1	0	1	6.599999905	4.909999847	13.60000038	27.70000076	30.79999924	90	158	16	101	1	108	140	4.900000095	14	15	40	0.5	1.100000024	11.89999962	25.89999962
0	1	1	91.6	165	29.79999924	82.23809814	106.9047623	58.95238113	77.04762268	19.79545403	36.69756257	96.7142868	5	15	1	1	0	0	0	1	1	0	0	0	0	0	1	0	0	8.399999619	4.610000134	12.19999981	26.5	31.39999962	84	196	22	101	1	148	142	4.099999905	22	21	97	0.7	1	11	28.5
0	0	0	67	168	23.5	81.55555725	101.9230804	56.61538315	73.46154022	16.57692337	36.45882416	99.2307663	2	14	0	0	0	0	1	0	1	0	0	0	0	0	0	0	0	4.400000095	3.920000076	13.60000038	34.70000076	36.09999847	96	183	10	102	0.800000012	95	137	4.099999905	27	32	61	0.9	1	10.39999962	49.5
0	1	2	62.7	155	27.5	73.94999695	109.0999985	54.29999924	70.69999695	13.97222233	36.33684158	98.40000153	0	14	0	0	0	0	1	0	1	0	0	0	0	0	0	0	0	6.599999905	4.570000172	13.30000019	29.10000038	33.29999924	88	246	20	100	1	102	140	4.099999905	11	16	72	0.4	1	10.60000038	36.5
0	0	0	84	178	30.79999924	81.52941132	106.3157883	65.26316071	78.31578827	17.36111069	36.52352905	97.8888855	4	15	0	0	0	0	1	0	0	0	0	0	0	0	0	0	0	12.30000019	5.619999886	16.79999924	29.89999962	34.20000076	87	306	17	102	0.899999976	88	139	4.199999809	38	24	101	0.7	1.100000024	12.19999981	32.79999924
0	0	0	93.2	183	29.60000038	89.44827271	103.1500015	66.59999847	80.55000305	17.1071434	36.7287924	97.57142639	4	15	0	0	0	0	1	1	1	0	0	0	0	0	0	0	1	9.966666222	5.059999943	16.46666718	32.56666565	37.23333359	87.66666412	241.6666718	20	103.3333359	0.766666651	183.6666718	136.3333282	4.199999809	23	17	84	1	1.200000048	13.60000038	28.29999924
0	1	1	81.9	170	26.70000076	68.8125	108.0588226	65.52941132	79.8235321	15.1875	36.4066658	99.1875	0	14	0	0	0	0	0	0	1	0	0	0	0	0	1	0	0	5.199999809	5.170000076	16.5	32	36.79999924	87	213	15	103	1.100000024	113	140	3.900000095	33	27	74	0.7	1	10.69999981	43.29999924
0	1	3	87.5	170	27.60000038	67.95833588	122.7200012	51.79999924	69.23999786	18.54347801	36.31750107	98.63999939	4	14	0	0	0	0	0	0	1	0	0	0	0	0	0	0	0	6.349999905	4.53000021	12.94999981	28.60000038	32.45000076	88	233	16.5	104	0.850000024	84	141.5	4.099999905	45	42	76	0.4	1.100000024	11.64999962	31.25
1	0	0	75.5	173	25.10000038	72.1818161	117.3636398	52.72727203	69.90908813	18.25	36.44250107	97	2	15	0	0	0	1	1	1	1	0	0	0	0	0	0	0	0	8.199999809	4.586666584	14.16666698	30.86666679	32.93333435	94.16666412	200.3333282	13.66666698	102.1666641	1.166666627	241.3333282	140.6666718	4.016666889	23.5	48	46	0.7	1.149999976	12.75	44.71666718
1	1	1	128.05	183	37.40000153	77.61904907	109.7142868	56.61904907	73.85713959	17.45238113	36.17499924	98.95237732	4	15	1	0	0	0	1	0	1	0	0	0	0	0	1	0	0	7.099999905	5.03000021	15.10000038	30	36	83	158	21	101	1	95	140	4.900000095	29	28	70	1.3	1.399999976	15.39999962	30.5
1	1	2	123	183	37	84.57142639	105.8666687	63.66666794	72.73332977	19.86666679	36.7816658	96.7857132	4	15	0	0	0	0	1	0	1	0	0	0	0	0	1	0	0	6.099999905	4.340000153	13.69999981	31.60000038	33.90000153	93	210	13	101	0.899999976	115	141	4.400000095	48	23	90	0.8	1	11	30
1	0	0	89.1	178	26.70000076	70.21052551	115.7368393	60.5263176	75.84210205	14.17500019	36.56999969	96.47368622	5	14	0	0	0	0	1	1	1	0	0	0	0	0	0	0	0	9	4.764999866	13.44999981	28.29999924	33.34999847	85	184.5	14	102.5	1.100000024	95.5	141	4.300000191	15	15	66	0.8	1	10.89999962	30.75
1	1	2	82	168	29.70000076	80.78125	105.1142883	58.37142944	74.05714417	17.5	36.2099323	97.78787994	5	15	0	0	0	0	1	0	0	0	0	0	0	0	1	0	1	4.599999905	3.789999962	11.89999962	31.39999962	34	92	141	17	97	0.800000012	142	131	4.199999809	10	18	79	0.6	1	10.69999981	31.70000076
1	1	2	49.9	152	20.10000038	78.5	118.0833359	54.58333206	77.41666412	19	36.27750015	99.53845978	3	13	0	0	1	0	0	0	1	1	0	0	0	0	1	0	0	5.800000191	3.789999962	11.80000019	31.20000076	33.40000153	94	223	38	99	1.600000024	96	139	4.099999905	7	22	74	1.6	1.100000024	12.5	30.10000038
1	1	3	68.9	170	23.79999924	77.11764526	121.0588226	53.17647171	76.47058868	17.4285717	36.27799988	98.23529053	2	14	0	0	0	0	0	0	1	1	0	0	0	0	1	0	0	5.699999809	4.014999866	12.25	30.5	32.90000153	93	151.5	31	102.75	1.625	104.25	138	4.199999809	17	23	53	0.5	1.100000024	11.85000038	56.29999924
1	1	2	114	188	33.90000153	73.66666412	120.1666641	65.66666412	84.5	17.11538506	36.55500031	98.33333588	4	14	1	0	0	0	1	0	1	0	0	0	0	0	0	0	0	5.699999809	4.309999943	13.5	31.29999924	33.90000153	92	180	18	100	1.200000048	123	138	4.099999905	48	34	79	1.616274795	1	11.19999981	91.25
1	0	0	56	154.7896099	23.5	62.84210587	135.2631531	37.42105103	71.68421173	14.55555534	36.70333481	99.78947449	1	15	0	0	1	0	1	0	0	0	0	0	0	0	0	0	0	6.800000191	3.569999933	12	33.5	33.59999847	100	220	24	105	0.899999976	94	138	4.099999905	17	20	57	0.3	1	10.39999962	28.89999962
1	1	2	92.2	173	30.29999924	78.93333435	110.1333313	66.73332977	79.40000153	17.43333244	36.86600113	98.42857361	4	15	0	0	0	0	1	0	1	0	0	0	0	0	0	0	0	6.849999905	4.510000229	13.25	29.35000038	32.59999847	90	251	21.5	105	0.899999976	89	144.5	4.099999905	9	15	59	0.3	1.200000048	13.19999981	29.29999924
1	1	2	95.4	183	28.10000038	72.42857361	109.5238113	50	66.42857361	15	36.625	98.33333588	7	13	0	0	0	1	1	1	1	0	0	0	0	0	0	0	1	7.400000095	4.449999809	12.0666666	27.10000038	31.70000076	86	262	13	102.6666641	0.933333337	127	144	3.799999952	39	28	91	1.3	1.25	13.94999981	48.5
1	1	2	90.2	168	29	58.33333206	119.4761887	62.2857132	80.47618866	17.18181801	36.62666702	97.21052551	4	15	0	0	0	0	1	0	1	0	0	0	0	0	0	0	0	11.89999962	5.099999905	14.60000038	28.60000038	32.40000153	89	201	19	103	1.200000048	131	139	3.700000048	60	45	75	1.2	1.200000048	12.5	28.39999962
1	1	2	109.85	175	34.29999924	75.9375	122.8125	66.8125	84	17.15625	35.79594651	97.3125	5	14	0	0	0	0	1	0	0	0	0	0	0	0	1	0	0	10.89999962	5.630000114	14.5	25.79999924	31.89999962	81	295	13	99	1	104	142	3.299999952	51	31	63	0.6	1.200000048	13.19999981	37.15000153
1	1	2	67.5	168	22.70000076	88	114.7222214	59.77777863	79.1111145	17.02631569	36.79999924	98.20833588	3	14	0	0	0	0	1	0	0	0	0	0	0	0	1	0	0	4.199999809	4.210000038	13.60000038	32.29999924	34.20000076	95	169	29	103	0.699999988	107	141	4.099999905	20	28	136	2.3	1.299999952	14.10000038	41.70000076
1	1	1	76.45	180	24.10000038	91.77143097	100.5681839	57.79545593	71.5681839	18.94444466	36.85889053	99.06060791	5	14	0	0	0	1	1	1	1	0	0	0	0	0	0	0	0	8.149999619	4.014999866	11.94999981	29.75	32.45000076	92	249.5	33	101.5	1.600000024	141	138	5	118	30	79	0.4	1	11.10000038	29.89999962
1	0	0	101.3	191	30.39999962	97	121.8000031	62.59999847	79	18.22727203	36.64400101	96.59999847	6	15	1	1	0	1	1	1	1	0	0	0	0	0	0	0	0	8.399999619	4.769999981	14.10000038	29.60000038	33.79999924	87	159	15	104	0.800000012	192	141	4.699999809	51	38	58	0.5	1.299999952	14.39999962	41.34999847
1	1	2	166.75	191	45.59999847	69.63636017	107.9090881	58.27272797	72.1818161	21.5357151	36.1550549	99.69230652	3	15	1	0	0	1	0	0	0	0	0	0	0	0	0	0	1	9.100000381	5.820000172	15.60000038	26.79999924	32.40000153	83	207	21	101	1.100000024	105	139	3.799999952	34	38	97	0.8	1.327814114	14.24671122	70.34999847
1	1	2	80	165	29.29999924	66.05882263	107.2352905	52.94117737	66.88235474	17.52777863	36.72857285	98.41176605	3	15	0	0	0	0	1	0	1	0	0	0	0	0	0	0	1	6.800000191	4.260000229	13	30.5	33.09999847	92	259	12	101	0.800000012	79	139	3.599999905	14	19	86	0.3	1	10.5	28.60000038
1	1	1	61.85	163	22.29999924	76.8888855	119.1111145	55.55555725	75.77777863	17.23529434	35.99411774	99.05555725	2	15	0	0	0	0	0	0	0	0	0	0	0	0	0	0	0	6.699999809	3.170000076	9.050000191	28.54999924	31.75	90.5	199	43.5	93	9.300000191	81	135	4.550000191	20.96396925	7	97	0.3	1	11	28.10000038
1	1	2	78.5	168	27.29999924	83.15384674	115.6923065	63.46154022	79.61538696	16.4285717	36.41666794	97.30769348	5	14	0	0	0	1	0	0	0	0	0	0	0	0	0	0	0	8.460000038	4.981999874	14.53999996	29.15999985	33.11999893	88.19999695	204	16.20000076	105.1999969	0.980000019	101.5999985	143.1999969	4.320000172	23	30	93	0.5	1.100000024	12.19999981	60.59999847
1	0	0	74.8	157	31.39999962	78.80000305	119.0625	56.0625	74.3125	18.9375	36.41666794	98.2142868	2	15	0	1	0	1	0	0	1	1	0	0	0	0	1	0	0	14.55000019	3.319999933	10.625	32.02500153	33.57500076	95	228.5	33.25	101.75	0.975000024	97.25	141.5	4.25	27	22	71	0.6	1.233333349	13.16666698	58.04999924
1	1	2	86.75	168	29.70000076	77	115.3333359	58.06666565	77.33333588	16.66666603	36.51499939	100	1	6	0	0	0	0	0	1	0	1	0	0	0	0	0	0	0	9.899999619	4.139999866	12.10000038	29.20000076	32.5	90	211	25	98	1.399999976	229	135	4.699999809	27	23	102	0.3	0.899999976	9.899999619	43
1	1	2	91.8	165	37.70000076	95.07691956	108.9230804	58.23077011	75.15384674	16.9642849	36.09999847	97.7692337	6	15	1	0	0	0	1	0	1	0	0	0	0	0	1	0	0	7.699999809	4.800000191	14.10000038	29.39999962	32.79999924	90	171	15	100	0.899999976	164	140	4.800000191	21	21	84	1.4	1.200000048	13.10000038	30
1	0	0	83.45	180	26.70000076	75.83333588	110.1111145	65.22222137	81.77777863	14.88095284	36.56999969	99.1111145	4	14	0	0	0	1	0	0	1	0	0	0	0	0	0	0	0	5.820000172	5.072000027	14.97999954	29.52000046	34.5	85.80000305	219.3999939	15.80000019	100.5999985	0.800000012	92.59999847	137.8000031	3.980000019	13	19	36.37735571	0.5	1.149999976	12.25	55.45999908
1	1	1	83.5	173	26.29999924	87.45454407	118.3636398	66.36363983	84	15.04166698	36.78040271	99.27272797	5	15	0	1	0	0	0	0	1	0	0	0	0	0	1	0	1	7.300000191	4.300000191	12.89999962	30	32.40000153	93	260	8	101	1.100000024	96	141	3.5	7	12	57	1.1	1.200000048	13.30000019	35.95000076
1	1	3	96.25	164	42.20000076	83.30434418	111.7291641	52.02083206	71.89583588	19.63999939	36.63999939	99.04347992	7	14	0	0	0	1	1	0	0	0	0	0	0	0	0	0	0	10.5	3.50999999	10.64999962	30.29999924	32.54999924	93	264.5	15.5	103.5	0.899999976	101	138	4.449999809	38	56	113	0.3	0.994405121	10.42870917	42.34999847
1	1	3	125.55	157	47.59999847	72.47618866	110.4523773	66.09523773	82.59523773	15.04545498	36.05237961	99.59999847	3	15	1	0	1	0	1	1	1	0	0	0	0	1	1	0	0	6.599999905	3.970000029	11.30000019	28.39999962	32.59999847	87	211	22	107	0.600000024	109	143	4	24	23	74	1.079039265	1.200000048	12.60000038	34.79999924
1	1	2	113.4	175	37.20000076	75.5	118.5714264	58.2857132	75.7142868	13.60714245	36.77692413	99.07142639	1	15	0	0	0	0	0	0	1	1	0	0	0	0	0	0	0	5.199999809	4.690000057	13.89999962	29.60000038	33.20000076	89	124.25	31	103	1.299999952	106	136	4.300000191	56	42	101	0.3	1	11.10000038	51.96666718
1	1	3	63.7	164.7589575	33.29999924	84.96295929	146.5769196	63.57692337	91.07691956	22.77777863	36.68000031	95.62963104	1	14	0	0	1	1	1	1	0	0	0	0	0	0	0	0	0	6.699999809	4.21999979	12.60000038	29.89999962	32.59999847	92	227	9	108	0.699999988	107	143	3.700000048	24	25	114	1.6	1	10.39999962	30.5
1	1	1	104.35	183	33.20000076	67.7142868	109.5714264	65.57142639	81.92857361	14.46153831	36.41666794	99.69230652	4	15	0	0	0	0	1	0	0	0	0	0	0	0	1	0	0	7	4.360000134	13.30000019	30.5	32	95	197	22	96	1.100000024	159	137	5.099999905	34	21	171	0.4	1.100000024	11.60000038	51.59466222
1	0	0	58.9	165	20.70000076	78.27777863	104.6052628	64.10526276	77.60526276	20.21052551	36.30973027	96.91666412	2	3	0	0	1	0	1	0	0	0	0	0	0	0	0	0	0	7	3.684999943	11.89999962	32.40000153	33.54999924	96.5	329.5	13.5	105.5	0.850000024	135	139	4.099999905	21	22	54	1.2	1.100000024	13.10000038	28.89999962
1	1	1	72.5	155	29.89999962	79.26087189	118.375	53.25	74.70833588	14.10000038	36.4659996	98.82608795	3	3	0	0	1	0	0	1	1	1	0	0	0	0	0	0	0	7.900000095	3.309999943	10.05000019	30.39999962	33	92.5	198	55.5	103	2.25	153.5	137.5	4.650000095	34	28.5	95.5	0.3	1	10.80000019	55.54999924
1	1	2	133.35	180	42.5	94.53845978	113.2352905	61.11764526	77.23529053	19.6785717	36.75	95.15384674	5	14	1	0	0	1	1	0	0	0	0	0	0	0	0	0	1	8.633333206	4.533333302	14.03333378	30.93333244	33.03333282	94	179.3333282	9.666666985	103	1	102	138.6666718	3.766666651	39.66666794	39.33333206	105	1.9	1.100000024	12.19999981	72.66666412
1	1	3	64.2	147	43.09999847	89.07691956	127.4285736	39.67856979	78.0892868	16.22222137	37.63000107	98.61538696	4	15	0	0	1	0	0	1	1	1	0	0	0	0	1	0	0	7.980000019	2.578000069	8.479999542	32.97999954	31.86000061	103.1999969	108.5999985	69.75	102.4000015	3.275000095	111	135.1999969	3.819999933	38.95176578	46.43059415	145.6203459	0.6	1	11.03333378	56.15999985
1	1	2	79	173	27.79999924	84.625	110.5882339	55.88235474	69.47058868	14.70588207	37.4642868	99.125	3	15	0	0	0	1	1	1	1	0	0	0	0	0	0	0	1	7.199999809	3.897500038	12.27499962	31.5	32.45000076	97.5	143	28.25	102.75	0.824999988	145	142.5	4.599999905	17	27	43	0.7	1.100000024	11.64999962	57.29999924
1	1	2	66.8	170	23.10000038	49.5	100	53.125	64.75	15.375	36.91500092	94.375	2	15	0	1	0	1	0	0	0	0	0	0	0	0	1	0	0	10.80000019	4.75	14.5	30.5	34	90	208	16.59275695	103.1561146	1.042439807	127.3433337	143.0257817	3.1975658	17	37	60	0.6	1.100000024	11.85000038	53.42499924
1	1	1	49.6	170	18.60000038	81.53845978	107	51	70.17857361	18.0357151	36.37268415	100	4	14	0	0	0	1	0	0	0	0	0	0	0	0	1	0	0	9.199999809	4.800000191	12.19999981	25.39999962	30.60000038	83	341	21	102	0.600000024	84	141	4.199999809	28	27	82	0.4	1	11.10000038	29
1	1	2	103.35	175	32.79999924	77.91666412	106.75	56.16666794	70.41666412	15.875	36.94499969	99.08333588	3	14	1	0	0	0	0	1	1	0	0	0	0	0	0	0	0	5.699999809	4.630000114	14.19999981	30.70000076	34.79999924	88	144	11	103	0.699999988	116	138	4.099999905	36	29	40	0.6	1.100000024	11.69999981	27.20000076
1	1	2	90.55	173	29.60000038	72.90908813	111	55.18181992	72.54545593	16.20833397	36.37599945	100	7	15	1	0	0	0	0	0	0	1	0	0	0	0	1	0	0	5.199999809	3.529999971	12	34	33.90000153	100	195	20	105	0.899999976	92	140	3.900000095	11	13	56	0.5	1.100000024	11.80000019	25.70000076
1	1	1	79.4	168	26.70000076	81.1333313	105.4000015	63.46666718	77.93333435	15.86666679	35.2142868	99.40000153	5	15	0	0	0	0	0	0	1	0	0	0	0	0	1	0	0	7.199999809	4.039999962	13.39999962	33.20000076	32.90000153	101	181	19	106	1.100000024	137	142	4.300000191	21	28	63	0.7	1.200000048	12.60000038	24.89999962
1	1	2	99	178	31.39999962	81.26667023	100.1333313	52.06666565	67	17.1875	36.49333191	97.0625	6	15	0	0	1	0	1	0	1	0	0	0	0	0	0	0	0	6.599999905	4.75	14	29.5	32.29999924	91	146	34	107	1.200000048	107	146	4.5	30	24	97	0.4	1.100000024	11.69999981	43.93172028
1	1	1	70.95	165	25	98	106.615387	55.84615326	73.07691956	18.7142849	36.91999817	99.15384674	3	15	0	0	0	1	1	1	1	0	0	0	0	0	0	0	0	11.39999962	4.409999847	13	29.5	32.70000076	90	345	17	99	0.5	214	140	4.300000191	9	19	101	0.2	1.100000024	11.80000019	35.79999924
1	1	2	81	178	26	81.5	123.4324341	50.29729843	71.11428833	17.83333397	36.66999817	96.64516449	3	15	0	0	0	1	0	0	1	0	0	0	0	0	1	0	0	7.666666508	3.553333282	10.66666698	30.03333282	33.29999924	90.33333588	224.6666718	14	106.6666641	1	112	144	3.566666603	19	26	104.8432334	0.5	1.066666722	12.5666666	47.5
1	1	1	51.3	160	21.39999962	71.57691956	112.03125	42.28125	72.4375	20.13333321	36.61249924	99.06666565	2	13	0	0	1	1	0	0	1	1	0	0	0	0	1	0	0	11	3.160000086	9.199999809	29.29999924	31.70000076	92	220	30	104	1.600000024	65	138	4.400000095	30	40	122	0.4	1.200000048	12.5	37.59999847
1	1	3	106.75	178	32.29999924	82.90000153	112.8000031	60.20000076	73.5	19	36.49000168	99.5	8	15	0	0	0	1	0	1	1	0	0	0	0	0	0	0	1	12.19999981	3.970000029	11.30000019	28.5	32.79999924	87	265	22	104	4.300000191	66	141	4.699999809	10	11	86	0.3	1	11.19999981	30.79999924
1	1	3	84.35	155	35.20000076	68.66666412	113.3478241	61.04347992	77.63999939	18.31999969	36.80500031	97.23999786	6	15	1	0	0	1	1	1	1	0	0	0	0	0	1	0	0	5.525000095	5.067500114	14.19999981	28.04999924	34.09999847	82.25	152	15.5	98.5	0.675000012	189	137.5	3.375	13	18	58	0.9	1.100000024	12	61.77500153
1	0	0	75.4	160	32.59999847	71.04545593	109.1363602	55.54545593	72.04545593	15.06818199	36.44285583	99.80000305	4	15	0	0	0	1	1	1	1	0	0	0	0	0	1	0	1	6.900000095	4.460000038	13.5	30.29999924	34	89	135	13	101	0.949999988	177.9509943	137	4.099999905	13	15	62	0.5	1	10.30000019	30.60000038
1	1	2	90.6	188	28.29999924	73.47826385	122.5161285	50.41935349	70.03225708	18.15151596	36.76422681	99.22727203	7	15	0	0	0	1	1	1	1	0	0	0	0	0	0	0	0	4.800000191	3.859999895	10.69999981	27.70000076	31.89999962	87	114	33	107	1.799999952	137	140	4.599999905	27	24	104	0.6	1.399999976	15.60000038	27.5
1	1	2	83.6	173	31.20000076	79.29166412	95.37036896	43.40740585	57.18518448	17.5892849	36.66300843	99.42308044	5	15	0	0	1	0	0	1	0	1	0	0	0	0	1	0	0	4.900000095	2.559999943	8.300000191	32.40000153	30.5	106	133	48	106	1.600000024	111	141	4.099999905	14	28	65	0.5	1.200000048	12.89999962	33.59999847
1	1	1	70.35	168	21.20000076	79.875	119.7777786	47.72222137	71.27777863	13.47222233	35.88940621	98.5625	6	13	0	0	1	0	0	0	1	1	0	0	0	0	1	0	0	6.224999905	3.692500114	11.27499962	30.5	33.77500153	90.75	159.75	26	104.5	1.200000048	97.25	140	4.224999905	39.97149822	28.3343651	66	0.687338095	1.299999952	14.10000038	69.80000305
1	1	1	117.95	173	43.40000153	88	103	56.44444275	71.66666412	18.42105293	36.08333206	95.05000305	11	3	1	0	0	1	0	1	1	0	0	0	0	0	0	0	0	6.766666889	4	12.9333334	32.33333206	34.09999847	95	151.3333282	24.33333397	102.6666641	1.166666627	248	140	4.800000191	29	42.4931775	139.3085788	1.334219315	1.100000024	12.10000038	58.66666794
1	1	3	93	175	33.90000153	82.65625	76.60606384	52.09090805	58.54545593	20.13235283	38.40000153	95.48148346	14	15	1	0	1	1	0	0	0	0	0	0	0	0	1	0	1	25.89999962	5.190000057	15.60000038	30.10000038	33.79999924	89	309	23	105	1.600000024	154	138	6.050000191	121	749	80	0.8	1.600000024	16.70000076	150
1	1	2	82.75	163	30.89999962	95.34999847	115.0500031	58.29999924	75.15000153	15.0714283	36.70999908	97.5	2	14	0	1	0	1	0	1	0	0	0	0	0	0	1	0	0	9.550000191	4.449999809	13.92500019	31.29999924	34.75	90	210.75	14.5	102.75	0.600000024	408.5	138.75	4.550000191	20	21	62	0.2	0.850000024	9.300000191	53.32500076
1	1	2	81.7	160	28.89999962	77.66666412	97.33333588	45.88888931	60.55555725	19.27777863	36.57799911	98	4	15	0	0	0	0	1	1	1	0	0	0	0	0	0	0	0	6.699999809	4.440000057	13.5	30.39999962	35.09999847	87	272	16	104	0.800000012	130	141	3.700000048	23	21	61	0.5	1.100000024	11.60000038	31.79999924
1	1	3	65.6	155	27.79999924	83	96.5	56.58333206	72.08333588	16.92307663	36.78975692	100	8	15	0	0	0	0	0	1	1	0	0	0	0	0	1	0	0	7.199999809	4.070000172	11.19999981	27.5	30.60000038	90	220	16	102	0.899999976	140	141	4.099999905	14	28	80	1.4	1.299999952	14	70.75
1	1	2	108.2	180	33.70000076	72.42857361	139	57.375	75.57142639	19.0714283	36.84500122	94.57142639	2	15	0	0	1	0	0	0	0	0	0	0	0	0	1	0	0	5.699999809	4.28000021	12.5	29.29999924	32.20000076	91	121	16	105	1	109	139	3.799999952	56	56	152	0.9	1.299999952	14.39999962	48.04999924
1	1	2	82.8	163	27.5	74.73912811	104.134613	41.44230652	64.80246735	19.83333397	36.79666519	97.08333588	1	15	0	0	0	1	1	1	1	0	0	0	0	0	1	0	1	13.46000004	3.243999958	8.979999542	27.63999939	31.37999916	88.19999695	269.3999939	55.40000153	103.4000015	1.360000014	250.3999939	139.8000031	4.039999962	38.25	35.5	41	0.7	1.366666675	14.60000038	95.36000061
1	0	0	79.4	178	25.79999924	85.94736481	127.7894745	56.68421173	76.94999695	16.125	38.43999863	98.42105103	5	14	0	0	0	0	1	1	1	0	0	0	0	0	1	0	0	9.899999619	4.050000191	11.89999962	29.39999962	32.20000076	91	163	14	101	0.899999976	167	142	4.199999809	26	26	118	0.7	1.399999976	14.80000019	33.40000153
1	0	0	85.7	165	30.89999962	98.69999695	105.4000015	60.20000076	73.80000305	21.14999962	37.04000092	99.90000153	3	14	0	0	0	0	0	0	0	0	0	0	0	0	1	0	0	5.699999809	4.590000153	14.19999981	30.89999962	33	94	235	11	101	0.899999976	103	136	4	67	54	53	0.4	1.100000024	11.5	33.70000076
1	1	2	78.3	160	29.60000038	96.19999695	104.8000031	68	79	17.91666603	37.05500031	96.80000305	0	15	0	0	0	0	1	0	0	0	0	0	0	0	1	0	1	5.900000095	4.78000021	14.30000019	29.89999962	34.29999924	87	232	26	106	1.100000024	145	142	4	11	12	64	0.8	1.200000048	13.30000019	34.29999924
1	1	1	64	160	22.70000076	73.64286041	123	56.7857132	82.2857132	15.4285717	36.40250015	99.85713959	5	14	0	0	1	0	0	0	1	1	0	0	0	0	0	0	0	7.833333492	3.970000029	12.23333359	30.83333397	33.40000153	92.33333588	158.3333282	20.33333397	105.3333359	1.166666627	86.33333588	143.3333282	3.900000095	26	30	88	0.6	1	10.80000019	38.20000076
1	1	2	85.15	165	29.60000038	79.35713959	101.3571396	70.7857132	81.45237732	17.53125	37.03666687	99.7692337	0	15	0	0	0	0	0	1	1	1	0	0	0	0	1	0	0	9.699999809	4.920000076	15	30.5	33.5	91	247	17	101	1	156	139	4.300000191	27	22	51	0.6	1.200000048	12.69999981	31.60000038
1	1	2	107.6	168	38.09999847	70.53845978	111.8148117	60.70370483	78.70370483	15.92000008	36.57333374	98.52631378	1	15	0	0	0	0	1	0	0	0	0	0	0	0	0	0	0	6.099999905	4.139999866	13.05000019	31.5	32.84999847	96	253.5	15	107.5	0.850000024	99.5	144.5	4.300000191	7	14	74	0.4	1.100000024	11.39999962	33.59999847
1	1	1	94.3	165	35.40000153	78.0625	101.75	53.625	67.9375	16.05882263	36.80500031	99.1764679	1	15	0	0	0	0	1	1	1	0	0	0	0	0	0	0	0	8.399999619	4.869999886	13.30000019	27.29999924	32.79999924	83	189	17	103	0.600000024	83	141	3.299999952	45	30	65	1.2	1.100000024	11.60000038	61.53333282
1	0	0	81	170	27.79999924	82.5	122	58.1875	76.75	18.72222137	35.97333145	95.94117737	3	14	0	0	0	1	1	0	1	0	0	0	0	0	0	0	0	6.949999809	4.557499886	13.5	29.64999962	34.52500153	86.25	156.5	17	104.25	0.800000012	185	141.75	3.875	15	27	56	0.6	1.200000048	12.85000038	65.83333588
1	1	2	86.3	163	36	82.85713959	118.9285736	66.7142868	83.42857361	15.03333378	36.55500031	98.14286041	5	15	0	0	0	0	1	1	1	0	0	0	0	0	0	0	0	8.899999619	4.239999771	13	30.70000076	34.40000153	89	150	11	101	0.699999988	160	140	3.700000048	17	14	45	0.3	1.100000024	11.39999962	36.70000076
1	1	3	68.6	157	26.79999924	84.89361572	116.5531921	50.21276474	69.46808624	18.05208397	36.52105331	98.87233734	4	15	0	0	1	0	1	1	1	0	0	0	0	0	1	0	0	8.300000191	3.536666632	10.39999962	29.46666718	32.56666565	90.33333588	148	16	99	0.866666675	113	134.3333282	4.099999905	158	51	135	1.5	1.100000024	12.10000038	66.5
1	1	2	67.5	168	24.29999924	76.68421173	149.3157959	51.42105103	84.73683929	18.47368431	36.43199921	97.94736481	2	14	0	0	1	0	1	0	1	0	0	0	0	0	0	0	0	3.900000095	3.119999886	11.19999981	36	33.70000076	107	145	9	102	0.800000012	90	140	3.799999952	19	25	61	0.5	1	11.19999981	29.89999962
1	1	1	99	178	36.29999924	73.11475372	124.9333344	64.66666412	79.59999847	17.125	36.77999878	97.5	10	15	0	0	0	0	0	0	1	1	0	0	0	0	0	0	1	8.616666794	3.549999952	10.51666641	29.63333321	33.23333359	89	183.1666718	22	105.1666641	0.983333349	96.16666412	132.6666718	3.983333349	13	19	69	0.7	1.225000024	13.14999962	88.94999695
1	0	0	103.4	188	28.10000038	78.25926208	102.8888855	51.70370483	66.59259033	16.7678566	35.85185242	100	2	15	0	0	0	0	1	0	1	0	0	0	0	0	1	0	0	6.449999809	4.454999924	13.44999981	30.14999962	32.59999847	93	151	13	106	1	107	139.5	4.25	18	19	57	0.5	1.100000024	11.80000019	29.79999924
1	1	1	103.4	196	25.60000038	85.2142868	126	63.5	83.07142639	20.29999924	37	96.5	2	15	0	0	0	0	0	0	0	0	0	0	0	0	1	0	0	6.400000095	4.710000038	14.5	30.89999962	35	88	257	24	101	1	167	137	3.799999952	35	29	97	1	1.100000024	12.39999962	26.70000076
1	1	2	124.5	203	29.39999962	83.75862122	109.9655151	57.79310226	73.31034851	17.79999924	37.125	95.62068939	3	15	0	0	0	0	1	0	1	0	0	0	0	0	0	0	0	5	4.710000038	14.30000019	30.39999962	33.5	91	164	16	108	0.800000012	101	142	3.900000095	21	21	27	0.3	1.100000024	11.5	27
1	0	0	72.8	173	26.79999924	85.125	107.5625	68.625	84.1875	16.09375	36.04666519	98.875	6	14	0	0	0	0	0	0	1	0	0	0	0	0	1	0	0	8.199999809	3.940000057	11.80000019	29.89999962	32.09999847	93	211	29	103	1	92	139	4.699999809	20	21	71	0.4	1.100000024	11.69999981	37.5
1	1	1	122.8	178	39.29999924	84.05882263	113.1764679	59.29411697	75.70587921	16.86111069	36.63499832	97.41176605	4	15	1	1	0	1	0	1	1	0	0	0	0	0	1	0	0	5.074999809	5.167500019	13.27499962	25.70000076	31.02499962	83	218.5	23.25	102.75	0.899999976	218	137.75	5.025000095	50	44	61	0.4	1.100000024	12	53.90000153
1	1	1	89.55	168	29.79999924	65.89473724	121.3157883	53.94736862	73.31578827	17.15789413	36.40000153	97.80000305	5	15	0	0	0	0	0	1	1	1	0	0	0	0	0	0	1	13.5	4.059999943	11.89999962	29.29999924	33.29999924	88	333	27	99	1.700000048	201	137	4	13	13	60	0.3	1.600000024	17.79999924	38.70000076
1	1	2	95	183	28.39999962	74.34615326	116.884613	62.76922989	80.5	21.30769157	36.95199966	98.40000153	6	14	0	0	0	1	1	0	0	0	0	0	0	0	0	0	0	7.5	4.909999847	14.30000019	29.10000038	33.59999847	87	284	15	104	1	98	142	4.099999905	19.85158293	47.83324717	26.88817342	-0.032389294	1.200000048	13.10000038	56.34999847
1	1	2	108.05	175	35.70000076	81.6818161	117	50.45454407	68.90908813	17.13043404	36.40454483	98.04347992	3	14	1	0	1	0	0	1	1	1	0	0	0	0	1	0	0	5.300000191	4.869999886	14.10000038	29	33.5	87	203	37	103	1.700000048	140	140	4	18	20	84	0.4	1.299999952	13.89999962	32
1	0	0	91.75	179	25.20000076	61.88888931	127.7777786	46.55555725	68.77777863	19.78000069	36.63461685	98.81481171	6	15	0	0	1	0	1	1	0	0	0	0	0	0	0	0	0	7.033333302	3.963333368	11.73333359	29.60000038	32.73333359	90.33333588	253	65.5	93	1.600000024	65.5	134.5	3.799999952	38	38	42	0.4	1	10.60000038	28.79999924
1	1	1	115	185	33.59999847	71.84615326	105	54.92307663	73	15.23076916	36.44499969	97.46154022	1	15	0	0	0	0	1	0	1	0	0	0	0	0	0	0	0	6.599999905	4.940000057	14.89999962	30.20000076	33.90000153	89	220	26.5	101	1.350000024	121.5	138.5	4.599999905	33	33	125	0.4	1.049999952	11.35000038	25.29999924
1	1	1	87.7	170	31.89999962	90.59999847	110.0999985	69.19999695	81.90000153	14.75	36.68000031	98	3	15	0	0	0	0	0	0	1	0	0	0	0	0	0	0	1	7.800000191	5.179999828	15.80000019	30.5	35.29999924	86	206	18	101	0.800000012	128	140	3.700000048	30	24	71	0.8	1.100000024	12.19999981	58.13333511
1	1	1	129.6	183	39.20000076	84.52941132	119.2941208	57.35293961	73.80555725	17.05263138	36.75	97.94117737	3	15	1	0	0	0	1	0	1	0	0	0	0	0	0	0	0	7.25	3.641666651	10.9333334	29.96666718	32.96666718	91	204.1666718	18.66666603	104.6666641	0.883333325	96.33333588	141	4.033333302	15	16	101	0.6	1.066666722	11.30000019	52.15000153
1	1	2	91.2	163	28.89999962	92.69999695	101.4285736	45.5	78.93548584	20.51666641	36.35062408	97.23332977	5	15	1	0	0	1	0	0	1	0	0	0	0	0	1	0	1	15.375	3.412499905	9.949999809	29.17499924	32.875	88.5	346.5	19.25	91.75	0.875	103	127.5	4.074999809	84.5	113	153.5	0.7	1.299999952	14.33333302	42.02500153
1	0	0	80.55	173	26.60000038	77.54545593	120.5	58.09090805	76.04545593	14.673913	36.56571579	96	5	15	0	0	0	0	1	0	0	0	0	0	0	0	0	0	0	4.683333397	4.606666565	13.33333302	28.96666718	33.88333511	85	168.8333282	19.5	102	1.033333302	119	138.8333282	3.849999905	15	15	60	0.9	1	11.0666666	54.71666718
1	1	1	80.4	183	23.10000038	82	113.1764679	65.76470947	83.35294342	15.75	35.93571472	99.64286041	1	15	0	0	0	1	1	0	1	0	0	0	0	0	0	0	1	9.800000191	4.679999828	14.5	31	33.09999847	94	217	15	102	1	91	138	4	15	19	60	0.4	1.100000024	12.30000019	30.79999924
1	1	1	75.55	180	24.39999962	81	104.4400024	54.52000046	72.12000275	17.25926018	36.77999878	98.40740967	4	15	0	0	1	1	0	1	1	0	1	0	0	1	1	0	0	7.349999905	3.279999971	9.800000191	29.70000076	32.40000153	91.5	222.5	17.5	103	0.850000024	85.5	138	4.5	78	23.5	57.5	0.5	1.299999952	14	30.85000038
1	1	1	97.2	168	32.5	69.09091187	112.0909119	41.54545593	63.27272797	18.27272797	36.41249847	98.90908813	3	10	0	0	1	0	1	1	1	0	0	0	0	0	0	0	1	11.55000019	4.03000021	12.55000019	31.14999962	33.75	92.5	456	21.5	99.5	1.200000048	118	138.5	4.300000191	36	28	24	0.4	1	11.30000019	46.09999847
1	0	0	57.1	152	26.29999924	77.76470947	112.8823547	62.44117737	81.58823395	16.05882263	36.24555588	99.14705658	3	15	0	0	0	0	0	0	0	0	0	0	0	0	0	0	0	8.199999809	3.700000048	11.60000038	31.35000038	33.04999924	94.5	447	17.5	102	0.699999988	94.5	140	4.300000191	31	24	79	0.4	1	11.19999981	28.39999962
1	1	2	69.5	173	22.39999962	83.5	110.727272	69.1818161	87.09091187	11.77777767	36.15000153	95.90000153	1	15	0	0	0	0	1	0	0	0	0	0	0	1	1	0	1	4.199999809	4.656666756	13.69999981	29.43333244	32.29999924	91	108.3333359	21	102	1	97.5	139.5	4.599999905	12	22	96	0.5	1.200000048	13.5	34.29999924
1	1	2	70	160	36	83.70587921	123.4705887	59.11764526	78.29412079	17.69444466	36.24375153	98.3888855	7	14	0	0	0	0	0	1	1	1	0	0	0	0	0	0	0	4.800000191	3.285000086	10	30.5	35.04999924	87	191.5	28.33333397	101.6666641	2.166666746	80.66666412	138.6666718	3.766666651	19	34	119	0.3	1.200000048	13.10000038	57.29999924
1	1	1	61	175	24.60000038	81.92857361	112.5	53.42856979	71.7857132	16.10000038	36.40338909	99.7857132	10	4	0	0	0	0	1	0	0	0	0	0	0	0	1	0	0	5.125	3.890000105	12.97500038	33.25	34.25	97.25	143	16.5	105.75	0.899999976	105.75	139	3.875	35	34	67	2.7	1.666666627	18.06666756	38.54999924
1	1	1	57.3	168	22	79	109.5999985	58.90000153	78	14.54545498	36.46333313	98.55555725	4	14	0	0	0	0	0	0	0	0	0	0	0	0	0	0	0	6.5	4.21999979	13.30000019	31.5	32.40000153	97	148	14	106	1	125	138	4.099999905	12	17	24	0.5	1.200000048	13.19999981	30.5
1	0	0	81.7	170	27.89999962	74.14705658	110.6666641	63.18181992	81.24242401	18.84848404	36.49000168	99.4375	2	15	0	0	0	1	1	0	1	0	0	0	0	0	1	0	0	17.32500076	3.970000029	10.72500038	26.97500038	30.35000038	88.75	301	14.5	102.75	0.800000012	120.5	138.5	4.300000191	33.27986154	104.852573	76.22552694	0.294669458	1.361887958	15.00979512	55.84999847
1	1	1	74.5	175	23.60000038	72.875	98.875	54.125	70.375	14.125	36.53666687	99.125	2	15	0	0	0	0	0	0	1	0	0	0	0	0	0	0	1	8.5	3.880000114	13.60000038	35.09999847	34.90000153	101	151	19	105	1.100000024	106	140	3.900000095	29	29	59	0.5	1.100000024	11.80000019	32.90000153
1	0	0	70.55	178	21.70000076	88.1333313	109.0625	54.625	74.4375	14	36.63999939	99.9375	2	15	0	0	0	0	0	0	0	0	0	0	0	0	0	0	0	7	4.050000191	13.30000019	32.79999924	33.70000076	98	208	12	101	0.800000012	134	137	4.300000191	11	14	68	0.3	1.100000024	11.39999962	28.79999924
1	1	1	82.85	170	28	76.625	113.5416641	59.625	77.29166412	16.44000053	36.65000153	98.33333588	5	14	0	0	0	0	0	1	0	0	0	0	0	0	0	0	0	8.199999809	3.720000029	11.80000019	31.70000076	33.09999847	96	177	24	99	1.600000024	133	135	4.099999905	6	13	62	1.3	1.100000024	11.5	29.29999924
1	1	2	90.65	183	30.29999924	83.0625	100.8125	61.8125	75.5	18.41176414	36.6414299	98.0625	4	14	0	0	0	1	1	0	1	0	0	0	0	0	0	0	1	7.199999809	3.769999981	12	31.79999924	34.70000076	92	182	13	97	0.899999976	119	134	4.699999809	27	35	57	0.4	1.200000048	13.39999962	57
1	1	2	99.15	170	32.90000153	99.94444275	103.6111145	61.33333206	75.27777863	15.25	38.01764679	99.16666412	7	15	0	0	0	1	0	0	0	0	0	0	0	0	1	0	0	6.699999809	5.019999981	15	29.89999962	33	91	211	15	104	0.800000012	86	142	4.199999809	21	21	51	0.6	1	11	28.29999924
1	1	1	92.3	157	38.20000076	74.92592621	121.6785736	43.3571434	78.94642639	15.18518543	36.44421005	99.14814758	0	15	0	0	0	0	1	1	0	0	0	0	0	0	0	0	0	8.899999619	3.282000065	10.5	32.02000046	34.65999985	92.19999695	253.8000031	18.20000076	100.8000031	0.800000012	163.5	137	4.460000038	17.25	20	47	0.6	1.100000024	13.18000031	45.29999924
1	1	1	71.3	168	25.20000076	107.0909119	105.4285736	58.2142868	71.35713959	18.46153831	36.70333481	99.33333588	6	14	0	0	0	0	1	0	0	0	0	0	0	0	0	0	0	6.800000191	4.949999809	14.69999981	29.70000076	36.79999924	81	189	15	103	0.800000012	141.7271345	141	4	-4.860650936	52.90902057	15.14312997	0.575331924	1.080495005	12.1663088	71.66666412
1	0	0	67.9	163	28.5	79.2307663	120.2857132	68.7142868	85.07142639	19.13333321	36.43249893	98.2142868	6	3	0	0	0	1	1	1	1	0	0	0	0	1	0	0	0	8.300000191	4.28000021	12.39999962	29	33.70000076	86	231	21.25	107.5	0.899999976	131.75	140	4.25	45.58133811	33.6994247	46.57249034	0.542524902	1	10.69999981	60.90000153
1	1	1	70.2	175	25.10000038	79.3125	110.6875	56.3125	77.33333588	17.65625	36.04000092	97.625	2	15	0	0	0	0	0	0	0	0	0	0	0	0	0	0	1	9.25	2.980000019	8.199999809	27.5	30.95000076	89	226	15	100.5	1.149999976	101	136.5	4.599999905	78.5	24.5	153	0.4	1.399999976	15.55000019	31.29999924
1	0	0	86.2	180	25.89999962	87.9375	101.5	61.9375	82.75	17.58823586	36.0988884	98.375	3	14	0	0	0	0	0	0	1	0	0	0	0	0	0	0	0	5.900000095	4.769999981	13.69999981	28.70000076	32.79999924	88	216	19	106	1	87	140	4.099999905	20	17	53	0.7	1	10.39999962	27.89999962
1	1	2	77.1	183	23.89999962	93	103.125	43	68.02381134	15.71428585	36.5	99.40000153	12	15	0	0	0	1	1	1	0	0	0	0	0	0	1	0	1	9.300000191	5.070000172	14.69999981	29	33.20000076	87	231	18	108	0.899999976	197	135	4.400000095	24	26	71	0.2	1	11.10000038	32.59999847
1	1	2	71	168	23.10000038	66.90000153	110.25	48.25	70.30000305	14.75	36.57600021	99.63636017	5	15	0	0	0	1	0	0	1	1	0	0	0	1	1	0	0	5.800000191	3.670000076	12	32.70000076	32.5	101	230	29	103	1.200000048	94	141	3.799999952	5.55823791	28.51510665	90.5804305	0.821078438	1.100000024	11.80000019	46.09999847
1	1	1	104.4	175	29.79999924	81.73683929	101.7619019	62.33333206	76.4318161	18.89999962	36.97999954	99.72222137	5	15	0	0	0	0	0	0	1	0	0	0	0	0	0	0	1	6.199999809	6.119999886	16.89999962	27.60000038	32.79999924	84	272	15	100	0.899999976	105	142	4.5	21	21	67	0.4	1	10.80000019	81.16666412
1	1	1	95.65	173	33.90000153	77.15789795	115.6315765	56.63158035	75.2142868	18.125	36.64599991	95.73683929	8	14	0	0	0	0	0	1	1	1	0	0	0	1	1	0	1	3.450000048	4.630000114	12.44999981	26.89999962	34.20000076	78.5	143.5	21.5	99.5	1.399999976	188	135.5	4.300000191	49	44	44	0.3	1	11.30000019	29.10000038
1	1	2	99	173	22.60000038	81	107.6451645	50.61290359	66.45161438	15.91935444	35.70999908	99.64516449	4	4	0	0	1	0	0	0	1	1	0	0	0	0	1	0	1	10	5.159999847	10.89999962	21.10000038	30.10000038	70	211	22	104	1.100000024	132	141	4.400000095	27	27	178	0.5	1.200000048	14.10000038	34.79999924
1	1	2	85.5	175	26.60000038	71.27586365	100.5517273	49.44827652	66.51724243	16.58333397	36.02962875	99.9310379	3	14	0	0	0	1	1	0	1	0	0	0	0	0	0	0	1	8.300000191	4.110000134	12.10000038	29.39999962	32.70000076	90	230	21	106	1.200000048	102	139	4.599999905	19	20	75	0.4	1	10.39999962	27.29999924
1	1	2	130.5	180	34.59999847	85	115.7894745	55.10526276	74.31578827	16.05263138	36.69499969	96.85713959	1	14	0	0	0	0	1	1	0	0	0	0	0	0	1	0	0	6.5	4.28000021	10.80000019	25.29999924	31	82	195	12	103	0.899999976	212	140	4.099999905	39	41	54	0.4	1.200000048	12.89999962	80.09999847
1	0	0	72.2	175	24	74.46154022	110.2307663	60.30769348	76.46154022	14.21428585	35.97874832	98.2307663	6	15	0	0	0	0	0	1	1	1	0	0	0	0	0	0	1	5.199999809	3.789999962	12.60000038	33.20000076	33.20000076	100	159	30.5	103.5	1.450000048	119	142.5	4.849999905	24.7452569	2.921542527	47.21519135	0.775561823	1.049999952	11.64999962	27.10000038
1	1	2	79.05	163	29	74.55172729	108.3793106	58.75862122	74.72413635	14.55172443	36.42142868	98.48275757	1	15	0	0	0	0	1	0	1	0	0	0	0	0	1	0	0	5.699999809	4.309999943	13.60000038	31.60000038	34.29999924	92	176	16	104	1	110	140	4.300000191	32	26	77	0.2	1	10.69999981	53.90000153
1	0	0	83.6	168	30.70000076	83.83333588	105.8518524	64.62963104	77.85185242	16.61764717	36.72200012	98.33333588	1	15	0	0	0	0	1	0	1	0	0	0	0	0	0	0	1	4.650000095	4.815000057	14.25	29.60000038	34.54999924	85.5	173.5	13	97	1.049999952	130	133.5	3.900000095	73	49	46	0.6	1.018194014	11.84767819	65.19999695
1	1	1	73.85	178	23.20000076	67.1111145	111.5	52.05555725	72.77777863	13.27777767	35.61117554	99.44444275	2	14	0	0	0	0	1	0	1	0	0	0	0	0	0	0	0	5.400000095	3.75	12.89999962	34.40000153	34.29999924	100	121	21	103	0.800000012	96	140	4.199999809	12	18	61	0.6	1.200000048	12.80000019	26
1	1	3	98.35	175	31.89999962	71.25	121.75	45.875	67	17.375	36.20708312	98.125	8	15	0	1	0	1	1	1	1	0	0	0	0	0	0	0	0	5.380000114	3.895999908	11.39999962	29.29999924	32.02000046	91	125.1999969	26	102.1999969	1.080000043	160	140.8000031	3.75999999	25.01660227	-0.923039238	65.10587392	0.516843079	1.200000048	13.30000019	52.63999939
1	1	2	100.4	183	26.20000076	72.37036896	110.8148117	57.66666794	74.18518829	17.90740776	36.79631424	96.14814758	2	15	0	1	0	1	0	0	1	0	0	0	0	0	1	1	1	6.083333492	4.346666813	12.35000038	28.43333244	31.25	90.83333588	171.1666718	17.33333397	101.6666641	1.299999952	108.6666641	139	5	35.36006748	81.24772524	77.89835152	0.999700727	1.200000048	13.19999981	79.6166687
1	1	2	93.4	175	30.39999962	72.44444275	113.5925903	51.29629517	70.74073792	21.4642849	36.76086807	98.03704071	7	15	0	0	0	1	0	1	1	1	0	0	0	0	1	0	0	5.900000095	5.010000229	14.89999962	29.70000076	33.70000076	88	198	29.25	104	1.774999976	132	143	4.275000095	98.66794531	94.18894553	66.4455823	1.368905718	1.240841658	13.85929241	64.59999847
1	1	2	82.5	175	31.10000038	78.30769348	111	59.91666794	77	17.15384674	36.13000107	98.84615326	4	15	0	0	0	0	1	0	1	0	0	0	0	0	0	0	0	8.800000191	4.03000021	12.80000019	31.79999924	33.5	95	184	14	103	0.800000012	97	138	3.799999952	16	16	45	0.4	1	11	49.09999847
1	1	3	93.5	175	34	66.55101776	123.6666641	56.5686264	74.01960754	17.93000031	36.4955246	96.13725281	10	15	0	1	0	1	0	0	1	1	0	0	0	0	1	0	1	7.559999943	3.594000101	10.81999969	30.13999939	32.41999817	92.59999847	193	34.40000153	105.1999969	1.940000057	102	143.8000031	3.859999895	17	25	40	0.4	1.299999952	14.25	36.84999847
1	0	0	69.55	178	24.29999924	85.04000092	97.31034851	46.72413635	69.13793182	16.15384674	37.01199164	99.76000214	7	15	0	0	1	0	1	0	1	0	0	0	0	0	0	0	0	4.300000191	3.88499999	12.55000019	32.29999924	32.90000153	98.5	152	19	104.5	1.049999952	104	139	4.599999905	87.15942204	64.415919	105.2109212	0.425968673	1	10.69999981	32.04999924
1	1	2	84.7	191	23.5	80.5	109.5	71.41666412	85.66666412	20.65384674	35.90083313	95.33333588	4	15	0	1	0	0	0	0	1	0	0	0	0	0	1	0	1	7.5	4.889999866	14.10000038	28.79999924	31.29999924	92	209	29.66666603	107.6666641	1.333333373	98.33333588	149	3.733333349	12	19	87	0.7	1.399999976	14.80000019	82.53333282
1	1	3	96.2	178	4.699999809	80.33333588	103	39.5	55.83333206	15.5714283	37.03611066	98	7	15	0	0	0	1	0	1	1	1	0	0	0	0	0	0	0	5.733333111	2.579999924	7.966666698	30.89999962	32.13333511	96.33333588	248.6666718	46.5	88	2.849999905	138	126	4.699999809	10	11	59	0.5	1.200000048	12.83333302	25.79999924
1	1	2	83	175	29.39999962	82.47618866	108.3333359	64.09523773	79.23809814	17.84210587	36.77600098	99.57142639	6	14	0	0	0	0	1	0	1	0	0	0	0	0	0	0	0	6.300000191	4.389999866	14.5	33	34	97	147	10	100	0.899999976	81	137	3.799999952	23	27	52	0.8	1	10.30000019	29.20000076
1	1	2	104.8	168	37.79999924	79.07142639	101.8461533	50.46154022	65.61538696	18.73077011	36.70000076	94	4	15	1	0	0	0	1	1	1	0	0	0	0	0	1	0	1	10	4.889999866	13.80000019	28.20000076	32.79999924	86	143	11	102	0.600000024	130	143	4.699999809	22	32	68	0.4	1.299999952	13.69999981	27.39999962
1	1	1	66.2	160	26.79999924	86.7142868	103.5	62.28333282	76.83333588	15.60344791	36.53666687	99.57142639	3	15	0	0	0	0	0	1	1	1	0	0	0	0	0	0	0	5.775000095	3.059999943	9.449999809	30.95000076	31.54999924	97.75	175.25	17.25	107.5	1.549999952	259.5	138.75	4.275000095	14	55	100	0.7	1.160889624	12.91142286	55.92499924
1	1	2	86.55	165	31.10000038	102.7368393	103.6666641	45.7142868	63	18.97500038	37.24375153	96.31578827	7	14	1	1	0	0	0	0	1	1	0	0	0	1	1	0	1	8.050000191	4.385000229	12.89999962	29.39999962	31.97500038	92	158.75	20.25	98.25	1.149999976	139.5	136.5	3.875	26	30.5	58	1.9	1.100000024	11.69999981	31.5
1	1	3	102.7	157	38.40000153	84.46666718	104.7333298	53.93333435	69.46666718	18.1875	36.7266655	99.1333313	9	13	0	0	0	0	0	1	1	1	0	0	0	0	1	0	0	6.900000095	4.590000153	12.5	27.20000076	31.79999924	86	220	47	107	1.5	111	146	4.599999905	14	17	86	0.4	1	11.19999981	34.59999847
1	1	2	103.65	178	32.5	77.09091187	103.0999985	58.5	73.69999695	16.11111069	36.66333389	99.19999695	0	15	0	0	0	1	1	0	1	0	0	1	0	0	0	0	0	5.300000191	5	14.5	29	33.59999847	86	184	20	101	1.200000048	119	139	4.300000191	156	52	98	0.4	1.100000024	11.5	27
1	1	2	91.15	152	40.20000076	76.35713959	116.9285736	55.3571434	73.2142868	21.63333321	37.18571472	98.7142868	1	14	1	0	0	1	0	1	1	0	0	0	0	0	0	0	0	7.800000191	3.609999895	10.30000019	28.5	32.20000076	89	351	29	105	1	130	141	4.099999905	16	18	91	0.2	0.899999976	10	28.60000038
1	1	1	107.95	183	31.70000076	72.79412079	116.1999969	57.74285889	75.59999847	16.80882263	36.75352859	97.70587921	6	15	0	0	0	0	0	0	1	1	0	0	0	0	0	0	0	7	2.940000057	9	30.5	33.59999847	91	186	64	107	3.5	106	138	4.900000095	17	16	72	0.3	1.399999976	15.39999962	24.89999962
1	0	0	92	178	29.10000038	79	127.8461533	51.03845978	73.57691956	13.83928585	36.76599884	98.19230652	2	15	0	0	0	0	1	0	1	0	0	0	0	0	1	0	1	7.800000191	4.309999943	13.80000019	32	33.90000153	95	186	16	103	1	102	136	4.099999905	29	30	69	0.5	1	11.19999981	29.10000038
1	1	2	106	183	31	63.53333282	143.125	49.5	79.6875	15.78125	36.96333313	97.53333282	5	3	1	0	1	0	0	1	1	1	0	1	0	0	1	0	0	7.400000095	3.309999943	10.10000038	30.39999962	32.40000153	94	255	32	109	2	89	142	4.400000095	45	32	62	0.3	1.100000024	12	52.5
1	1	3	60	156.8939039	28.60000038	54.875	106.625	46.625	66.125	15.94444466	36.61000061	99	7	15	0	0	1	0	0	0	0	1	0	0	0	0	0	0	0	5.300000191	4.130000114	11.5	27.79999924	31.20000076	89	135	63	105	2	156	142	4.099999905	33	27	79	0.5	1.200000048	12.80000019	37.09999847
1	1	2	80.55	178	24.60000038	81.0625	98.8125	51.875	65.5	17.79999924	36.05625153	99.4375	3	15	0	0	0	1	0	0	0	0	0	0	0	0	0	0	1	14.94999981	3.089999914	8.899999619	28.79999924	33	87	252	12.5	99	1.350000024	100.5	134.5	3.849999905	21	40	64	0.4	1.25	13.94999981	30.35000038
1	1	2	95	173	41.40000153	83.88235474	119.7647095	61.23529434	81.88235474	12.88888931	37.0340004	99.94117737	1	15	0	0	0	0	1	1	1	0	0	0	0	0	0	0	0	7.25	4	10.85000038	27.04999924	31.35000038	86.5	191.5	14.5	98.5	0.649999976	288.5	132.5	4.599999905	47.68914489	36.67204127	115.83847	0.802001564	1.100000024	11.60000038	79.40000153
1	1	2	92.45	179	30.39999962	81.47368622	123.2105255	66.84210205	85.94736481	21.42105293	36.65250015	97.84210205	9	3	0	0	0	0	0	0	0	0	0	0	0	0	0	0	0	11.5	3.799999952	9.300000191	24.5	30.75	80	415	15.5	105	0.75	113	141.5	4.300000191	26	21.5	71	0.2	1.200000048	12.94999981	27.45000076
1	1	2	100.3	178	30.60000038	65.69230652	120	65.2307663	80.46154022	16.6785717	36.86666489	99.42857361	7	15	0	1	0	1	0	1	1	0	0	0	0	0	1	0	0	12.39999962	4.5	12.80000019	28.39999962	32.29999924	88	214	22	103	0.800000012	115	142	4.300000191	41.47230812	38	90.08148025	0.669803089	1.25	13.39999962	61.93333435
1	1	2	86.6	178	29.60000038	79.75	109.9199982	44.75999832	67.08000183	17.88461494	36.16734567	97.12000275	4	15	0	0	1	0	1	1	1	0	0	0	0	0	0	0	1	11.80000019	3.802000046	11.72000027	30.89999962	31.5	98.19999695	448.6000061	10.80000019	102.8000031	0.74000001	122.4000015	138.1999969	3.74000001	90	36.5	362.5	1	1.149999976	12.5	66.54000092
1	1	1	87.5	170	29.29999924	89.64705658	109.8235321	63	75.23529053	15.82352924	36.93012095	96.76470947	6	15	0	0	0	0	1	0	1	0	0	0	0	0	1	0	1	7.699999809	5.079999924	16.5	32.5	36.79999924	88	169	18	95	0.899999976	111	135	3.900000095	25	26	82	1.2	1.100000024	11.60000038	35.40000153
1	0	0	97	178	30.29999924	77.85713959	108.7142868	56.5	73.2142868	17.20000076	36.75999832	99.14286041	3	15	0	0	1	1	0	1	0	1	0	0	0	0	0	0	0	4.949999809	3.424999952	11.60000038	33.84999847	34.34999847	98.5	171	28	105.5	2.049999952	96	141	3.950000048	77.5	69	72.5	0.5	0.949999988	10.5	67.69999695
1	1	1	89.9	178	28	85.59999847	97.69999695	45.20000076	62.29999924	20.22727203	36.36666489	97.30000305	3	15	0	1	0	1	0	0	1	0	0	0	0	0	1	0	0	9.649999619	4.190000057	12.85000038	30.64999962	33.65000153	91.5	200.5	14.5	105	0.949999988	106.5	138.5	5	98	86	114	0.6	1.134352936	12.81313413	69.05000305
1	1	2	115.75	188	37.20000076	79.89286041	118.0357132	67.2142868	81.4642868	15.15517235	35.8538475	99.35713959	0	15	1	0	0	0	1	1	0	0	0	0	0	0	1	0	0	5	4.940000057	13.10000038	26.5	32.29999924	82	295	16	104	1.100000024	155	136	3.900000095	12	20	78	1	1.200000048	12.80000019	31.89999962
1	1	2	98.2	173	33.5	90.45454407	106.0909119	49.90909195	66.36363983	18.09090996	36.32500076	96.90908813	6	14	0	0	0	1	1	0	1	0	0	0	0	0	0	0	0	7.099999905	4.53000021	12.89999962	28.5	31.60000038	90	244	18	104	1	115	141	4.599999905	23	24	78	0.2	1.200000048	12.89999962	71.1333313
1	0	0	51.4	155	21.39999962	76.19999695	113.4666672	54.26666641	76.19999695	18.3125	36.08499908	98.30769348	9	3	0	0	0	1	0	0	1	0	0	0	0	0	1	0	0	8.399999619	4.21999979	13.5	32	33.40000153	96	188	15	104.6666641	0.600000024	104.6666641	140.6666718	4.166666508	15	31	32	0.6	1	10.80000019	90.80000305
1	1	3	109.95	173	37.20000076	87.38461304	109.6923065	50.07692337	68.07691956	20.1428566	37.08499908	97.53845978	3	15	1	0	0	0	1	1	1	0	0	0	0	0	0	0	0	10	4.920000076	14.39999962	29.29999924	33.79999924	87	259	14	95	0.899999976	275	136	4.5	42	32	134	0.6	0.899999976	10.19999981	25.89999962
1	0	0	79	180	34.40000153	83.58333588	102.5769196	49.46154022	67.30769348	15.25	36.55454636	99.61538696	1	15	0	0	0	1	1	1	1	0	0	0	0	0	1	0	1	8.039999962	5.464000225	13.96000004	25.52000046	31.65999985	81	258	15.80000019	102.5999985	0.899999976	125.8000031	136.1999969	4.340000153	18	17	73	0.3	1.149999976	12.25	67.12000275
1	0	0	119	188	33.59999847	93.19999695	119.3000031	67	81.19999695	13.875	37.33750153	97.69999695	5	3	1	0	0	0	0	0	0	0	0	0	0	0	0	0	1	7.400000095	5.320000172	15.19999981	28.60000038	33.59999847	85	249	20	102	1	97	136	4.300000191	20	17	46	1.4	1	11.30000019	27.89999962
1	1	3	121.6	178	36	81.2307663	106.384613	53.15384674	67.73332977	20.0714283	36.16491715	99.53845978	13	15	0	0	0	1	0	0	1	1	0	0	0	0	1	0	1	10.61999989	3.24000001	10.22000027	31.54000092	33.08000183	95	156	71.66666412	111	4.199999809	105	144.3333282	4.366666794	34	24	99	0.2	1.105036582	12.19599071	71.51999664
1	1	2	70.75	163	26.10000038	85.33333588	106.6500015	66	78.94999695	15.58333302	36.51666641	97.40000153	3	15	0	1	0	1	0	0	1	1	0	0	0	0	1	0	0	6.275000095	4.84250021	14.57499981	30.125	32.72499847	92.25	134.25	16.75	104.25	0.800000012	101	141.5	4.199999809	32	39	95	1.3	1.132511333	12.10939846	74.75
1	1	1	84.35	168	29.10000038	70.11764526	110.9411774	63.35293961	80	14.52777767	36.99333191	99.05882263	2	15	0	0	0	0	0	0	0	0	0	0	0	0	1	0	1	6.900000095	4.75	13.10000038	27.60000038	31.60000038	87	193	26	105	1	99	141	4.199999809	17	20	44	0.5	1.100000024	12.19999981	29.5
1	1	2	95.7	163	35.70000076	64.30000305	118.4285736	57.2857132	74.33333588	18.47619057	36.48078797	98.40000153	4	14	1	0	0	0	0	1	1	1	0	0	0	0	1	0	0	8.100000381	3.700000048	10.80000019	29.20000076	30.70000076	95	222	27	96	1.399999976	168	140	4.300000191	37	56	91	0.4	1.5	16.39999962	48.75
1	1	2	110.85	178	36.5	91.10713959	110.3928604	60.32143021	75.0357132	19.79999924	36.95714188	95.48275757	2	14	0	0	0	0	1	0	1	0	0	0	0	0	0	0	0	8.800000191	4.679999828	14.5	31	36.79999924	84	370	14	102	1	113	139	3.400000095	27	29	83	0.7	1.100000024	11.60000038	35.5
1	1	2	86.25	183	27.79999924	71.90000153	115.0476227	61.19047546	79.33333588	17.2142849	36.62400055	99	4	15	0	0	0	0	0	0	0	0	0	0	0	0	1	0	0	9.5	4.53000021	13.89999962	30.70000076	32.70000076	94	216	17	103	1.100000024	76	141	4.599999905	13	23	50	0.6	1.100000024	12.19999981	29.70000076
1	1	2	67.8	173	22.79999924	57.90909195	124.3214264	37.4642868	63.0357132	16.18181801	36.63333511	98.90908813	2	14	0	0	0	0	1	0	1	0	0	0	0	0	0	0	0	5.800000191	4.199999809	12.89999962	30.70000076	31.10000038	99	258	31	97	1.100000024	78	134	5	23	36	64	0.4	1	10.80000019	31.29999924
1	1	2	72.8	178	21.70000076	64.47368622	110.578949	51.73684311	69.89473724	17.7368412	36.51250076	98.57894897	5	15	0	0	0	0	1	0	0	0	0	0	0	0	1	0	0	8.449999809	3.539999962	11.80000019	33.29999924	33.29999924	100	189	14.5	100	1.149999976	110	140	4.300000191	14	14	64	0.4	1	11.30000019	29.70000076
1	1	1	64	155	24.5	95.44000244	109.3333359	50	69.58333588	14.79166698	34.93999863	98.6521759	1	15	0	1	0	0	0	0	1	1	0	0	0	0	1	0	0	10.375	4.272500038	11.25	26.375	33.90000153	77.5	209.75	43	94	2.133333445	106.6666641	133.6666718	4.366666794	8	15	125	0.4	1.200000048	12.5	27.89999962
1	1	1	86.05	175	27.60000038	74.7857132	107.2142868	55.6428566	71.5	19.06666756	36.5933342	98	7	14	0	0	0	0	1	1	0	0	0	0	0	0	0	0	0	7.300000191	4.840000153	14.69999981	30.39999962	35.40000153	86	156	15	101	0.800000012	119	140	4.099999905	19	23	61	1.3	1.100000024	12.39999962	38.40000153
1	0	0	102.25	178	34	84.7142868	107.6428604	61.42856979	75.2142868	19.86666679	36.59090805	99.07691956	7	15	0	0	0	0	1	0	0	0	0	0	0	0	1	0	0	8.800000191	5.71999979	14.5	25.29999924	30.5	83	224	17	101	1	114	138	4.199999809	13	14	62	0.3	1.100000024	11.5	31
1	1	2	87.5	163	31.79999924	82.72727203	118	60.90909195	80.36363983	17.625	36.50999832	98.63636017	2	14	0	0	0	1	1	1	1	0	0	0	0	0	0	0	0	11	4.510000229	14.60000038	32.40000153	34.79999924	93	217	17	97	0.5	296	137	4.199999809	25	21	79	1.1	1	10.89999962	33.59999847
1	1	1	56.4	160	22.10000038	80.64705658	102.0294113	47.29411697	73.81428528	20.16176414	36.56999969	96.9310379	5	15	0	1	0	0	0	0	1	0	0	0	0	0	1	0	0	5.449999809	4.183333397	12.64999962	30.13333321	31.79999924	94.66666412	144.3333282	30.5	105.25	1.149999976	115.25	143	4.175000191	22	26	118	0.8	1.25	13.30000019	55.07500076
1	0	0	92.55	170	31.29999924	95	110.1111145	63.88888931	79.66666412	18.79999924	37.39854007	96.22222137	3	15	0	0	0	0	0	0	0	0	0	0	0	1	0	0	1	8.899999619	4.710000038	16.29999924	34.54999924	33.09999847	104.5	139.5	13.5	104.5	0.949999988	101.5	136	4.349999905	176	124	81	0.4	0.899999976	10.19999981	31.39999962
1	1	2	111.55	170	37.90000153	55.42856979	143.2142792	57.2857132	80.42857361	15.69999981	36.36249924	93.92857361	1	6	1	0	1	0	0	0	1	1	0	0	0	0	0	0	0	8.199999809	4.679999828	14.60000038	31.20000076	32.20000076	97	124	57	104	2	102	140	4.5	28	34	142	0.7	1.100000024	12.19999981	32
1	0	0	96	175	32.79999924	80.91999817	102.1206894	60.53448105	78.08620453	17.65384674	36.77600098	98.41666412	3	14	0	0	1	0	1	1	1	0	0	0	0	1	0	0	0	8.949999809	5.135000229	15.5	30.20000076	33.09999847	91.5	254.5	15	98	0.649999976	108.5	137	4.099999905	17	18	30	0.7	1.049999952	11.35000038	31.60000038
1	1	1	86.9	175	26.60000038	80	100.4285736	61.5	75.57142639	14.71875	36.65000153	98.33333588	4	3	0	0	0	0	1	0	0	0	0	0	0	1	1	0	1	6.099999905	3.299999952	11.5	34.79999924	34.29999924	102	145	17	102	1.100000024	97	136	3.799999952	49	26	69	0.4	1	11.39999962	35.5
1	0	0	61.95	163	23.70000076	83.70833588	105.7307663	70.19230652	82.86538696	18.19047546	36.25	98	2	14	0	0	0	0	1	0	1	0	0	0	0	0	0	0	0	7.800000191	3.670000076	10.60000038	28.89999962	32.20000076	90	193	10	102	0.600000024	121	142	3.900000095	26	24	89	0.3	1.100000024	11.89999962	32.5
1	1	2	86.55	170	29.10000038	76.9375	100.75	53.0625	66.6875	15.30769253	36.64599991	97.06666565	2	15	1	0	0	0	1	1	1	0	0	0	0	0	0	0	0	5.849999905	4.010000229	12.14999962	30.29999924	32.40000153	93.5	123	18.5	105.5	0.899999976	131.5	143	4.050000191	13	14	73	0.5	1.100000024	12	28.29999924
1	1	2	90.5	178	28.10000038	63.90476227	111.5714264	52.57143021	68.2857132	17.68181801	36.63199997	98.19047546	5	15	0	0	0	0	0	0	1	0	0	0	0	0	0	0	0	4.099999905	4.329999924	13.30000019	30.70000076	34.04999924	90.5	131.5	15.5	103	0.899999976	93	141	4.199999809	29	33	91	0.4	1.049999952	11.60000038	30.14999962
1	1	2	118.75	183	50	82.07691956	123.5384598	65	82.15384674	24.3928566	36.66749954	97.38461304	6	15	1	0	0	0	0	1	0	0	0	0	0	0	0	0	0	8.600000381	5	14.80000019	29.60000038	33.79999924	88	313	14	100.5999985	1.059999943	115.8000031	138.8000031	4.019999981	20	21	94	0.3	1.100000024	11.69999981	51.38000107
1	1	1	86.1	165	32.70000076	80.5	110.7222214	56.94444275	73.83333588	16.5	36.50624847	97.3888855	1	15	0	0	0	1	0	0	1	0	0	0	0	0	0	0	1	5.824999809	4.412499905	13.80000019	31.25	34.67499924	90.25	198	19.5	100.75	0.975000024	112.75	138.5	5.199999809	35	42.33333206	69	0.4	1.149999976	12.14999962	28.39999962
1	1	2	134	173	46.5	78.55555725	108.3333359	58.5	75.77777863	17.69444466	36.72200012	99.05555725	2	15	1	0	0	1	0	1	1	0	0	0	0	1	1	0	1	10.30000019	4.539999962	13	28.60000038	33.90000153	84	248	31	103	1	165	139	4.599999905	28	25	105	0.3	1.100000024	12	35.5
1	1	1	89.45	178	30.60000038	79.16666412	103.3333359	53.5	69.91666412	15.81818199	36.62200165	98.41666412	3	15	0	0	0	0	0	0	1	0	0	0	0	0	0	0	0	6.699999809	4.980000019	13.30000019	26.70000076	33.09999847	81	177	14.5	102	0.949999988	99	139	4.050000191	13	18	94	1.6	1.200000048	13.5	30.89999962
1	0	0	78.5	183	25.5	83.10526276	110.9473648	59.5263176	75.26316071	16.79999924	37.69499969	98.42105103	1	3	0	0	0	0	1	0	0	0	0	0	0	0	1	0	0	4.699999809	4.519999981	14.69999981	32.59999847	37.20000076	88	161	18	101	1.200000048	60	138	3.799999952	15	23	48	2.1	1.200000048	13.60000038	26.70000076
1	1	1	104.7	175	29.5	79.25	102.625	50.625	66.75	17.05555534	36.7879982	99	2	15	0	0	0	0	1	1	1	0	0	0	0	0	0	0	1	5.599999905	4.019999981	12.39999962	30.79999924	32.5	95	119	17	105	0.899999976	111	140	4.199999809	25	23	72	0.5	1.100000024	12.39999962	41.29999924
1	1	1	125	183	40.70000076	87.59999847	124.4967802	56.86144215	79.93333435	13.19999981	36.66666794	96.1333313	0	15	1	0	1	0	0	0	0	1	0	0	0	0	1	0	0	8.5	4.170000076	12.19999981	29.20000076	33.5	87	194	54	98	1.5	142	142	3.400000095	27	40	56	0.5	1.200000048	13.19999981	40.90000153
1	1	1	90.4	173	31.39999962	78.60526276	112.7073135	64.9146347	81.71250153	14.32051277	36.59737015	99.5625	1	9	0	0	0	0	1	0	0	0	0	0	0	0	0	0	1	8.800000191	4.559999943	14	30.70000076	34.65000153	88.5	203	21	101.5	1.200000048	94	140.5	4.25	23	18	54	1.8	1.100000024	12.89999962	27.89999962
1	1	2	111.9	170	37.20000076	84.33333588	103	53.66666794	70	19	36.9480823	96.66666412	12	15	1	1	0	1	0	0	1	0	0	0	0	0	1	0	1	7.95714283	4.178571224	13.4285717	32.11428452	33.29999924	97	206.1428528	10.71428585	97.85713959	0.971428573	128.5714264	141.4285736	4.099999905	35.14527058	23.44234455	28.21113266	1.538281121	1.299999952	13.60000038	46.08571243
1	1	1	77.05	168	23.5	90.47368622	114.4736862	65.47368622	80.63157654	17.75	35.86285782	99.73683929	1	15	0	0	0	0	0	1	1	0	0	0	0	0	0	0	0	7.599999905	4.730000019	13.39999962	28.29999924	32.79999924	87	323	14	103	1	289	140	4.400000095	18	14	62	1	1.100000024	11.89999962	40.90000153
1	1	2	85.7	178	26.5	86.625	106.0625	56.3125	74.0625	14.25	36.37333298	99.5625	1	14	0	0	0	0	1	0	0	0	0	0	0	0	0	0	0	6.900000095	3.930000067	14	35.59999847	36.59999847	97	199	14	100	1	123	137	4.199999809	36	24	100	2	1	11.69999981	29.29999924
1	0	0	80.45	175	28	74.08333588	105.9166641	65.5	78.83333588	17.125	36.44545364	99.66666412	2	15	0	0	0	0	0	0	0	0	0	0	0	0	1	0	1	6.800000191	4.420000076	14.30000019	32.40000153	35	93	208	15	106	0.800000012	79	144	4.400000095	16	17	70	0.5	1	11.30000019	83.69999695
1	1	3	55.3	168	20.5	62.84615326	140.3185633	91.55467141	115.3076935	13.65384579	36.18999863	98.65384674	5	15	0	0	0	0	0	0	1	0	0	0	0	0	0	0	0	6.599999905	3.279999971	11.69999981	35.59999847	32	111	189	14	98	3.5	94	138	4.599999905	16	22	84	0.4	1	10.60000038	32.59999847
1	1	2	140.4	178	44.59999847	83.59999847	115.75	57.15000153	74.94999695	20.54761887	36.76499939	97.09999847	8	3	1	0	0	0	1	1	1	0	0	0	0	0	1	0	0	6.900000095	4.429999828	12.89999962	29.10000038	32.90000153	89	193	20	102	1.399999976	244	140	4.5	41	41	61	0.5	1.100000024	11.75	41.70000076
1	1	3	78.6	173	28.20000076	79.10526276	121.5454559	55.18181992	73.95454407	20.45833397	35.44736862	99.52631378	9	15	0	0	0	0	0	1	0	0	0	0	0	0	0	0	0	5	3.609999895	10.30000019	28.60000038	33.29999924	86	210	56	93	9.600000381	292	131	5.400000095	11	15	61	0.6	1.100000024	11.60000038	31.60000038
1	1	1	83.3	173	27	84.92857361	101.7857132	56.2142868	71.53333282	17.7142849	36.95000076	99.09091187	0	14	0	0	0	1	1	0	0	0	0	0	0	0	0	0	0	7	4.489999771	14.10000038	31.45000076	34.95000076	90	333	17.5	102.5	0.899999976	94.5	140.5	4.199999809	25.12665093	32.08630329	85.85484536	0.593729664	1.100000024	11.80000019	53.25
1	1	1	70.9	173	31.89999962	72.51851654	104.2222214	58.9629631	74.07407379	17	36.73400116	99.22222137	4	15	0	0	0	0	1	1	1	0	0	0	0	0	0	0	0	5.699999809	4.815999985	14.19999981	29.52000046	33.24000168	89	241.1999969	20.79999924	100.1999969	1.039999962	142.1999969	140.3999939	4.139999866	25	19	89	0.5	1	10.39999962	66.68000031
1	1	2	79	157	31.5	75.92308044	111.9230804	61.69230652	75.46154022	19.1875	36.96923065	97	10	3	0	0	0	0	1	0	1	0	0	0	0	0	0	0	1	6.033333302	5.29333353	14.73333359	27.83333397	34.16666794	81.33333588	210.3333282	22.66666603	101.6666641	1.299999952	97	140.3333282	3.933333397	8	14	90	3.3	1.100000024	11.69999981	62.23333359
1	1	1	68	165	26.29999924	68.5	112.2857132	48.6428566	69.92857361	17.4375	36.36875153	97.14286041	5	14	0	0	0	0	0	0	1	1	0	0	0	0	1	0	0	8.300000191	3.779999971	11.39999962	30.20000076	33.40000153	90	157	21	106	1.100000024	91	143	3.599999905	18	16	78	0.7	1.100000024	11.80000019	29.39999962
1	0	0	73	178	23	65.58333588	136.4615326	56.46154022	82.53845978	18.66666603	36.58499908	99.91666412	3	13	0	0	1	0	1	1	0	0	0	0	0	0	1	0	0	6.099999905	3.450000048	11.89999962	34.40000153	33.90000153	101	125	22	105	1.200000048	92	141	3.900000095	23	35	41	0.6	1.299999952	14	59.20000076
1	1	2	140.4	196	35.59999847	75.89473724	106.578949	60	75.57894897	15.52941132	36.20555496	98.94999695	4	14	1	0	0	0	0	0	1	0	0	0	0	0	1	0	0	5.199999809	4.949999809	14.39999962	29.10000038	32.70000076	89	174	23	104	0.899999976	90	149	3.599999905	22	26	101	0.7	1.100000024	11.89999962	31.20000076
1	0	0	63.6	157	31.5	73.2857132	115.1428604	63.3571434	82.5	17.76666641	36.06999969	99.07142639	3	15	0	0	0	0	1	0	1	0	0	0	0	0	1	0	0	6.5	4.059999943	12.39999962	30.5	31.20000076	98	217	19	101	1.100000024	86	138	4	18	28	68	0.8	1.633333325	17.76666641	54.26666641
1	1	2	110.85	168	40.70000076	83.46154022	115	64.84615326	75.53845978	19.53846169	36.74000168	98.92308044	4	15	0	0	0	1	1	1	1	0	0	0	0	0	0	0	0	11.30000019	5	14.80000019	29.60000038	33.29999924	89	226	25	99	1.299999952	232	136	4.5	39	19	53	0.3	1.100000024	11.60000038	26.79999924
1	1	2	94.05	170	31.79999924	76.42105103	111.7368393	51.68421173	71.15789795	14	36.79666519	99.10526276	0	13	0	0	0	0	0	0	1	0	0	0	0	0	0	0	0	6.800000191	3.140000105	10.19999981	32.5	32.70000076	99	152	15	98	1	211	135	3.799999952	19	22	56	1.5	1	11.10000038	49.70000076
1	1	2	81.35	157	28.20000076	70.1333313	112.8666687	56.33333206	73.33333588	16.9375	36.65833282	99.80000305	3	14	0	0	0	0	1	1	0	0	0	0	0	1	0	0	0	7.199999809	4.380000114	11.39999962	26	30.79999924	85	337	17	100	0.800000012	417	135	4.800000191	9	10	70	0.2	1	10.60000038	30.60000038
1	1	2	89.7	157	34.59999847	75.9375	115.25	55.875	71.8125	15.8125	36.31902218	98.875	4	14	1	0	0	0	1	0	0	0	0	0	0	0	1	0	0	6.199999809	3.779999971	8.100000381	21.39999962	28.89999962	74	218	19	100	1	92	137	4.199999809	20	22	70	0.3	1.100000024	11.80000019	28.79999924
1	1	2	77.7	160.0810025	35.70000076	64	128.7142792	42.7142868	66.7142868	17.875	36.36000061	98.625	4	15	0	0	1	0	1	0	1	0	0	0	0	0	1	0	1	6.599999905	3.059999943	8.199999809	26.70000076	31.39999962	85	228	42	107	1.5	127	140	4.400000095	15	19	63	0.2	1.100000024	12	28
1	1	2	76	168.0393864	35.90000153	62.90909195	152	47	81.8181839	14.5	36.29999924	99.72727203	1	15	0	0	1	0	1	1	1	0	0	0	0	0	0	0	0	5.800000191	2.99000001	9	30.10000038	32	94	148	31	101	1.200000048	109	142	3.799999952	14	20	83	1.3	1.100000024	11.69999981	28.89999962
1	1	2	104.3	178	32.09999847	71.40000153	122.1818161	56.27272797	73.40000153	22.25	36.46379055	99.1818161	9	15	0	1	0	1	0	0	1	0	0	0	0	0	0	0	0	7.099999905	4.679999828	14.5	31	32.5	95	153	20	106	0.800000012	97	143	4.5	16	19	63	0.5	1.100000024	11.80000019	28.29999924
1	1	2	96.1	165	35.29999924	82.31999969	109.5199966	58.24000168	71.80000305	15.11538506	36.69091034	99.59999847	3	14	1	1	0	0	0	1	1	0	0	0	0	0	1	0	1	8.300000191	3.970000029	12.39999962	31.20000076	32	98	246	25	98	1.100000024	109	141	4.599999905	10	12	55	0.3	1.100000024	11.80000019	25.20000076
1	1	2	72.75	147	32.70000076	78.84615326	103.9230804	67.7692337	82.38461304	16.7857151	36.12250137	97.69230652	6	15	0	0	0	0	0	0	0	0	0	0	0	0	1	0	1	4.849999905	3.190000057	9.199999809	28.85000038	32	90	212.5	19	110	0.800000012	98	142	4.199999809	14	21	49	0.3	1.100000024	12.30000019	28.39999962
1	1	2	84.7	145	40.29999924	72.76470947	110.1829336	68.15252149	82.1764679	17.76470566	36.65599823	99.11764526	2	15	1	0	0	1	1	1	0	0	0	0	0	0	0	0	0	14.35000038	4.75	13	27.39999962	31.79999924	86	205	15	101	0.699999988	101	137	4.099999905	42	37	89	0.5	1	10.80000019	57.46666718
1	0	0	112	196	30.29999924	82.38095093	116.5714264	65.19047546	81.66666412	18.35000038	37.02999878	99.19999695	4	15	0	0	0	0	0	0	0	0	0	0	0	0	1	0	0	8.699999809	5.139999866	14.69999981	28.60000038	33.09999847	86	348	15	104	1	128	137	4	25	26	69	0.7	1.100000024	11.69999981	-34.474994
1	1	3	72.8	180	21.89999962	95	115	62.55555725	81.3888855	17	36.61999893	97.72222137	15	15	0	0	0	0	0	0	0	1	0	0	0	0	1	0	1	43.20000076	4.889999866	11.39999962	23.29999924	26.60000038	88	196	33	98	2	112	143	4.300000191	11	16	96	0.6	1.100000024	11.89999962	31.60000038
1	1	1	97	188	28.79999924	71.5	115.9499969	59.5	74	16.2368412	36.46500015	98.19999695	1	15	0	0	0	0	1	0	0	0	0	0	0	0	1	0	0	6.800000191	4.739999771	13.60000038	28.70000076	32.90000153	87	207	21	103	0.800000012	99	141	4.099999905	13	15	55	1.3	1.100000024	11.89999962	45.40000153
1	0	0	48	157.9482928	22.29999924	60.0625	139.5555573	45.38888931	78.16666412	19.47058868	36.45249939	99.25	1	3	0	0	1	0	0	0	0	0	0	0	0	0	0	0	0	8.800000191	3.5	11.10000038	31.70000076	32	99	297	14	98	0.5	148	134	3.900000095	12	16	67	0.2	1	10.89999962	34.59999847
1	1	2	89.9	185	26	86.22222137	118.7777786	54.5	75.6111145	18.46153831	36.35555649	97.77777863	6	15	0	0	0	0	1	0	0	0	0	0	0	0	1	0	0	7.099999905	4.050000191	14	34.59999847	36.09999847	96	202	17	94	1.200000048	116	130	4	12	22	56	0.7	1.200000048	12.80000019	29.5
1	1	3	126.4	183	38.20000076	75.5	125.2142868	51.3571434	72.57142639	14.86666679	36.37799835	96	6	15	0	0	0	1	0	1	1	0	0	0	0	0	1	0	1	8.300000191	6.269999981	18	28.70000076	32.90000153	87	191	14	99	0.800000012	260	140	4.300000191	24	17	86	0.8	1.100000024	11.80000019	33.70000076
1	1	1	71.8	163	25.29999924	84.23999786	127.5999985	54.95999908	75.36000061	17.79999924	36.59166718	97.91999817	2	14	0	0	0	0	0	0	0	1	0	0	0	0	1	0	0	6	4.309999943	13.89999962	32.20000076	35.20000076	92	187	30	107	1.399999976	95	140	4.5	19	26	50	0.4	1.100000024	12.5	22.89999962
1	0	0	85.6	175	28.10000038	81.19999695	110.7333298	64.1333313	81.59999847	17.13333321	36.52750015	99.59999847	4	15	0	0	0	0	1	0	1	0	0	0	0	0	0	0	0	9.300000191	4.960000038	14.19999981	28.60000038	33.90000153	85	258	19	99	0.800000012	91	137	4.099999905	22	17	73	0.3	1	10.89999962	26.10000038
1	0	0	72.6	178	20.10000038	79.07142639	113.5714264	51.7857132	72.57142639	15.5625	36.73871222	97.84615326	7	14	0	0	1	1	1	0	1	0	0	0	0	0	1	0	0	4.599999905	4.179999828	12.19999981	29.20000076	31.70000076	92	117	26	105	1	63	141	3.700000048	46	38	104	0.9	1.299999952	14.39999962	34.20000076
1	1	2	111	183	33.29999924	81.88235474	110.0588226	63.11764526	80	18.61764717	36.48428726	98.1875	4	15	0	0	0	1	0	0	0	0	0	0	0	0	0	0	0	9.359999657	4.173999786	11.96000004	28.62000084	31.52000046	90.80000305	148.6000061	16.20000076	103.1999969	1.200000048	105.5999985	136	4.199999809	27	47	54	0.6	1.204168403	13.26614945	57.45999908
1	0	0	94.05	188	25.89999962	72.5625	103.5	55.5	70.125	16.34375	36.74666595	98.9375	4	15	0	0	0	0	0	0	1	0	0	0	0	0	0	0	1	6.300000191	3.529999971	11.19999981	31.70000076	32.70000076	97	246	14	99	0.899999976	94	136	4.599999905	12	16	83	0.3	1.200000048	12.69999981	30.29999924
1	1	2	70	168	26.10000038	75.55555725	134.4705811	38.70588303	73.88235474	18.27777863	36.65499878	98.83333588	4	15	0	0	0	0	0	0	1	1	0	0	0	0	1	0	0	5.800000191	3.940000057	12.10000038	30.60000038	34.09999847	90	183	50	102	2.299999952	121	139	4.800000191	20	18	89	0.5	1.399999976	15.10000038	49.04999924
1	1	1	66.6	168	24.5	76.5	137.0625	43.4375	74.9375	18.35294151	36.65000153	97.6875	2	14	0	0	1	0	0	1	1	0	0	0	0	0	0	0	0	7.099999905	4.369999886	12.89999962	29.60000038	33.20000076	89	212	26	101	1	203	135	4.699999809	13	21	364	0.3	1	11	32.09999847
1	1	2	110	178	35.59999847	72.14286041	108.9285736	59.07143021	74.64286041	20.26666641	36.16666794	99.14286041	2	15	0	0	0	1	0	1	0	1	0	0	0	0	0	0	0	4.974999905	2.827500105	8.399999619	29.67499924	33.17499924	89.75	164.25	30.5	105	1.649999976	179.5	137.25	4.550000191	33	27	154	0.5	1.100000024	11.83333302	55.59999847
1	1	1	106.2	179	31.79999924	76.47058868	122.3529434	55.76470566	75.35294342	16.78947449	36.44400024	99.25	7	14	0	0	0	0	0	0	1	0	0	0	0	0	0	0	0	13.19999981	4.579999924	13.69999981	29.89999962	33.59999847	89	155	22	104	1.299999952	117	138	3.900000095	19	18	69	0.4	1	10.60000038	27.70000076
1	1	1	55.45	165	24.10000038	74.8888855	120.7777786	44.77777863	68.5	16.63157845	36.92777634	98.41176605	3	14	0	1	0	1	0	0	1	0	0	0	0	1	1	0	1	173.8833313	4.260000229	11.80000019	27.68333244	30.39999962	91.16666412	120.5	20.33333397	104.1666641	1.266666651	105.3333359	139.1666718	4.116666794	13	23	78	0.5	1.100000024	12.30000019	58.36666489
1	0	0	89.25	183	31	76.5	118.2142868	74.07142639	87.42857361	17.53333282	35.99286946	97.57142639	6	15	0	0	1	0	1	0	1	0	0	1	0	0	1	0	1	7.800000191	4.849999905	15.60000038	32	32.90000153	97	144	18	103	1.299999952	123	141	3.900000095	46	31	52	0.6	1.100000024	12.10000038	34.59999847
1	1	1	85.95	175	26.89999962	74.29412079	130.7058868	60.82352829	84.64705658	15.11111069	36.5385704	99.2857132	3	15	0	0	0	0	1	1	0	0	0	0	0	0	0	0	0	5.266666889	3.953333378	12.76666641	32.33333206	34.59999847	93.66666412	229.3333282	15	104.3333359	0.833333313	100	140	3.566666603	18	23	35	1.1	1	11.19999981	69.16666412
1	1	1	92.35	175	27.89999962	78.90000153	109.5999985	67.93333435	83.03333282	16.06666756	36.94435558	97.76667023	7	15	0	0	0	0	1	0	0	0	0	0	0	0	1	0	1	4.699999809	4.53000021	14.5	32	33.09999847	97	242	19	104	1.299999952	91	140	4.599999905	25	24	75	0.7	1.100000024	12.10000038	32.09999847
1	1	2	75.7	183	22.20000076	78.36956787	102.375	53.3125	68.07142639	16.97826004	36.90460173	100	8	15	0	0	0	1	0	0	1	0	0	0	0	0	1	0	1	4.800000191	3.829999924	12.30000019	32.09999847	32.90000153	98	185	17	96	1.100000024	97	136	4.099999905	19	34	136	1.1	1.399999976	15.60000038	28.39999962
1	1	1	102.65	183.2087119	32.5	77.15789795	104.3157883	58.36841965	72.78947449	15.5882349	36.74000168	99.84210205	2	15	0	0	0	0	0	0	1	0	0	0	0	0	0	0	0	5.099999905	4.199999809	12.89999962	30.60000038	37	83	145	10	102	0.699999988	89	141	3.099999905	33	23	56	0.8	1.299999952	13.80000019	68.32499695
1	1	2	109	173	33.59999847	95.45454407	112.8636398	50.86363602	67.65908813	21.95454597	36.44137324	98.59091187	6	15	0	0	0	0	0	0	0	0	0	0	0	0	1	0	1	8.800000191	4.989999771	14.5	29.10000038	33	88	142	27	103	1	96	141	4.699999809	52	47	101	0.6	1.299999952	14.19999981	37.09999847
1	0	0	79.9	163	31.29999924	80.30000305	116.0952377	59.04761887	76.45237732	15.78571415	36.55658877	98.19999695	1	14	0	0	0	0	1	1	1	0	1	0	0	0	0	0	0	17.39999962	4.860000134	13.69999981	28.10000038	30.89999962	91	379	25	102	0.899999976	118	140	3.900000095	38	28	105	0.3	1.100000024	12.10000038	27.29999924
1	1	1	68	165	25.10000038	83.30000305	117	48.45454407	72.1818161	16.80952454	36.12200165	99.90476227	5	14	0	0	0	1	1	0	1	0	0	0	0	0	0	0	0	7.766666889	4.063333511	12.76666641	31.43333244	32.26666641	97.66666412	198.6666718	12.66666698	103.3333359	0.800000012	108.3333359	141.3333282	4.533333302	34	52	116	0.5	1.066666722	11.5	85.53333282
1	1	1	70	173	24.79999924	86.16000366	108.5199966	57.04000092	71.95999908	17.20000076	36.34000015	97.23999786	1	15	0	0	0	1	0	1	1	0	0	0	0	0	0	0	0	7.300000191	5.260000229	15.30000019	29.10000038	35	83	215	16	98	0.899999976	280	136	5.099999905	22	21	81	0.4	1.100000024	11.39999962	29.5
1	1	1	104.85	180	31.70000076	73.22222137	126.2222214	66.33333588	84.66666412	18.14999962	36.1780014	97.22222137	3	15	0	0	0	1	1	0	1	0	0	0	0	0	0	0	0	13.52857113	4.115714073	13	31.60000038	35.47142792	89	168.2857208	15.28571415	99.5	1.057142854	134.6666718	138.8333282	4.014285564	55	86	84	0.8	1.100000024	11.89999962	38.5
1	0	0	72.1	168	25.20000076	81.75	114.625	59	80.75	19.14999962	36.28749847	98.375	5	14	0	0	0	1	0	0	0	0	0	0	0	0	1	0	1	13	5.572000027	12.53999996	22.52000046	29.62000084	75.80000305	744.7999878	14.19999981	102.1999969	0.639999986	114	138.1999969	4.21999979	21	28	80	1.3	1.533333302	16.66666603	76.73999786
1	0	0	83.85	165	31.39999962	78.45454407	111.1818161	68.45454407	84.72727203	20.29166603	35.94995815	99.54545593	8	14	0	0	0	0	1	1	1	0	0	0	0	0	0	0	1	5.400000095	3.244999886	8.199999809	25.29999924	31.35000038	80.5	233	26	101.5	1.450000048	103.5	140	4.400000095	20	12	72	0.3	1.399999976	15.60000038	29.79999924
1	1	3	99.95	178	279.7999878	69.05882263	126.2941208	77.64705658	94.35294342	15.91666698	36.31999969	99.58823395	10	15	0	0	0	0	0	0	0	0	0	0	0	0	1	0	0	7.300000191	3.25999999	11.10000038	34	34	100	125	46	95	7.199999809	99	137	4.900000095	10	10	56	0.4	1.200000048	14	26.20000076
1	1	2	142.4	178	44.70000076	78.5625	108.1764679	51.41176605	66.88235474	15.94117641	36.63750076	98.41176605	5	15	1	0	1	0	0	0	1	1	0	0	0	0	0	0	1	5.849999905	4.164999962	13.94999981	33.5	36.54999924	92	147	43.5	102.5	1.600000024	119	141	4.599999905	2.373894815	-3.878893176	36.14310746	0.5	0.899999976	10.30000019	30.29999924
1	1	1	79	152	34.09999847	81.05882263	110.6470566	54	72.64705658	16.57894707	36.01571274	98.11764526	3	14	1	0	0	0	1	1	1	0	0	0	0	0	0	0	1	7.400000095	4.739999771	12.5	26.39999962	32.29999924	82	188	11	105	0.600000024	234	141	4.300000191	9	9	101	0.3	1.100000024	11.39999962	27.10000038
1	1	2	98.95	178	35.90000153	79.89286041	105.25	58.67856979	74.7142868	14.5	36.16450437	96.58620453	3	15	1	0	0	0	1	0	1	0	0	0	0	0	0	0	0	6.699999809	4.840000153	13.89999962	28.70000076	32.70000076	88	319	20	105	0.899999976	128	141	3.900000095	17	18	49	0.4	1	10.80000019	44.40000153
1	1	3	74	156.3378562	28.89999962	97.90000153	106.727272	53	66.04545593	22.14999962	37.33000183	95	13	3	1	0	1	1	0	1	1	1	0	0	0	0	0	0	0	11.69999981	3.049999952	8.899999619	29.20000076	31.70000076	92	214	66.33333588	102.25	1.933333278	198.3333282	134.75	4.400000095	86.03683576	92.25455683	190.0254896	1.109171936	1.166666627	12.89999962	68.875
1	1	2	61.85	170	21.29999924	72	107.875	51	70.125	17.75	36.56999969	99.375	0	15	0	0	0	1	1	1	1	0	0	0	0	0	1	0	1	8.100000381	3.75999999	12	31.89999962	34.29999924	93	136	19	103	0.800000012	204	141	4.400000095	31	49	111	0.7	1.100000024	12.30000019	28.70000076
1	1	1	100	175	32.70000076	82.58333588	125.3333359	64.58333588	82.41666412	16.56666756	36.79166794	97.33333588	4	15	0	0	0	0	1	1	1	0	0	0	0	0	1	0	0	10.30000019	4.829999924	15.5	32.09999847	35.09999847	91	140	18	102	0.899999976	166	138	4.300000191	44	35	60	0.6	1.200000048	12.69999981	36.79999924
1	1	2	98.55	170	27.5	78.73332977	112.4666672	51.06666565	66.59999847	15.96666622	36.90999985	98.93333435	5	14	0	0	0	0	1	0	0	0	0	0	0	0	1	0	0	6.119999886	3.917999983	12.56000042	32.04000092	34.22000122	93.80000305	133.8000031	12.80000019	103	0.819999993	124.1999969	141.6000061	4.21999979	15	16	41	0.6	1	10.80000019	61.75999832
1	1	2	62.5	165	23.39999962	83.04762268	102.3809509	54.1428566	70.85713959	16.80952454	35.56345743	100	4	15	0	0	0	0	0	0	1	1	0	0	0	0	1	0	0	8.199999809	4	13	32.5	34	96	160	22	98.5	1.149999976	99	135	5.199999809	40.5	48.5	86.5	1	1.299999952	14.39999962	40.09999847
1	1	1	102	180	34.40000153	77.375	115	70.1111145	93	14.375	36.72000122	95	0	15	1	0	0	1	0	1	1	0	0	0	0	0	1	0	1	8.199999809	4.519999981	12.5	27.70000076	33.40000153	83	166	20	98	1	116	142	3.5	25	26	105	0.3	1.25	13.55000019	63.59999847
1	1	2	120.6	168	42.79999924	94.36363983	124.1818161	63.27272797	79.54545593	19.5	36.38181686	98.09091187	4	15	1	0	0	1	0	0	1	1	0	0	0	1	0	0	1	14.72857189	4.239999771	12.28571415	28.97142792	33.09999847	87.14286041	223.8571472	18.1428566	93.42857361	1.41428566	140.5714264	137.1428528	4.04285717	73	82	153	1.3	1.399999976	15.14999962	60.57143021
1	1	3	135.1	188	49.09999847	77.7142868	111	58	78	21.13333321	36.82307816	98.35713959	7	15	0	0	0	1	0	0	1	0	0	0	0	0	1	0	0	3.75	2.819999933	8.725000381	30.92499924	31.125	99.25	130.25	46	103.5	9.425000191	100.25	142.25	3.974999905	49.0973672	105.289592	120.4291304	0.5	1.299999952	14.39999962	68.40000153
1	1	3	177	183	53.90000153	72.19999695	114.5333328	63.86666489	79.06666565	19.71875	36.09571457	98.46666718	5	15	1	0	0	1	0	1	1	0	0	0	0	0	1	0	1	11.60000038	4.400000095	14.39999962	32.70000076	35.20000076	93	143	20	103	1.366666675	193	136	4.300000191	29	31	84	0.2	1.100000024	12.39999962	30.43333244
1	1	2	95.9	168	33.90000153	79.1111145	120.4444427	58.88888931	76.33333588	18.66666603	36.59500122	99.8888855	5	15	0	0	0	1	1	1	1	0	0	0	0	0	0	0	1	8.850000381	4.764999866	14.25	29.95000076	32.40000153	92.5	187	14	103.5	0.800000012	160.5	141.5	3.950000048	30	27	78	0.4	1.100000024	12.10000038	44.45000076
1	1	2	102.3	173	40.20000076	87.64705658	105.8235321	57.23529434	71.58823395	21.69444466	36.63999939	98.88235474	7	15	1	0	0	1	0	1	1	1	0	0	0	0	0	0	1	7.900000095	3.730000019	10.30000019	27.60000038	29.20000076	95	211	51.5	107	1.700000048	125	143.5	4.5	8	13	63	0.2	1.049999952	11.19999981	75.80000305
1	1	3	93	160	36.20000076	76.04347992	116.9090881	54.59090805	74.8181839	15.78571415	36.79666519	99.66666412	3	15	1	0	0	1	1	0	1	0	0	0	0	0	1	0	0	7.449999809	3.599999905	10.89999962	30.29999924	30.95000076	98	215	11.5	100.5	0.699999988	112	139.5	4.050000191	22	22	193	0.4	1	11.19999981	28.95000076
1	1	2	93.4	185	30.70000076	74.80000305	98.46666718	46.46666718	58.65625	19	35.99675934	98.92308044	5	15	0	0	1	0	0	1	1	1	0	0	0	0	1	0	0	5.400000095	3.319999933	10.69999981	32.40000153	30.10000038	108	193	27	101	1.200000048	255	135	4.300000191	20	29	173	1.2	1.5	16.29999924	38.40000153
1	0	0	60.1	152	26.39999962	76.7857132	116.7857132	54.7857132	72.64286041	18.33333397	36.47166824	95.2142868	3	14	0	0	0	0	1	0	1	0	0	0	0	0	0	0	0	7.099999905	4.099999905	13.10000038	32	33.79999924	95	307	22	109	0.600000024	104	142	4.300000191	12	16	44	0.4	1	11.19999981	29
1	1	2	100.3	170	34.09999847	83.77777863	103.6666641	62.5	74.58333588	16.25	36.72777939	99.23529053	5	14	0	0	0	1	1	0	1	0	0	0	0	0	0	0	0	10	4.429999828	13.10000038	29.60000038	33.09999847	89	273	14	100	0.5	105	135	3.700000048	17	16	88	0.4	1	11.39999962	28.79999924
1	1	1	106.4	170	37.5	74.8666687	113.5999985	55.79999924	71.92857361	16.65625	36.71333313	96.06666565	2	15	0	0	0	0	1	0	1	0	0	0	0	0	0	0	1	6	4.429999828	12.89999962	29.10000038	33.20000076	88	172	9	104	0.800000012	88	141	4.400000095	22	19	56	0.8	1.100000024	11.89999962	26.60000038
1	1	2	97.3	168	33.20000076	69.5871582	102.3103485	45.80172348	64.44827271	15.097826	35.92300034	98.76068115	3	15	0	0	0	0	0	0	1	0	0	0	0	0	1	0	1	10.80000019	4.809999943	14.89999962	31	34.5	90	261	16	97	1.100000024	104	139	3.599999905	18	19	63	0.4	1.100000024	11.39999962	31
1	1	2	114.7	191	39.79999924	74.35713959	107.2142868	58.1428566	71.2857132	18.63333321	36.05384445	99.07142639	10	7	0	0	0	0	0	0	1	0	0	0	0	0	1	0	0	8.199999809	4.688333511	11.16666698	23.85000038	30.61666679	78	280.5	17	105.4000015	1.220000029	115.1999969	143.1999969	3.74000001	153.3333282	93.66666412	86.33333588	0.5	1.100000024	12.19999981	41.33333206
1	1	1	71.45	165	24.20000076	84.4375	115.875	60.4375	76.19999695	16.88888931	36.09875107	97.25	6	15	0	0	0	0	0	1	0	0	0	0	0	0	1	0	0	6.300000191	3.859999895	12.5	32.40000153	34.5	94	177	18	100	1.200000048	207	139	4	19	18	100	0.4	1.200000048	13.5	37.29999924
1	1	1	106.15	178	34.29999924	72.38461304	124	70.61538696	95.82142639	19.23077011	36.77666855	97.07691956	2	15	0	0	0	1	0	1	0	1	0	0	0	0	0	0	0	6.966666698	4.309999943	11.80000019	27.36666679	33	83	178.6666718	47	105.5	2.5	180.5	137.5	4.150000095	18	13	78	0.2	1.049999952	11.30000019	70.80000305
1	1	1	110.65	164.0380305	30.70000076	82.15000153	112.9000015	59.90000153	76.09999847	18	36.80333328	97.75	0	15	0	0	0	0	1	0	1	0	0	0	0	0	0	0	0	8.08571434	4.80571413	16.08571434	33.40000153	33.61428452	99	262	13.71428585	105	1.100000024	117	142	4.228571415	85	77	105	0.5	1.438866261	15.73171043	60.72857285
1	1	1	75	168	26.60000038	86.07691956	94.71875	56.0625	70.6875	18.34615326	36.63600159	98.92308044	2	15	0	0	0	0	0	0	1	0	0	0	0	0	0	0	0	8.399999619	4.679999828	13.39999962	28.60000038	32.90000153	87	233	15	103	0.800000012	106	138	4.5	12	15	63	0.2	1.100000024	12	32.59999847
1	0	0	80.2	175	27.60000038	72.17391205	108.5577826	54.2742533	71.1818161	16.347826	36.8133316	100	2	14	0	0	0	0	0	1	1	0	0	0	0	0	0	0	1	2.849999905	3.839999914	12.64999962	32.95000076	32.95000076	100.5	158.5	19	100.5	0.899999976	83	139.5	4.300000191	314.5	250.25	59.33333206	0.6	1.08071562	12.71052716	68.75
1	0	0	67.1	175	21.39999962	77.27272797	109.727272	61.18181992	77.45454407	16.54545403	36	99.72727203	6	15	0	0	0	0	1	0	1	0	0	0	0	0	1	0	1	5.699999809	4.610000134	13.5	29.29999924	33.5	87	247	20	102	0.899999976	121	141	4.199999809	12	16	64	1.6	1.200000048	12.89999962	34.79999924
1	0	0	77	180	24.39999962	80.76000214	102.4400024	54.20000076	69.55999756	18.46153831	36.31779241	99.68000031	4	15	0	0	0	0	0	0	0	0	0	0	0	0	1	0	1	10.69999981	4.503333569	13.33333302	29.63333321	32.46666718	91	263.3333435	17	105.6666641	1.100000024	89.66666412	139.3333282	3.966666698	50	18.33333397	83	1.1	1.200000048	12.89999962	78.76667023
1	1	1	95.5	188	30.70000076	79	130.75	62.625	83.5	27.8571434	37	96.42857361	3	15	0	1	0	0	0	0	0	0	0	0	0	0	1	0	0	16.39999962	4.289999962	9.199999809	21.45000076	30.10000038	71	443.5	11.66666698	95	0.833333313	111.6666641	130.3333282	4.900000095	64.75	59.25	73.25	0.6	1.866666675	20.63333321	60.09999847
1	1	2	98.6	173	32.5	81.5	123	64.625	80.375	13.16666698	36.33333206	99.125	7	15	0	0	0	1	0	1	1	1	0	0	0	0	1	0	0	4.883333206	4.114999771	12.0666666	29.33333397	32.15000153	91	152.5	28.66666603	101.8333359	1.666666627	157.8333282	142.8333282	3.683333397	10	15	97	0.6	1.200000048	13.10000038	62.45000076
1	1	2	83	175	26.29999924	69.53845978	117.4615402	34.69230652	56.61538315	22.30769157	36.5	97.53845978	2	13	0	0	1	0	0	1	1	1	0	0	0	0	1	0	0	5.900000095	3.140000105	10.5	33.5	31.79999924	105	265	26	105	1.100000024	134	140	4.900000095	14	22	209	0.4	1.100000024	12.39999962	32
1	1	1	92.3	155	26.5	79.21052551	113	62.36841965	77.94736481	15.14999962	36.56487279	98.63157654	3	14	0	0	0	0	0	0	1	0	0	0	0	0	0	0	1	5.699999809	4.659999847	14.69999981	31.5	34.40000153	92	138	21	103	0.899999976	104	139	4.599999905	21	17	43	0.9	1.100000024	12.39999962	41
1	0	0	65	150	29	72.83333588	108.5428543	54.51428604	74.95833588	18.98333359	36.45692444	97.76000214	1	15	0	0	0	1	1	1	1	0	0	0	0	0	1	0	0	10.10000038	3.680000067	11.80000019	32.09999847	33.59999847	95	144	19	103	0.899999976	140	140	4.099999905	14	17	64	0.3	1.200000048	13.30000019	43.70000076
1	1	1	95.45	168	33.59999847	102.5	114.1428604	68	85.57142639	19.7857151	36.58087084	96.7142868	5	15	0	0	0	1	0	0	1	0	0	0	0	1	0	0	0	8.399999619	4.429999828	13.5	30.5	33.29999924	91	183	28	103	1.200000048	111	141	4	25	26	65	0.3	1.100000024	12.30000019	31.79999924
1	1	2	105.6	160	36.29999924	77.80487823	126.5853653	52.43902588	73.46341705	19.22619057	36.38499832	99.07317352	6	15	1	0	0	0	1	1	0	0	0	0	0	0	1	0	0	11.0666666	4.233333111	12	28.43333244	34.16666794	83.33333588	245	16.33333397	102.3333359	0.800000012	112.6666641	140	4.199999809	27.48684333	18	71.31865907	0.684457228	1.100000024	12.5	48.93333435
1	1	1	97.2	180	34.90000153	82.8181839	96.45454407	62.48484802	75.69696808	14.82499981	36.99499893	98.72727203	6	14	0	0	0	0	0	0	1	0	0	0	0	0	1	0	0	8.300000191	4.349999905	13.80000019	31.70000076	32.09999847	99	200	32	100	1.5	94	139	4.300000191	15	20	105	0.8	1.100000024	12.30000019	28.10000038
1	0	0	65	155.5486445	22.5	61.56521606	138.9565277	44.78260803	76.26087189	17.80434799	36.43399811	99.82608795	2	14	0	0	1	0	1	0	1	0	0	0	0	0	1	0	0	5.599999905	3.650000095	11.5	31.29999924	33.40000153	94	165	27	102	0.699999988	94	143	3.900000095	29	36	56	0.7	1.600000024	17.29999924	90.55000305
1	1	2	69	157	27.89999962	75.22222137	105.6470566	50.88235474	70.94117737	21.72222137	35.73667866	98.9375	7	15	0	1	0	0	0	0	1	0	0	0	0	0	1	0	1	5.699999809	4.420000076	10.69999981	24.20000076	29	84	318	19	100	0.800000012	106	140	4.099999905	17	16	90	0.3	1	10.80000019	27.39999962
1	1	2	94	173	29.70000076	81.46154022	99.92308044	60.76922989	74.7692337	17.26922989	36.5	96.30769348	3	15	0	0	0	0	0	0	1	1	0	0	0	0	0	0	0	9.399999619	4.429999828	13.39999962	30.20000076	34.70000076	87	273	31	107	1.399999976	115	141	4.199999809	32	20	65	0.3	1.100000024	11.5	28.79999924
1	1	1	75.45	175	23.39999962	77.75	108.5454559	54.90909195	75.36363983	16.5	36.61000061	100	3	14	0	0	0	0	1	0	0	0	0	0	0	0	0	0	0	7.099999905	4.755000114	14.35000038	30.14999962	33.65000153	89.5	240	16.5	101.5	0.949999988	89.5	138.5	4.099999905	36	39	38	0.6	1	11.10000038	30.89999962
1	1	2	75	170	25.70000076	79.84999847	106.8000031	57.20000076	73.34999847	19.5	36.55749893	97.40000153	11	15	0	0	0	1	0	0	1	0	0	0	0	0	0	0	0	7.82857132	2.799999952	8.75	31.25	31.60000038	99	221.5	18.8571434	94.7142868	4.614285946	107.2857132	137.7142792	4.885714054	39.6707667	54.78508851	154.2535156	1.098419685	1.25	13.44999981	94.34999847
1	1	2	62	161.2401749	23.5	57.16666794	149.7659752	76.03920959	109	14.25	36.61333466	99.91666412	0	15	0	0	0	0	1	0	1	0	0	0	0	0	0	0	0	5	4.099999905	13	31.70000076	33.90000153	93	175	34	102	1.100000024	87	142	4.400000095	20	31	75	0.5	1	10.69999981	30.5
1	0	0	106.1	178	36.5	88.26316071	108.7894745	56.68421173	72.15789795	16.86842155	36.84210587	98.10526276	3	15	1	0	0	0	1	0	0	0	0	0	0	0	1	0	0	7.400000095	4.980000019	14.26666641	28.63333321	34.33333206	83.33333588	183.6666718	17.66666603	105	1	97	139.6666718	4.433333397	19	19	80	0.8	1.166666627	13.33333302	22.73333359
1	1	1	86.8	173	27.10000038	82.8235321	114.6470566	61.23529434	81.29412079	21.77777863	36.94333267	98.70587921	5	3	0	0	0	0	1	1	1	0	0	0	0	0	1	0	0	7.300000191	4.059999943	11.80000019	29.10000038	32.5	89	270	22	101	0.800000012	263	136	4.099999905	23.0844015	1.505198637	72.32870631	0.397376531	1.194820592	13.16758046	59.29999924
1	0	0	71.3	165	26.79999924	73.14286041	131.8666687	40.09999847	69.16666412	17.5714283	36.48749924	96.85713959	5	15	0	0	1	1	1	1	1	0	0	0	0	0	0	0	0	5.699999809	3.660000086	11.60000038	31.70000076	32	99	123	41	105.5	1.5	118	140.5	5.550000191	18	68	53	0.3	1.100000024	11.5	32.09999847
1	1	2	97	175	31.70000076	90.29412079	105.9090881	55.45454407	70.1818161	16.86111069	36.92285538	97.57894897	1	15	0	0	0	1	1	1	1	0	0	0	0	0	0	0	1	5.966666698	4.946666718	14.46666622	29.23333359	34.26666641	85.33333588	184	19.66666603	100	1.200000048	156.6666718	134.6666718	3.933333397	34	23	66	0.5	1.100000024	11.69999981	36.90000153
1	1	1	72.95	173	23.20000076	73.7142868	115.4285736	56.6428566	74.7857132	15.21428585	36.34400177	99.14286041	2	14	0	0	0	0	0	0	1	1	0	0	0	0	0	0	1	4.866666794	4.715000153	13.33333302	28.28333282	31.41666603	90.16666412	129.3333282	22.83333397	104.1666641	1.566666722	90.83333588	142.3333282	4.199999809	34	29	121	0.6	1.200000048	13.14999962	77.8833313
1	0	0	70.15	165	25.10000038	79.61538696	105.0769196	64.15384674	79.7692337	18.5	36.64166641	98.2307663	4	14	0	0	0	0	0	0	0	0	0	0	0	0	0	0	1	7.233333111	4.033333302	12.60000038	31.26666641	32.90000153	95	281	28	101.6666641	0.833333313	100.3333359	139.3333282	4.133333206	117	29	106.5	0.5	1	11	31.36666679
1	1	2	119.5	168	36.90000153	80.87999725	122.7200012	58.36000061	77.63999939	17.68000031	37.40325682	98.23999786	2	15	1	0	0	0	1	0	1	0	0	0	0	0	0	0	0	8.800000191	4.760000229	15.69999981	32.90000153	33.29999924	99	153	20	99	1	103	139	3.900000095	21	24	67	1.1	1.200000048	12.80000019	30.10000038
1	0	0	72.85	183	22.89999962	86.34375	106.375	54.3125	69.375	17.5625	36.71363449	96.8125	2	14	0	1	0	0	0	0	0	1	0	0	0	0	0	0	1	5.099999905	4.304999828	14.35000038	33.34999847	35.65000153	93.5	164.5	16.5	105.5	1.200000048	134.5	139	4.099999905	14	22	61	0.6	1.100000024	12.19999981	32.59999847
1	0	0	77	173	26.20000076	71.73683929	117.5500031	65.34999847	81.5	17.94736862	35.91285706	97.52631378	1	14	0	0	0	0	0	0	0	0	0	0	0	0	1	0	0	8.100000381	5.510000229	15.89999962	28.89999962	33.59999847	86	218	22	99	1.200000048	120	138	4.400000095	30	21	65	0.5	1.149999976	12.60000038	34.29999924
1	1	2	100.9	165	35.20000076	87	97.83333588	59	71.41666412	17.75	36.44382616	99.25	2	15	0	1	0	1	1	1	1	0	0	0	0	0	1	0	1	11.5	4.519999981	14.60000038	32.29999924	32.70000076	99	186	17	106	1.200000048	203	143	5.199999809	23	36	106	0.5	1.299999952	13.89999962	58.54999924
1	1	1	98.1	178	30.29999924	73.5625	109.5625	48.1875	66.1875	15.9117651	36.4271431	99.4375	7	15	0	1	0	0	1	1	1	0	0	0	0	1	1	0	0	9.300000191	4.599999905	13.30000019	28.89999962	32.20000076	90	211	26	101	1.399999976	111	138	4.400000095	33	25	46	0.3	1.299999952	13.89999962	28.70000076
1	1	2	89.35	180	27.10000038	78.42857361	113.8571396	51.7142868	68.42857361	14.9375	36.88999939	97.85713959	5	15	0	0	0	1	1	0	1	0	0	0	0	0	1	0	0	6.800000191	5.699999809	16.79999924	29.5	34.40000153	86	180	15	106	0.899999976	89	143	4.199999809	17	25	98	1.2	1.100000024	11.80000019	28.79999924
1	1	2	87.5	173	28.29999924	93.125	112.875	56.375	73.75	14.21052647	36.29854942	98.6875	3	15	0	0	1	0	1	0	1	0	0	0	0	0	1	0	0	6.699999809	4.8125	13.32499981	27.64999962	33.65000153	82.25	178.75	13	103.5	1	141.25	141.5	4.050000191	46	35	52	0.8	1.200000048	14.05000019	51.77500153
1	1	2	93.25	185	30.60000038	88.33333588	113.3333359	66.33333588	80.55555725	18.16666603	36.58499908	99.66666412	4	15	1	0	0	1	1	1	1	0	0	0	0	0	0	0	1	8.199999809	5.360000134	15.60000038	29.10000038	32.59999847	89	241	13	104	0.899999976	144	141	4.099999905	60	33	96	1.4	1	11.30000019	41.90000153
1	1	2	71.4	170	25.79999924	100.0952377	104.282608	65.78260803	79.41304016	18.5	36.58095169	98.42105103	8	15	0	0	0	0	1	0	0	0	0	0	0	0	0	0	0	9	5.210000038	15.5	29.79999924	36.09999847	83	331	16.5	101	1.25	87	139	4.699999809	45	38	85	0.4	1.100000024	12.80000019	24.70000076
1	1	2	95.45	191	26.5	91.3125	107	59.4375	74.875	19.35294151	36.625	98.25	4	3	0	0	0	0	1	0	1	0	0	0	0	0	0	0	0	5.300000191	4.704999924	14.39999962	30.64999962	33.04999924	92.5	292	13.5	103	1.100000024	92.5	138.5	4.400000095	18.32984071	2.567307756	87.50348697	1.368548195	1.100000024	11.39999962	30.10000038
1	1	1	84.75	156	35.70000076	83.84999847	118.0500031	55.34999847	75.69999695	19	36.5	99.25	1	15	0	0	0	0	1	0	1	0	0	0	0	0	1	0	1	4.5	4.130000114	11.80000019	28.5	31.39999962	91	248	15.33333302	105.6666641	0.933333337	92.66666412	140.3333282	4.266666889	-6.619053934	-35.95341679	81.17005519	1.123197798	2.700000048	29.10000038	41.86666489
1	1	2	56.5	141.2611008	28.29999924	107.9230804	134.25	54.25	77.5	23	36.72333145	98.61538696	4	13	0	0	1	0	1	0	1	0	0	0	0	0	0	0	0	9.574999809	3.164999962	9.324999809	29.45000076	32.17499924	92	184.75	21.33333397	94.25	1.033333302	115	131.25	4.599999905	16	19	120	0.3	1	11	38.09999847
1	1	2	84	173	30	81.90476227	96.40000153	60.20000076	72.07142639	20.63636398	36.63750076	97.05000305	4	15	0	0	0	0	1	0	1	0	0	0	0	0	0	0	0	6.800000191	4.289999962	14.10000038	32.90000153	35.59999847	92	152	15	104	0.899999976	86	140	3.900000095	38	24	91	0.7	1.200000048	13.30000019	35.09999847
1	1	1	82.85	178	25.5	73.77777863	107.3888855	53.77777863	71.44444275	13.97368431	36.65555573	98.1111145	3	15	0	0	0	0	1	0	1	0	0	0	0	0	1	0	1	5.300000191	4.150000095	14.60000038	35.20000076	34.79999924	101	137	19	101	0.899999976	112	139	4.099999905	24.80578385	21.53780755	79.42682387	1.345987192	1	11.30000019	33.79999924
1	1	1	77.4	173	24.89999962	76.19047546	98.2857132	61.8571434	75.95237732	15.71428585	36.44200134	99.34999847	4	15	0	0	0	0	0	0	0	0	0	0	0	0	1	0	0	9.199999809	5.130000114	15.30000019	29.79999924	33.40000153	89	234	15	100	1.100000024	139	140	4.300000191	15	17	73	0.4	1	11.30000019	30.5
1	1	2	113.25	175	36.5	80.6818161	113.0454559	61.36363602	75.04545593	18.42592621	36.56285858	97.5	5	15	1	0	0	0	1	0	1	0	0	0	0	0	1	0	0	8.100000381	5.46999979	16.10000038	29.39999962	33.79999924	87	213	11	103	1	91	140	4.699999809	27	35	83	0.7	1	11.10000038	37.34999847
1	1	2	96.2	175	29.10000038	61.1875	125.9375	42.625	68.34375	16.13461494	36.09090805	98.96875	6	15	0	0	0	1	0	1	1	1	0	0	0	0	1	0	0	4.300000191	3.460000038	10.80000019	31.29999924	31.79999924	98	192	72	106	3.099999905	62	137	5.300000191	19	21	38	0.3	1	11.30000019	29.39999962
1	1	2	73	155	31.20000076	80.58823395	148.421051	58.68421173	85.05263519	21.11764717	36.80500031	94.92857361	1	15	0	0	0	0	1	0	1	0	0	0	0	0	1	0	0	6.699999809	4.409999847	12.60000038	28.70000076	33.79999924	85	244	12	101	0.800000012	168	138	4.300000191	17	22	57	0.8	1.299999952	13.69999981	60.95000076
1	1	3	104.75	178	34.09999847	78.89473724	115.1500015	59.20000076	75.90000153	15.75	37.32631683	98.33333588	5	15	0	0	0	0	1	1	1	0	0	0	0	0	1	1	0	6.800000191	4.670000076	12.5	26.70000076	33.20000076	81	123	20	107	1.200000048	156	143	4.199999809	24	21	56	0.4	1.100000024	12.19999981	28.5
1	0	0	112.6	178	37.70000076	78.57142639	111.6428604	67.2142868	80.14286041	16.06666756	36.51833344	98.06666565	3	14	0	0	0	0	0	0	0	0	0	0	0	0	0	0	1	4.300000191	4.71999979	14.39999962	30.5	33.20000076	92	147	17	104	0.699999988	96	140	4.199999809	27	23	113	0.4	1.200000048	12.60000038	31.79999924
1	1	2	121.55	193	31.60000038	87.19999695	109.1999969	62.79999924	77.90000153	19.83333397	36.66666794	97	4	14	0	0	0	1	1	1	1	0	0	0	0	0	0	0	1	8.199999809	4.710000038	14.89999962	31.60000038	35.40000153	89	218	9	97	0.766666651	268	136	4.300000191	41	151	63	0.5	0.899999976	9.899999619	49.40000153
1	1	2	107.2	178	34	71.84210205	100.8947372	49.78947449	63.63158035	17.2631588	36.59166718	98.47368622	1	14	0	0	0	0	1	0	1	0	0	0	0	0	0	0	1	8.199999809	4.769999981	14.19999981	29.79999924	33.29999924	90	284	17	102	1	95	137	4.099999905	47	36	74	1.2	1.100000024	12	32.79999924
1	1	2	90	155	36.90000153	87.8666687	103.0666656	52.59999847	71.06666565	15.15384579	36.4769249	96.8181839	5	14	1	0	0	0	1	0	1	0	0	0	0	0	1	0	0	8.5	3.799999952	12.30000019	32.40000153	34.59999847	93	212	14	104	0.899999976	96	141	5	19	30	72	0.5	1	10.89999962	27.79999924
1	1	1	106.4	165	36.40000153	68.8181839	120.5909119	58.13636398	75.86363983	11.59523773	36.3571434	97.04545593	1	15	0	0	0	1	1	1	1	0	0	0	0	0	1	0	1	6.800000191	4.800000191	14.30000019	29.70000076	34	87	325	28	103	1.5	84	143	4.800000191	24	22	102	0.5	1	11.60000038	21.20000076
1	1	2	75.25	198	25.10000038	80.625	116.7647095	40.05882263	83.15714264	17.35483932	36.47499847	95.64286041	3	15	0	0	0	0	0	0	0	0	0	0	0	0	1	0	1	8.899999619	3.787499905	11.625	30.70000076	35.17499924	87.25	206.75	9	105.75	0.875	118	138.75	4.050000191	10	15.5	73	3.1	1.5	16.20000076	55.20000076
1	1	1	90	180	23.5	67.2857132	120.5	48.7857132	67.07142639	14.21428585	36.48643468	100	5	15	0	0	0	0	0	0	0	0	0	0	0	0	0	0	0	6.300000191	4.269999981	12.89999962	30.20000076	34.09999847	89	217	12	103	0.899999976	81	138	4	29	25	38	0.6	1.299999952	13.89999962	30.89999962
1	0	0	89.2	173	28.60000038	86.16666412	108	61.83333206	77.5	17.8571434	36.47249985	98.83333588	3	15	0	0	0	1	1	0	1	0	0	0	0	0	0	0	0	8.600000381	5.429999828	15.80000019	29.10000038	31.10000038	94	211	12	102	0.899999976	130	141	4.199999809	37	33	41	0.7	1.100000024	11.5	36.04999924
1	1	1	78.75	147	25.39999962	74.85713959	112.125	52.25	68.5	13	36.72000122	99.5	2	15	0	0	0	0	1	1	1	0	0	0	0	0	0	0	1	9.199999809	4.650000095	13.69999981	29.5	32.59999847	90	187	23	105	1.100000024	122	143	4.400000095	18	22	51	0.4	1.100000024	11.69999981	29.89999962
1	1	2	124.8	175	5565.200195	80.86956787	111.4583359	50.25	67.25	18.29166603	36.33000183	97.69565582	0	14	1	1	0	1	0	0	1	0	0	0	0	0	1	0	0	12.72000027	3.736000061	10.23999977	27.39999962	30.76000023	89	305.2000122	52.79999924	93.80000305	1.279999971	140.3999939	135.6000061	3.859999895	47.20000076	35.59999847	167.6000061	0.9	1.466666698	15.73333359	84.76000214
1	0	0	85.5	152	42	75.625	127	68.5	86.125	16.66666603	36.68000031	95.125	2	15	0	0	0	1	1	1	1	0	0	0	0	0	0	0	0	6.900000095	3.932499886	11.19999981	28.45000076	31.25	91	221.5	13.75	100.25	1.075000048	108.75	139.25	3.974999905	-15.3453007	-15.28147554	72.54382764	1.016213308	1.106041435	11.79827885	49.84999847
1	1	1	77	168	25.79999924	81.40000153	102.3000031	64.19999695	77.40000153	16.10000038	36.42750168	99	3	15	0	0	0	0	0	1	1	0	0	0	0	0	0	0	0	4.800000191	4.75	14.30000019	30.10000038	32.90000153	92	227	15	102	1	127	138	3.900000095	30	19	59	0.3	1.100000024	11.60000038	37.20000076
1	1	1	73.55	170	24.60000038	71.42308044	125.5	48.88461685	69.65384674	17.39583397	36.66400146	97.57691956	3	15	0	0	0	0	1	0	1	0	0	0	0	0	0	0	0	7.5	4.739999771	13.5	28.5	33.29999924	85	141	21	104	0.800000012	94	140	4	14	17	56	0.6	1.100000024	11.89999962	66.19999695
1	1	3	48	160	18.10000038	101.8461533	105.0833359	59.41666794	77.33333588	17.8571434	36.43680655	99.83333588	13	15	0	0	0	0	0	0	0	0	0	0	0	0	1	0	1	10.10000038	3.440000057	11.5	33.29999924	34.20000076	97	224	15	101	0.600000024	100	138	3.299999952	21	27	58	1.1	1.100000024	12	30.20000076
1	1	2	111.4	183	31.70000076	72.2142868	119.5	55.6428566	73.92857361	15.86666679	36.78833389	98.2857132	4	15	0	0	0	0	0	1	1	0	0	0	0	0	0	0	0	7.599999905	5.320000172	15.10000038	28.39999962	32.90000153	86	176	17	101	0.899999976	143	139	4.099999905	20	20	47	0.5	1	11.39999962	33.20000076
1	0	0	73.75	157	30.39999962	81.58620453	120.6206894	63.10344696	80.72413635	15.89655209	35.74642944	98.34482574	5	14	1	0	0	0	1	0	0	0	0	0	0	0	1	0	0	5.5	4.019999981	11.30000019	28.10000038	32.79999924	86	181	19	99	0.699999988	95	138	3.900000095	26	29	79	0.2	1	10.39999962	28.60000038
1	0	0	53	155.3148666	53.59999847	81.57894897	126.2105255	61.36841965	85	16.47368431	36.63999939	98.84210205	0	14	0	0	0	0	1	0	1	0	0	0	0	0	1	0	0	4.800000191	3.809999943	11.30000019	29.60000038	34.70000076	86	200	20	100	0.800000012	129	137	3.400000095	11	21	53	0.6	1.25	14.10000038	61.90000153
1	0	0	76.8	175	24.5	85.44444275	109.4444427	66.5	82.6111145	18.35294151	37.08800125	99.3888855	2	14	0	0	0	0	1	0	1	0	0	0	0	0	0	0	0	6.5	5.090000153	16.29999924	32	36	89	146	14	105	0.699999988	106	142	4.099999905	17	18	53	0.7	1.200000048	12.80000019	72.40000153
1	1	3	100	183	36.5	78.625	123.5416641	61.04166794	81.85416412	18.36000061	36.66714096	100	12	15	0	0	0	0	0	0	1	0	0	0	0	0	1	0	1	17.46666718	2.89199996	8.920000076	30.81999969	34.59999847	89.19999695	128.8000031	62.40000153	87.66666412	4.340000153	140.6666718	127.6666641	4.599999905	50	33	168	0.5	1.200000048	12.64999962	57.29999924
1	0	0	61.3	152	30.70000076	106.0909119	110.272728	60.90909195	73.1818161	19.27272797	36.27142715	99.8181839	4	15	0	0	0	0	1	0	1	0	0	0	0	0	0	0	1	5.400000095	4.289999962	12.89999962	30.10000038	32.70000076	92	163	22	103	1.200000048	109	141	4.5	24	23	70	0.6	1	11.19999981	40.04999924
1	1	2	89.95	183	25.10000038	92.3125	125.3888855	57.72222137	75	16.875	36.44333267	97.875	4	4	0	0	0	0	1	1	1	0	0	0	0	0	1	0	0	8.100000381	3.950000048	12.10000038	30.60000038	35.20000076	87	191	13	103.6666641	1.100000024	173	139	3.299999952	16	13	61	0.5	1	10.60000038	35.06666565
1	1	1	97.65	155	38.40000153	75.9375	115.375	44.875	66.25	21	36.45333481	97.4375	3	15	0	0	0	0	1	0	0	0	0	0	0	0	0	0	0	7.400000095	3.99000001	7.699999809	19.29999924	27.39999962	70	287	19	106	0.600000024	131	141	3.599999905	13	14	95	0.4	1.100000024	11.60000038	29.79999924
1	1	1	83.9	155	24.70000076	76.44736481	115.7105255	52.18421173	71.65789795	14.10810852	37.08850715	97.57894897	6	14	0	0	0	0	0	0	1	1	0	0	0	0	1	0	0	4.199999809	3.029999971	9.800000191	32.20000076	33.59999847	96	157	65	108	2.5	117	143	4.400000095	12	16	39	0.2	1.100000024	11.5	34.70000076
1	1	1	63	155	27.39999962	93.52381134	108.7619019	62.52381134	81.33333588	17.90909004	36.125	100	3	15	0	0	0	0	0	1	1	1	0	0	0	0	0	0	0	4.400000095	3.376666784	10.69999981	31.66666603	33.76666641	94	142	19	103.3333359	1.466666698	164.6666718	139.6666718	4.400000095	18	20	77	0.6	1.100000024	12.30000019	32.59999847
1	1	2	89	165.4145854	34.20000076	67.73332977	153.3333282	44.93333435	70.64286041	14.60000038	36.62749863	97.46666718	2	13	0	0	1	0	1	1	1	0	0	0	0	0	0	0	0	7.199999809	4.079999924	11.89999962	29.10000038	34.09999847	85	171	28	99.5	0.600000024	133	136.5	4.949999809	24	43	56	0.2	1	10.5	25.29999924
1	1	1	57.1	154.7602622	22.20000076	71.40000153	115	58.46666718	81.40000153	14.60714245	36.34600067	100	2	13	0	0	0	0	0	0	1	1	0	0	0	0	0	0	0	13.39999962	3.140000105	10.19999981	32.5	34.59999847	94	152	21	103	0.899999976	99	139	3.400000095	7	27	60	0.4	1.100000024	11.69999981	94.25
1	1	2	81.8	163	29.70000076	56.33333206	101.3684235	58.26315689	73.52631378	16.5	35.94499969	98.91666412	4	14	0	0	0	0	1	0	1	0	0	0	0	0	0	0	1	5.5	4.519999981	14.19999981	31.5	36.09999847	87	161	18	105	1	123	140	3.799999952	38	35	62	0.5	0.899999976	9.899999619	32.86666489
1	1	2	77.5	180	21.70000076	94.92308044	101.1538467	64	78.92308044	16.13333321	36.43999863	97.33333588	2	15	0	0	0	0	0	0	1	0	0	0	0	0	1	0	0	10.39999962	4.809999943	14.39999962	29.89999962	33.59999847	89	216	16	102	0.899999976	159	135	4	21	55	51	0.4	1	11.39999962	58.92499924
1	1	1	81.4	183	35	76.42857361	114.7142868	60.07143021	77.2142868	18.2857151	36.02142715	99.46666718	3	15	0	0	0	0	0	0	0	0	0	0	0	0	0	0	1	4.900000095	4.889999866	14.89999962	30.5	33.90000153	90	264	14	101	1	89	138	4.199999809	15	16	48	0.7	1.100000024	12.30000019	35.29999924
1	1	3	87.5	173	27.39999962	79.27999878	115.9642868	50.8928566	79.83870697	21.55172348	37.07777786	95.92592621	3	15	0	0	0	1	0	0	1	0	0	0	0	0	1	0	1	12.07499981	4.523333549	14.5	32.03333282	34.13333511	93.66666412	146.6666718	22.5	102.5	1.075000048	187.5	138.25	3.474999905	52.5	103.5	61.5	1.3	1.299999952	14.55000019	47.84999847
1	1	2	107	175	32.09999847	75.5	99.58333588	52	67.61538696	16.59090996	36.56999969	98.75	2	15	1	0	0	0	0	1	1	0	0	0	0	0	1	0	0	6.5	4.170000076	13.39999962	32.09999847	33.79999924	95	222	15	103	1	114	143	3.700000048	46	38	68	0.7	1	11	27.29999924
1	1	2	120.2	178	37.70000076	89	102.75	59.75	73	24.0625	36.60142899	98.375	6	15	0	0	0	0	1	1	1	0	0	0	0	0	1	0	1	7.400000095	4.900000095	14.10000038	28.79999924	34.59999847	83	161	21	97	0.899999976	284	135	3.900000095	59	58	76	0.3	1.100000024	11.89999962	28.89999962
1	0	0	95.8	183	28.10000038	73.90908813	122.0909119	55	75.54545593	17.70833397	36.28181839	97.63636017	8	14	0	1	0	0	1	1	1	0	0	0	0	0	1	0	0	7	4.420000076	13.19999981	29.89999962	32.40000153	92	159	27	105	1.100000024	178	143	4.599999905	19	22	61	0.3	1	11.30000019	36.77500153
1	0	0	87.6	185	32.20000076	82	114.0999985	62.65000153	80.25	16.89999962	36.41110992	99.44999695	4	14	0	0	0	0	1	0	1	0	0	0	0	0	0	0	1	5.300000191	4.110000134	12.80000019	31.10000038	35.09999847	89	145	17	101	0.699999988	101	141	3.799999952	13	19	65	0.7	1.200000048	12.69999981	31.5
1	1	2	106.55	180	32.29999924	79.72000122	109.2399979	67.51999664	80	17	36.125	98.40908813	5	15	0	0	0	0	0	0	0	0	0	0	0	0	1	0	0	10.39999962	4.449999809	14.80000019	33.29999924	34.79999924	96	161	23	103	1.200000048	95	140	4.5	25	22	60	0.7	1.200000048	12.60000038	44.40000153
1	1	2	100.25	180	29.39999962	68	110.875	57.625	74.125	18.75	37.03666687	99.875	2	15	0	0	0	1	1	0	1	0	0	0	0	0	0	0	1	5.800000191	4.25	13.19999981	31.10000038	33.79999924	92	149	11	108	0.800000012	118	144	4.233333111	26	97	74	0.7	1.200000048	12.55000019	52.23333359
1	0	0	87.45	175	29.70000076	75.33333588	108.7619019	56.76190567	75.19047546	18	36.3585701	100	5	14	0	0	0	0	0	0	0	0	0	0	0	0	0	0	0	4.550000191	3.88499999	11.89999962	30.60000038	32.29999924	95	201.5	11	107.5	0.449999988	82.5	141.5	3.849999905	23	25	63	0.2	1.149999976	12.05000019	31.39999962
1	1	1	89.25	178	27	79	118.1428604	54.6428566	73.92857361	16.64999962	36.52833176	96.8666687	2	14	0	1	0	0	0	1	1	1	0	0	0	0	1	0	0	8.800000191	4.21333313	12.80000019	30.36666679	31.96666718	95	136.3333282	22	103	1.533333302	109	143	4.25	15	16	92	0.3	1.033333302	11.19999981	46.5
1	0	0	68.75	157	30	85.73912811	122.5652161	67.21739197	85.17391205	14.33333302	36.05908966	98.61904907	2	14	0	0	0	0	1	0	1	0	0	0	0	0	0	0	0	9.399999619	3.99000001	11.89999962	29.89999962	35	86	237	19.36746826	103.5345882	0.924908339	173.5365857	140.1680607	4.260542734	121	81	123	0.2	1.200000048	13.89999962	21.89999962
1	1	1	89.9	185	25.10000038	72.5	121.625	47.875	68.9375	15.26470566	36.67599869	98.875	5	14	0	0	0	1	1	0	0	0	0	0	0	0	1	0	1	5.300000191	3.930000067	13.60000038	34.59999847	35.09999847	99	105.25	17	107	1.100000024	77	143	4	44	22	92	0.9	1.850000024	20.25	56.47499847
1	1	2	81.8	178	29.70000076	73.84999847	101.1800003	54.02000046	69.87356567	19.23809433	36.22999954	97.34999847	2	15	0	0	0	0	1	0	1	0	0	0	0	0	1	0	0	7.550000191	4.480000019	13.39999962	29.89999962	33.29999924	90	158.5	21.5	102	0.899999976	105	138.5	3.849999905	36	41	85	1.1	1	11.30000019	27.60000038
1	0	0	63.95	155	24.39999962	86.09091187	113.3181839	62.54545593	79.36363983	15.95652199	35.68181992	99.59091187	6	15	0	0	0	0	1	0	0	0	0	0	0	0	0	0	0	4.699999809	4.860000134	15	30.89999962	33.90000153	91	165	23	101	0.699999988	59	138	3.799999952	16	26	100	0.3	1	11.19999981	30.60000038
1	1	2	90	160	34.40000153	78.69999695	104	50.15000153	65.95237732	15.159091	37.05572629	96.875	2	13	0	0	1	1	1	0	1	0	0	0	0	0	1	0	0	6.199999809	4.21999979	13.10000038	31	33.59999847	92	223	12	101	0.699999988	139	139	3.5	14	22	98	0.3	1.100000024	11.80000019	30
1	1	1	55.4	152	26.29999924	84.94444275	111.5555573	68.3888855	84.3888855	15.58333302	36.04630045	97.14286041	2	15	0	0	0	0	0	0	0	0	0	0	0	0	1	0	0	5.300000191	5.150000095	11.19999981	21.70000076	31.20000076	70	165	24	103	0.600000024	91	140	4.099999905	17	24	59	0.5	1	11	36
1	1	1	74.9	160	26.10000038	78.17391205	115.6363602	61.31818008	80.40908813	19.22727203	36.66956711	98.90908813	2	14	1	0	1	1	1	0	1	0	0	0	0	0	1	0	0	7.400000095	3.480000019	11	31.70000076	33.79999924	94	231	23	104	0.899999976	124	140	4.199999809	17	24	62	0.2	1.100000024	13.10000038	19.79999924
1	1	1	95.2	163	34.90000153	88.25	111.6875	69.875	84.5	16.29411697	36.23266602	95.4375	4	15	0	0	0	0	1	0	0	0	0	0	0	0	0	0	0	5.400000095	4.820000172	14.5	30.10000038	32.5	93	187	18	101	1	100	137	4	21	18	69	0.4	1	10.39999962	31.10000038
1	1	2	94.1	160	31.70000076	81.58333588	100.884613	64.7692337	76.07691956	18.83333397	36.48285675	100	2	14	0	0	0	0	1	0	1	0	1	0	0	0	0	0	0	23.39999962	4.460000038	13.5	30.39999962	34.29999924	89	310	16	104	0.800000012	213	139	4	59	39	147	0.2	1	10.89999962	25.39999962
1	1	2	90.4	183	26.10000038	71	105.8000031	56.34999847	70.875	16.38235283	36.84857178	98.76470947	2	15	0	0	0	0	1	0	1	0	0	0	0	0	0	0	1	3.799999952	4.099999905	12.10000038	29.5	32.40000153	91	198	9	91	0.600000024	100	131	5	62	72	92	0.8	0.899999976	10.10000038	32.29999924
1	1	3	79	158.3932501	33.29999924	70.80000305	162.6000061	54	75.27272797	21.86666679	36.58499908	96.2142868	5	14	1	0	1	0	0	0	0	0	0	0	0	0	1	0	0	6.099999905	3.329999924	10.30000019	30.89999962	31.70000076	98	225	24	103	0.899999976	108	140	5.099999905	13	21	50	0.4	1.100000024	12.10000038	55.65000153
1	1	1	53.1	160.4411132	24.39999962	71.80757784	121.7601175	56.87599059	73.23938923	15.44888751	36.65418339	97.54482797	3	15	0	1	0	1	0	0	1	0	0	0	0	0	1	0	0	8.600000381	3.696666718	10	27.06666756	32.56666565	83	217.6666718	10	104.6666641	0.699999988	128.3333282	141	3.599999905	39.21255193	34.44425968	65.19088286	1.073880014	1.100000024	12.10000038	75.83333588
1	1	3	61.8	157	24	72.63636017	109.6428604	46.3571434	66.85713959	19.36666679	36.71926618	99.8181839	1	15	0	0	0	0	0	1	0	0	0	0	0	0	1	0	0	3.799999952	3.515000105	10.25	29.14999962	31.20000076	93.5	159.5	19.5	102	0.850000024	148	142.5	3.799999952	10	12	70	0.7	1.299999952	13.69999981	84.375
1	1	2	109.35	152	45.90000153	70.65000153	111.2857132	55.7142868	73.85713959	15.23809528	36.05666733	99.69999695	4	15	1	0	0	0	0	0	1	1	0	0	0	0	0	0	0	5.599999905	3.430000067	10.39999962	30.29999924	33.79999924	90	249	35	104	1	150	142	4.400000095	14	19	75	0.4	1	11.19999981	37.29999924
1	1	2	102.2	163	38.09999847	86.34999847	107.9047623	65	79.52381134	17.61904716	37.04000092	98.80000305	2	3	1	0	0	0	1	0	1	0	0	0	0	0	0	0	1	9.699999809	4.199999809	12	28.60000038	31.79999924	90	285	19	102	0.699999988	90	137	4.5	19	16	110	0.3	1.100000024	12	40.29999924
1	1	2	82.85	175	28.70000076	80	78.57142639	47.57143021	62.5	15.875	36.0778014	96.75	11	15	0	0	0	1	0	0	1	0	0	0	0	0	1	0	1	9.25	3.973333359	10.28333378	25.86666679	28.64999962	90.66666412	215	12.5	101.5	0.933333337	113.6666641	138.8333282	4	80.16666412	43.16666794	138	2.5	1.350000024	14.72500038	66.55000305
1	1	2	106.2	150	45.40000153	91	104.5384598	59.15384674	74.2307663	18.5	36.61000061	99.14286041	4	15	1	1	0	0	0	0	1	1	0	0	0	0	1	0	0	6.800000191	4.300000191	11.80000019	27.39999962	31.39999962	87	166	17	101	1	92	143	4.800000191	49	21	53	0.8	1.299999952	14	38.41859899
1	0	0	62.7	165	23	82.17500305	99	60.70000076	74.53333282	16.64634132	35.69487	99.17073059	4	15	0	0	0	0	0	0	0	0	0	0	0	0	1	0	0	5.800000191	3.940000057	12.80000019	32.5	33	99	152	20	106	0.899999976	126	144	4.300000191	29	25	60	1	1.200000048	13.19999981	31.39999962
1	1	2	100.2	174.7273307	30.39999962	70.41666412	148.4166718	57.5	87.41666412	17.04166603	36.69499969	99.16666412	5	14	0	0	1	1	0	1	1	1	0	0	0	0	0	0	0	8.300000191	3.890000105	10.30000019	26.5	30.60000038	87	193	35	109	1.799999952	97	141	4.800000191	30	25	79	0.4	1	11.10000038	28.39999962
1	1	1	57.5	163	24.79999924	62.47618866	116.9523773	64.57142639	84.04762268	13.71428585	36.47124863	99.66666412	2	15	0	0	0	0	0	0	0	1	0	0	0	0	0	0	0	7.666666508	3.593333244	9.966666222	27.76666641	30.36666679	91.66666412	202.3333282	22	103.6666641	1.5	103.6666641	143.3333282	4.366666794	64	52.66666794	211	0.4	1.100000024	11.63333321	55.06666565
1	1	1	86.05	183	25.10000038	74.5	113.5714264	52.42856979	68.2857132	17.93333244	35.625	98.7857132	4	15	0	0	0	0	0	0	0	0	0	0	0	0	1	0	0	6.699999809	4.289999962	14.10000038	32.90000153	33.09999847	99	147	13	106	0.899999976	90	138	4	19	20	27	0.7	1.299999952	14.60000038	108.8000031
1	1	2	89.4	164.8444583	41.79999924	64.6111145	137.8684235	58.21052551	84.68421173	17.38888931	36.49375153	99.05555725	4	15	1	0	0	0	1	1	1	0	0	0	0	0	0	0	0	8.199999809	3.769999981	10.19999981	27.10000038	30.5	89	137	20	104	0.699999988	114	143	4.599999905	19	24	47	0.3	1	11	28
1	1	2	67.9	157	25.60000038	81.46154022	111.384613	62.61538315	81.7692337	17.5	36.18875122	99.69230652	2	15	0	0	0	1	0	1	0	1	0	0	0	0	1	0	0	9.640000343	3.950000048	11.27999973	28.54000092	31.95999908	89.19999695	284.3999939	14.39999962	100	0.519999981	108.1999969	140.6000061	4.360000134	-2.652574155	50.59969622	96.19842933	0.048209534	1.100000024	12.10000038	65.26000214
1	1	1	79.55	175	29.29999924	80.5	112.7142868	59.42856979	78.57142639	15.30000019	37.22333145	97.2857132	8	3	0	1	0	0	1	0	0	0	0	0	0	0	0	0	0	5.616666794	4.813333511	14.13333321	29.33333397	32.78333282	89.5	181.5	20.60000038	103.8000031	1.100000024	96.80000305	139.8000031	4.260000229	20	30	108	0.7	1	11.19999981	47.81666565
1	1	2	98.15	165	35.20000076	91.73683929	113.578949	42.4736824	62.21052551	20.04761887	36.53333282	98.15000153	4	15	0	0	0	0	1	1	1	0	0	0	0	0	0	0	0	11.19999981	4.309999943	12.5	29	32.09999847	91	204	21	100	0.800000012	95	140	4.300000191	24	19	111	0.3	1.200000048	12.69999981	29.39999962
1	0	0	95.35	168	33.20000076	77.06666565	127.9285736	54.92856979	80.2142868	18.6071434	37.19285583	97.07142639	8	3	1	1	0	1	0	1	1	0	0	0	0	0	1	0	0	10.89999962	4.320000172	13.19999981	30.60000038	33.29999924	92	213	8	104	0.699999988	111	139	3.5	19	25	76	0.6	1.100000024	12.30000019	47.29999924
1	0	0	86.6	160	34.5	78.1875	116.9375	60.5	78.4375	16.53125	36.47249985	96.625	4	15	1	0	0	0	1	0	0	0	0	0	0	0	0	0	0	6	4.230000019	11.5	27.20000076	31.70000076	86	269	13	106	0.699999988	173	141	4	14	16	80	0.07426886	1.049999952	11.39999962	55.42499924
1	1	1	99.55	180	30.70000076	78.19999695	108.1999969	63.79999924	77.59999847	19.39999962	35.88999939	99.40000153	4	15	0	0	0	0	1	1	1	0	0	0	0	0	0	0	0	6.699999809	4.480000019	12.69999981	28.29999924	33.40000153	85	196	14	106	0.800000012	90	138	4	29	20	54	0.3	1.100000024	11.86666679	58.5
1	1	1	75	175	27	77.1818161	110.727272	54	68.63636017	14.16666698	35.84285736	96.8181839	7	14	0	0	0	1	0	0	1	1	0	0	0	0	1	0	0	7	3.287499905	9.75	29.625	33.34999847	89.25	192	18	107	1.450000048	145	144	3.700000048	-3.779649462	13	70	0.5	1.066666722	11.46666622	52.13333511
1	1	2	127.85	185	36.40000153	70.90476227	103.1904755	61.33333206	76.23809814	17.04761887	36.25263214	97.90476227	5	15	1	0	0	0	0	1	0	1	0	0	0	0	0	0	0	4.599999905	3.170000076	10.89999962	34.40000153	32.90000153	104	163	26	107	1	108	142	5.099999905	13	21	54	0.2	1	10.89999962	31.89999962
1	1	2	86	177	27	70.5	119.2352905	58.64706039	77.70587921	15.80555534	36.66714096	96.46666718	6	14	0	0	0	0	0	1	0	0	0	0	0	0	0	0	0	13.16666698	4.820000172	15	31.15999985	34.31999969	91	222.6000061	13.33333302	103	0.733333349	132.6666718	139.3333282	4.433333397	17	15	59	0.5	1.200000048	12.5	43.13333511
1	0	0	88.25	178	29	90.42857361	113.9285736	63.6428566	78.7857132	16.8571434	36.07857132	99.2857132	1	14	0	0	0	0	1	0	1	0	0	0	0	0	0	0	1	7.400000095	4.599999905	13.19999981	28.70000076	33.20000076	87	178	14	104	0.899999976	80	141	4	15	17	69	0.4	1.100000024	12.10000038	32.29999924
1	0	0	76.8	168	28.10000038	84	95.44444275	60.27777863	73.16666412	19.17499924	36.67750168	99.21052551	6	15	0	0	0	1	1	1	1	0	0	0	0	0	0	0	0	6.800000191	4.71999979	13.80000019	29.20000076	33.20000076	88	207	27.5	100	1.350000024	68	138	4.449999809	88	58	64.32510063	0.4	1	11.25	74.59999847
1	1	1	71.8	165	27.60000038	74.7857132	111	49.5	68.2857132	19.03333282	36.51666641	98.42857361	6	14	0	0	0	1	0	1	1	1	0	0	0	0	1	0	0	7.333333492	3.826666594	12.03333378	31.5	33.79999924	93	217	46	101.3333359	1.733333349	118	139.3333282	4.366666794	26	31	92	0.5	1.100000024	11.75	71.3666687
1	1	2	84.8	180	25.39999962	77	120.727272	66.36363983	83.1818161	19.27272797	36.27636744	98.90908813	5	15	0	0	0	0	0	0	1	1	0	0	0	0	1	0	0	6.5	4.309999943	13.19999981	30.60000038	32.59999847	94	189	26	104	1.600000024	92	142	5	19	16	69	0.7	1.200000048	12.69999981	38.34999847
1	0	0	87.1	178	1303.400024	75.1875	112.6875	62.125	78.875	18.9375	36.59749985	99.125	3	15	0	0	0	0	1	1	1	0	0	0	0	0	0	0	1	10.5	5.269999981	15.30000019	29	34.09999847	85	309	17	100	0.899999976	141	138	4.199999809	30	22	70	1.3	1.100000024	11.39999962	50.04999924
1	1	2	97.65	178	29.79999924	59.44444275	111.5555573	53.33333206	73.44444275	17.44444466	36.51666641	100	5	14	1	0	0	1	1	1	0	0	0	0	0	0	1	0	0	9	3.579999924	11.80000019	33	33.40000153	99	211	15	107	0.899999976	141	139	4.099999905	23	32	58	0.9	1.100000024	12.39999962	61.43333435
1	1	2	73.5	170	27.60000038	94.70587921	112.6470566	57.88235474	74.1764679	20.38235283	36.90788644	98.64705658	9	4	0	0	1	0	0	0	0	0	0	0	0	0	0	0	0	6.300000191	4.599999905	13.5	29.20000076	32.29999924	91	208	16	100	0.899999976	79	136	4.099999905	17	22	66	0.3	1.100000024	11.89999962	32.09999847
1	1	2	87.5	157	32.29999924	72.16666412	108.5833359	58.83333206	74.5	15.46153831	37.06363678	99	1	15	1	0	0	1	0	1	1	0	0	0	0	0	1	0	1	5.699999809	3.829999924	11.60000038	30.29999924	33.70000076	90	166	19	105	0.800000012	146	142	3.700000048	31	21	70	0.4	1.200000048	12.69999981	31.10000038
1	1	2	96.65	175	31.89999962	76.40000153	103.8666687	58.40000153	73.93333435	18.58823586	36.85374832	97.5	2	14	0	0	0	0	1	1	1	0	0	0	0	0	1	0	1	7.099999905	4.050000191	13.10000038	32.29999924	34.29999924	94	201	21	101	1	159	141	4.699999809	28	17	61	0.4	1.200000048	12.5	27.5
1	1	1	70.9	170	23.60000038	85.5	120.9000015	66.15000153	82.97368622	18.05555534	36.40250015	98.8888855	3	15	0	0	0	0	1	0	1	0	0	0	0	0	0	0	0	7.300000191	3.369999886	9	26.70000076	31.5	85	274	13	95	1.100000024	96	130	4.300000191	48.40519706	22	68	0.4	1.100000024	12.39999962	46.20000076
1	1	2	57.4	157	20.10000038	90.65000153	108.0999985	65.75	82.30000305	15.36363602	36.34676335	99.57894897	2	15	0	0	1	1	1	0	1	0	0	0	0	0	0	0	0	7.199999809	3.609999895	11	30.5	35.20000076	87	269	12	102	0.800000012	103	140	4.400000095	13	16	182	0.4	1.100000024	12.5	27.70000076
1	1	2	108.65	185	30.70000076	81.27272797	117.8181839	71.1818161	85.45454407	17.375	36.54800034	98.09091187	3	15	1	0	0	0	0	0	1	0	0	0	0	0	0	0	1	7.199999809	4.929999828	15	30.39999962	33.90000153	90	215	16	106	0.800000012	99	140	3.900000095	29	21	86	0.4	1	10.69999981	29.70000076
1	1	2	70.3	163	26.5	78.41176605	117.2352905	59.82352829	79.70587921	15.89999962	35.95000076	99.80000305	5	14	0	0	0	0	1	1	1	0	0	0	0	0	1	0	0	7.800000191	4.670000076	12.60000038	27	33	82	127	21	98	1.299999952	106	139	4.199999809	23	24	72	0.9	1.100000024	11.89999962	74.59999847
1	0	0	56.05	157	21.10000038	83.09999847	136.8500061	71.5	92.84999847	19.61538506	36.30500031	99	2	14	0	0	0	0	0	0	0	0	0	0	0	0	0	0	0	11.80000019	4.690000057	14.30000019	30.39999962	33.40000153	91	265	8	104	0.699999988	103	139	3.599999905	24	22	53	0.2	1	10.60000038	30.20000076
1	1	2	97	165	36.79999924	84.05882263	103	55.42105103	70.10526276	18.75	36.86428452	97.23529053	4	15	0	0	0	0	0	0	0	0	0	0	0	0	0	0	1	8.800000191	4.789999962	15.10000038	31.5	36.20000076	87	207	11	104	0.800000012	102	140	3.700000048	85	52	88	0.5	1.100000024	11.64999962	52.83333206
1	0	0	75.8	165	31.70000076	88.21052551	113.6315765	53.57894897	70.84210205	14.3684206	36.21666718	97.63157654	5	8	0	0	0	0	1	0	1	0	0	0	0	0	1	0	0	7.599999905	5.349999905	14.19999981	26.60000038	32.90000153	81	212	19	102	0.899999976	90	137	4.699999809	28	28	86	1.1	1.100000024	12.19999981	61.79999924
1	0	0	88.9	185	28.5	72	125.5833359	49.83333206	74.41666412	17.08333397	36.52750015	95	4	15	0	0	0	0	1	0	1	0	0	0	0	0	0	0	0	5.699999809	3.940000057	11.10000038	28.20000076	32.79999924	86	114	12	102	1.100000024	109	136	4.300000191	16	29	47	0.3	1	10.69999981	33.79999924
1	1	1	70.25	175	22	82.09091187	118.9311407	54.07225896	79	22.16666603	36.55749893	97.90908813	0	15	0	0	0	1	1	0	0	0	0	0	0	0	0	0	0	5.449999809	4.875	14.64999962	30.04999924	34.79999924	86.5	127	15.5	100	0.600000024	92.5	135	4.099999905	40	36	54	1	1.299999952	14.5	82.09999847
1	1	2	55.5	165	21.20000076	91.48148346	103.3214264	57.7857132	72.07142639	17.04838753	36.79187393	96.7857132	8	15	0	0	0	0	0	0	0	0	0	0	0	0	1	0	0	7.099999905	3.680000067	11.5	31.29999924	32.29999924	97	276	30.66666603	101.6666641	1.149999976	114.3333359	140	4.574999809	91	30	129	0.8	1.200000048	12.89999962	61.65000153
1	1	2	70.5	157	26.29999924	75.1111145	101.1600037	46.08000183	63.59999847	17.15789413	35.96111298	98.05263519	6	13	0	0	0	0	1	0	0	0	0	0	0	0	1	0	0	7.099999905	3.690000057	11.30000019	30.60000038	33.59999847	91	175	38	101	1.100000024	127	138	3.700000048	10	18	73	1.2	1.299999952	14	42
1	0	0	85.85	168	33.90000153	75.55555725	126.8888855	61	82.22222137	17.29999924	36.67142868	99.8888855	4	14	0	0	0	0	0	0	1	1	0	0	0	0	0	0	1	2.349999905	2.682499886	9.925000191	37	35.79999924	103	78	16	104.75	1	102.25	139.5	4.525000095	17	17	49	1	1.100000024	12.25	36.97499847
1	1	2	122.3	173	39.90000153	95.70587921	97.1764679	53	65.58823395	25.97222137	37.27058792	95.8235321	5	15	1	0	0	0	0	1	0	0	0	0	0	0	0	0	0	7.099999905	4.380000114	12.80000019	29.20000076	32.90000153	89	170	17	99	1.200000048	180	141	4	43	30	65	0.5	1	11.30000019	31.10000038
1	0	0	95.15	178	29.89999962	83.94444275	102.7222214	46.66666794	58.28947449	23.66666603	36.32500076	98.77777863	10	15	0	0	0	0	1	0	1	0	0	0	0	0	1	0	1	8.399999619	4.195000172	12.625	30.07500076	31.32500076	95.75	217.25	25.25	100.5	0.800000012	96	138.75	4.175000191	21	20	108	1.6	1.200000048	13.25	84.65000153
1	1	2	122.55	188	33.70000076	91.42105103	108.7368393	51.15789413	69.36842346	18.15789413	36.86315918	98.89473724	3	15	1	0	0	1	1	1	1	0	0	0	0	0	0	0	0	7.300000191	3.890000105	12.5	32.09999847	33.90000153	95	114	22	104	1	248	138	4.300000191	25	26	84	1.5	1	10.60000038	28.70000076
1	1	2	139.65	175	40	93.69999695	109.8499985	53	69.09999847	16.47619057	38.27999878	99.5	4	14	0	0	0	1	1	1	1	0	0	0	0	0	1	0	0	4.75	3.779999971	11.14999962	29.54999924	32.95000076	89.5	285	17	105	0.800000012	85.5	140.5	4.25	17	18	75	0.3	1	12.30000019	29.39999962
[truncated: 21 more columns]
