# Supplementary material for: Development and validation of a cardiac surgery-associated acute kidney injury prediction model using the MIMIC-IV database
Source: PLoS One. 2025 Jun 12;20(6):e0325151. doi: 10.1371/journal.pone.0325151 (PMC12161578; doi:10.1371/journal.pone.0325151)
Supplement: S1 Data — (ZIP) [file pone.0325151.s006.zip › Rawdata/Q3 rawdate.csv]

group	aki_stage	aki_stage_max	weight	BMI	sbp_1	dbp_1	mbp_1	sofa_24hours	feipang	diabetes	fibrillation	wbc_max_1	rbc_max_1	hemoglobin_max_1	alp_max_1	inr_max_1	pt_max_1	bun_max_1	creatinine_max_1	glucose_max_1	wbc_max_2	monocytes_abs_max_2	neutrophils_abs_max_2	hemoglobin_max_2	mch_max_2	mchc_max_2	inr_max_2	pt_max_2	ptt_max_2	bun_max_2	creatinine_max_2	potassium_max_2	po2_max_2	pco2_max_2	lactate_max_2
0	1	1	69.85	23.79999924	109.0454559	49.04545593	68.63636017	5	0	0	1	8.199999809	5.039999962	14.30000019	110	1.200000048	12.89999962	20	1.200000048	174	17.5	0.639999986	10.59000015	11.89999962	29.20000076	33.59999847	1.5	16	25.89999962	17	1	4	286	44	3.700000048
0	1	2	66.4	32.29999924	104.216217	52.62162018	70.29729462	6	0	0	0	6.900000095	4.150000095	11.80000019	87	1.100000024	11.60000038	21	0.5	90	20.10000038	0.960113526	13.53991352	14	29.70000076	35.09999847	1.200000048	12.5	37.5	16	0.600000024	4.400000095	295	52	1.600000024
0	0	0	110.65	37.79999924	110.5333328	65.59999847	80.80000305	2	1	0	0	6.099999905	5.860000134	14.89999962	53	1.100000024	11.69999981	15	1	90	16.20000076	0.409999996	11.92000008	14.80000019	25.60000038	32.29999924	1.600000024	17.79999924	94.59999847	15	1	4.699999809	360	50	3.599999905
0	1	2	118.35	35.20000076	101.5714264	59.17856979	75.25	6	1	0	0	5.900000095	4.46999979	13.39999962	57.90443165	1.100000024	11.69999981	18	1	100	13.60000038	0.319999993	10.77000046	12.60000038	31.10000038	33.79999924	1.299999952	14.19999981	30.70000076	16	1	5.400000095	405	51	1.899999976
0	0	0	69.85	28.89999962	115.2692337	67.46154022	84.2307663	4	0	1	0	5.900000095	4.440000057	12.39999962	87	1.100000024	12.10000038	16	0.600000024	111	8.5	0.109999999	4.449999809	10.5	29.29999924	34.29999924	1.5	15.89999962	25.5	13	0.600000024	3.599999905	387	39	2.700000048
0	1	2	84.45	26.89999962	107.9599991	68.12000275	82.31999969	6	0	0	1	8.600000381	4.840000153	14.69999981	70	1.100000024	12.30000019	21	1.100000024	87	27.39999962	1.25999999	19.25	14.69999981	31.29999924	34.5	1.600000024	16.89999962	48.20000076	26	1.100000024	4.699999809	372	45	1.700000048
0	1	1	105.5	32.29999924	106.2307663	61.84615326	76.2307663	5	1	1	0	6.199999809	4.440000057	13.69999981	71	1	11.10000038	23	1.399999976	152	19.39999962	0.620000005	13.26000023	12.89999962	31	35.29999924	1.399999976	14.80000019	30.70000076	22	1.200000048	4.900000095	594	55	2.200000048
0	0	0	91	31.39999962	135.6428528	57.1428566	85.92857361	3	1	0	0	7.599999905	4.590000153	12.89999962	48	1.100000024	11.80000019	18	1.200000048	116	9.399999619	0.181493076	6.551816296	12.5	28.70000076	33.70000076	1.100000024	12.19999981	28.5	15	1.100000024	3.5	384	52	1.100000024
0	1	2	89	27.10000038	107.4000015	57.46666718	72.59999847	2	0	1	0	8.800000191	4.570000172	14.80000019	55	1.100000024	11.89999962	13	1	162	13	0.610000014	5.849999905	11.19999981	31.79999924	34.40000153	1.399999976	14.69999981	103.1999969	12	0.800000012	3.916462973	447	45	2.400000095
0	1	2	56.8	20.60000038	103.1578979	59.5263176	78.52631378	4	0	0	1	6.199999809	4.360000134	13.80000019	47	1.100000024	12.10000038	15	0.800000012	127	13.39999962	0.330000013	4.510000229	11	32	34.79999924	1.5	16	36.70000076	11	0.5	3.29329431	525	42	2.099999905
0	0	0	73.5	25.5	111.75	60.15000153	75.69999695	4	0	1	1	7.800000191	5.550000191	16.39999962	55	1.100000024	12.89999962	22	0.899999976	155	15.5	0.372134881	10.00688126	16	29.60000038	34.29999924	1.200000048	14.10000038	56.5	18	0.899999976	4.400000095	303	49	4
0	1	2	84.1	29.89999962	114.5833359	51	72.16666412	5	0	1	1	9.5	3.819999933	12.30000019	88	1.200000048	12.80000019	19	1	146	21	0.469999999	13.06999969	8.899999619	32.5	34.09999847	1.600000024	17	46.20000076	17	0.899999976	4.300000191	296	44	3.299999952
0	1	1	95.3	36.09999847	105.5555573	55.88888931	72.94444275	4	0	0	0	8	4.820000172	14.5	79	1	10.60000038	18	1	100	20.39999962	0.349999994	10.89999962	13.19999981	29	33.79999924	1.299999952	14.39999962	39.20000076	17	1.100000024	4.900000095	567	52	3.200000048
0	1	2	88.55	27.89999962	110.6666641	64.33333588	83.59999847	3	0	0	1	7.300000191	5.130000114	14.19999981	71	1.100000024	11.89999962	19	0.699999988	104	22.5	0.649999976	13.55000019	14.5	28.5	33.79999924	1.5	16.39999962	51.29999924	16	0.800000012	3.900000095	415	45	1.5
0	0	0	76.4	22.20000076	104.4117661	62.17647171	74.8235321	5	0	0	0	8.600000381	5.300000191	14.80000019	51	1.100000024	13.10000038	10	1	119	9.399999619	0.059421741	3.48687105	14.39999962	27.89999962	35.29999924	1.299999952	14.80000019	54.70000076	11	1	4.699999809	445	45	2.200000048
0	1	2	87	25.29999924	109.9411774	56.11764526	73.5	4	0	0	1	7.5	4.949999809	14.69999981	37	1	11.30000019	10	0.899999976	88	19.89999962	0.25	6.690000057	13	30	33.20000076	1.5	16	27.20000076	7	0.699999988	4	386	48	2.900000095
0	1	2	56.7	31.39999962	108.5999985	62.90000153	80.34999847	4	0	0	1	7.599999905	3.799999952	11.30000019	61	1	10.5	24	0.800000012	82	16	0.50999999	11.75	10.89999962	30	33.29999924	1.299999952	14.60000038	47.40000153	11	0.5	3.844377061	348	47	3.700000048
0	1	2	85.3	27.5	111.2142868	54.1428566	70.5	3	0	1	0	4.300000191	3.25999999	9.899999619	484	1.200000048	13.10000038	18	1	298	8	0.170000002	5.300000191	9.399999619	30.29999924	33.70000076	1.600000024	18.10000038	69.09999847	21	1.100000024	4.099999905	399	44	2.299999952
0	1	2	72.4	26.39999962	110.8076935	48.57692337	66.34615326	1	0	1	1	7.199999809	3.849999905	10.89999962	82	1.200000048	13.5	16	1	187	9.5	-0.137021808	7.0246612	9.699999809	28.10000038	32	1.5	16.5	29.60000038	12	0.699999988	4.5	426	49	3.900000095
0	1	2	101.1	35.59999847	117.9444427	66.6111145	83.05555725	1	0	1	0	6.699999809	4.340000153	14.39999962	48	1	10.80000019	17	1.299999952	109	14.80000019	0.170000002	6.545000076	12	32.40000153	33.09999847	1.399999976	14.89999962	35.40000153	17	1.100000024	4.599999905	448	50	1.700000048
0	1	2	89.2	31.89999962	107.1363602	55.27272797	71.1818161	5	0	0	0	4.599999905	3.25999999	11.39999962	79	1.100000024	12.30000019	14	0.600000024	89	9.199999809	0.400000006	7.71999979	10.69999981	35.20000076	33.20000076	1.399999976	15.60000038	30	11	0.5	4.5	421	52	1.700000048
0	1	2	78.95	31.60000038	111.4615402	57	73.84615326	1	0	1	0	7.699999809	4.820000172	11.30000019	98	1.100000024	11.89999962	12	0.600000024	295	16.70000076	0.119999997	7.809999943	9.300000191	23.79999924	32.29999924	1.200000048	13.19999981	28.5	9	0.400000006	4.929840617	351	57	3.099999905
0	0	0	63.5	23.29999924	108.9333344	58	72.8666687	3	0	0	0	4.800000191	4.320000172	13.80000019	51	1.100000024	11.69999981	20	1	107	9.699999809	0.247999996	5.863999844	11.39999962	32.40000153	33.70000076	1.299999952	14	32.20000076	12	0.5	3.799999952	457	48	2.5
0	1	2	138.1	40.29999924	111.5882339	52.94117737	71	3	1	0	1	8.399999619	5.090000153	14.39999962	66	1	11.30000019	16	1	114	17.29999924	0.296999991	9.814499855	14.5	28.70000076	35	1.5	16	45.59999847	15	1	4.599999905	425	47	2.599999905
0	1	2	83.5	28.20000076	105.2037048	52.79629517	73.53704071	4	0	1	1	12.10000038	4.389999866	13.60000038	55	1.200000048	12.60000038	13	0.800000012	160	15.10000038	0.649999976	8.899999619	9.300000191	32	33.90000153	1.700000048	19	37.29999924	12	0.699999988	7	336	43	2.299999952
0	1	3	62.6625	24	103.757576	51.57575607	68.72499847	7	0	1	1	11.60000038	4.079999924	11.89999962	50	1.299999952	13.80000019	97	5.699999809	219	22.60000038	0.273328991	14.4761586	12.60000038	28.60000038	33.20000076	1.399999976	15.39999962	62	27	2.400000095	5.800000191	455	39	2.900000095
0	1	2	103.5	61.70000076	107.5416641	48.75	65.58333588	3	1	1	0	5.199999809	4.119999886	11.69999981	93	1.100000024	11.5	10	0.600000024	118	9.600000381	0.158399999	4.408800125	9.5	28.79999924	35	1.399999976	15.10000038	39.90000153	8	0.400000006	3.900000095	468	50	1.899999976
0	1	2	59.6	21.70000076	100.4444427	46.22222137	66.33333588	2	0	0	1	5.800000191	4.920000076	14.89999962	79	1.200000048	12.80000019	27	1.100000024	113	6.099999905	0.660912701	3.750431023	14	31	35.59999847	1.299999952	14.19999981	102.6999969	30	1.100000024	3.799999952	390	38	2
0	1	1	124.55	36.29999924	115.6999969	56.40000153	72.59999847	6	1	0	0	5.5	4.309999943	13.19999981	46	1.200000048	12.5	18	1.200000048	122	12.69999981	0	4.800000191	11.39999962	30.70000076	32.70000076	1.600000024	16.79999924	54.59999847	13	1	3.909521133	534	46	2.5
0	1	2	104	28.20000076	91.8181839	47.57575607	72.14473724	6	1	1	1	6.5	4.190000057	14.5	43	1.299999952	15.10000038	17	1	100	18.5	0.837432676	11.22760454	14	35.59999847	36.79999924	1.600000024	17.89999962	60	14	1.100000024	4.300000191	365	46	6
0	1	2	75.45	28.70000076	115.3529434	65.05882263	81.58823395	2	0	1	1	4.099999905	4.039999962	11	83	1.299999952	14.19999981	12	0.600000024	100	18.79999924	0.239999995	9.56000042	10.69999981	27	31.79999924	1.799999952	19.20000076	81.09999847	7	0.699999988	4.699999809	486	56	2.700000048
0	1	2	85.4	27.29999924	116.8000031	61.79999924	79.19999695	2	0	0	0	6.800000191	4.820000172	14.80000019	43	1.100000024	12.19999981	16	0.899999976	136	12.60000038	0.492799997	4.68930006	15.60000038	31.10000038	35.5	1.700000048	18.29999924	65.19999695	16	0.899999976	4.699999809	428	46	1.399999976
0	1	1	84.2	34.90000153	114.3333359	62.73333359	78.46666718	4	0	0	1	7	4.760000229	13.89999962	91	1.100000024	11.89999962	12	0.800000012	107	26.5	0.889999986	14.23999977	12.30000019	29.10000038	33.40000153	1.5	16.60000038	60.70000076	12	0.699999988	4.400000095	450	48	2.299999952
0	1	1	76.3	21.70000076	115.3181839	53.18181992	71.04545593	8	0	0	1	7.400000095	2.809999943	7.5	70	1.899999976	21	21	0.600000024	184	14.5	0.50999999	10.10999966	9.800000191	27.5	31.29999924	1.799999952	19.29999924	71.69999695	21	0.800000012	4.900000095	307	48	1.700000048
0	1	2	81.75	27.10000038	108	45.2142868	63	9	0	0	1	8.100000381	5.699999809	17.60000038	143.6977807	1.200000048	13.30000019	25	1	107	26.60000038	0.689999998	15.68999958	16.20000076	30.5	33.29999924	1.600000024	17.29999924	49.90000153	27	1.100000024	5.400000095	430	54	2.900000095
0	1	1	54.4	20.70000076	107	61.70000076	77.42500305	4	0	0	0	5.699999809	3.289999962	10.39999962	57	1.200000048	13.39999962	30	1.200000048	91	6.5	0.109999999	3.210000038	9.899999619	31.60000038	32.79999924	1.399999976	15.39999962	46.79999924	28	1.200000048	4.5	439	39	2.099999905
0	0	0	63	29.79999924	118.9937	59.68739402	81.7692337	1	0	0	0	8.699999809	3.74000001	10.60000038	103	0.899999976	10	18	0.899999976	95	11.89999962	0.045181409	4.964814998	10	28.89999962	32.59999847	1	11.19999981	44.70000076	15	0.699999988	3.599999905	380	55	1.100000024
0	0	0	68.43333333	25.70000076	147	52.25	81.25	3	0	0	1	8.100000381	4.070000172	12.5	58	1.100000024	11.89999962	29	1.5	125	6.800000191	0.718561829	4.644156992	10.89999962	30.10000038	32.59999847	1.399999976	15	38.70000076	24	1.299999952	3.900000095	432	53	0.899999976
0	1	1	70.4	24.5	111	67.53845978	82.53845978	4	0	0	1	5.5	5.070000172	15.19999981	65	1.200000048	12.89999962	18	1	100	15.80000019	0.370000005	6.340000153	15.30000019	30.5	33.20000076	1.5	16.70000076	44.09999847	14	1	4.5	353	41	2.200000048
0	0	0	76.05	23	114.5	50.59999847	86.59999847	1	0	0	1	11.5	5.159999847	14.39999962	73	1	11.30000019	17	1.100000024	98	21.29999924	0.439999998	11.78999996	10.19999981	28.39999962	32.40000153	1.700000048	18.79999924	25	15	0.899999976	4.5	368	43	2.200000048
0	0	0	79.3	26	122.1538467	53.38461685	75.84615326	2	0	0	0	8.199999809	4.909999847	15	46.2009834	1.367263517	14.51439053	22	1.100000024	92.33121253	13.60000038	0.312000006	10.90699959	12.30000019	31.39999962	33	1.5	16	70.69999695	17	0.899999976	4.699999809	396	44	2.299999952
0	0	0	84.8	27.39999962	100.578949	61.92105103	72.31578827	4	0	0	0	12.19999981	5.550000191	16.5	110	1.200000048	13	17	0.899999976	95	19.5	0.720000029	14.82999992	12.60000038	30.39999962	33.70000076	1.600000024	17.89999962	29.20000076	14	0.800000012	4.5	362	69	2.900000095
0	1	2	99.15	40.40000153	98.94736481	50.4736824	65.42105103	4	1	1	0	6.599999905	3.970000029	11.89999962	75	1.100000024	11.89999962	21	1	128	11.5	0.409999996	5.090000153	10.10000038	30.89999962	33.59999847	1.5	16.89999962	29.60000038	15	0.800000012	4.199999809	499	40	3.200000048
0	1	3	64.55	21.10000038	120.6470566	60.23529434	78.29412079	3	0	0	0	8.199999809	3.359999895	10.5	60	1	11	17	0.899999976	124	8.899999619	0.360000014	6.849999905	9.600000381	31.60000038	32.5	1.399999976	15.60000038	75.5	16	0.899999976	4.199999809	375	51	1.799999952
0	0	0	91.3	34.90000153	119.75	56.40000153	73.25	4	0	1	0	6.599999905	4.71999979	15	61	1.200000048	13.19999981	9	0.899999976	221	11.89999962	0.569999993	7.139999866	12.39999962	31.5	33.79999924	1.799999952	19.70000076	32.70000076	10	0.699999988	4.300000191	345	50	2.700000048
0	1	2	75	23.60000038	115.0999985	52.5	70.90000153	4	0	1	0	6.199999809	3.190000057	10	60	1.023332614	10.95224289	29	1.799999952	94	4.300000191	0.0473	2.627300024	9.800000191	32.29999924	35.5	1.700000048	18.79999924	72	23	1.299999952	3.900000095	492	41	2.5
0	1	1	67.75	24.29999924	123.578949	65.31578827	85.78947449	3	0	0	1	7	4.309999943	13.89999962	92	1.100000024	11.39999962	20	0.600000024	93	15.10000038	0.49000001	5.170000076	12.30000019	32.09999847	33.40000153	1.600000024	17.5	46.59999847	14	0.600000024	3.700000048	305	42	2.299999952
0	0	0	43.2	21.89999962	135.15625	54.09375	79.75	2	0	0	1	4.300000191	3.5	11	62	1	11.30000019	28	1	147	3.5	0.147200003	1.814399958	9.100000381	31.20000076	32.29999924	1.299999952	14.5	83.69999695	20	0.699999988	3.900000095	386	43	1.399999976
0	1	2	76.6	25.10000038	106.1333313	50.56666565	68.03333282	6	0	1	0	6.5	3.380000114	11	56	1.100000024	11.60000038	29	1.399999976	130	7.800000191	0.379999995	4.039999962	8.600000381	32.70000076	32.90000153	1.399999976	14.89999962	46.29999924	19	1.399999976	4.800000191	437	40	2.099999905
0	0	0	71.15	29.79999924	107.727272	53.63636398	68.27272797	2	0	1	0	10.69999981	3.960000038	11.60000038	88	1.100000024	11.39999962	13	1	177	19.29999924	0.540000021	9.859999657	12	29.89999962	32.70000076	1.299999952	13.69999981	72.90000153	12	1	4.199999809	322	44	2.599999905
0	1	2	85.15	26.60000038	124.1363602	55.54545593	74.90908813	7	0	0	1	6.199999809	4.590000153	13.89999962	91	1.200000048	12.80000019	14	1.100000024	87	9.100000381	0.330000013	5.929999828	11.89999962	31.20000076	35.29999924	1.5	16.10000038	28.20000076	15	1	4.5	335	41	2
0	1	1	90	12.80000019	110.5714264	56	71.85713959	3	0	1	1	8.300000191	4.559999943	14.30000019	40	1.100000024	11.60000038	12	0.800000012	229	28.70000076	1.730000019	9.43999958	12.60000038	32	33.20000076	1.899999976	20.29999924	72.30000305	16	0.899999976	4.310169281	190	41	2.299999952
0	1	1	127	43	94.75	62.75	76.58333588	0	1	1	0	19.20000076	2.900000095	9	73	1.100000024	12.30000019	65	11.5	298	26	0.699999988	19.48999977	9.100000381	30.89999962	31.20000076	4.5	50.90000153	150	74	12.89999962	5.400000095	348	52	17
0	1	2	84.2	24.89999962	102.0166702	53.26666641	67.93442535	4	0	0	1	6.199999809	3.839999914	12.30000019	51	1	10.5	19	0.899999976	95	17.10000038	0.50999999	10.80000019	10.80000019	33.09999847	34.5	1.200000048	13	30.29999924	16	0.899999976	4.592726779	386	48	1.899999976
0	1	2	96.55	31.70000076	119.3888855	52.5	74.8888855	3	0	0	1	8.899999619	3.460000038	10.19999981	33	1.100000024	11.89999962	15	1	98	11.80000019	0.180000007	4.099999905	8.699999809	29.20000076	32.59999847	1.5	16.89999962	34	12	0.899999976	4.5	420	45	1.700000048
0	1	2	93.2	31.60000038	93.10526276	60.21052551	68.97826385	2	0	0	0	14.69999981	5	14.80000019	118	1.600000024	17.5	28	1.899999976	269	22.79999924	0.914717609	20.27766993	12.89999962	29.70000076	33.59999847	3.799999952	42.29999924	150	34	1.899999976	4.400000095	546	85	20.89999962
0	1	1	64.5	24.5	114.9090881	58.18181992	80.09091187	5	0	0	0	9.399999619	3.210000038	9.600000381	87	1.200000048	13.39999962	40	1.299999952	115	15.19999981	0.239999995	9.789999962	9.5	30.20000076	32.90000153	1.399999976	15.69999981	51.79999924	40	1.100000024	4.300000191	447	49	2.5
0	1	2	88	33.20000076	105.2580643	62.29032135	76.38710022	8	1	0	1	7.300000191	4.619999886	13.39999962	79	1.100000024	12	14	0.800000012	101	18.20000076	0.607551873	11.38969169	11	29.29999924	33	1.5	16.10000038	32.70000076	11	0.800000012	3.700000048	364	40	3.299999952
0	1	3	109.2	32	113.5	57.91666794	72.91666412	5	0	0	1	6.099999905	4.610000134	14.10000038	66	1.100000024	11.80000019	10	0.800000012	115	11.80000019	0.349999994	6.010000229	11.80000019	30.70000076	32.70000076	1.299999952	14.30000019	39.40000153	5	0.699999988	4.599999905	439	76	3.200000048
0	1	2	71.7	27.89999962	118.0476227	47.57143021	69.04762268	6	0	0	1	17.10000038	4.230000019	12	82.13439276	1.198837758	12.90849234	21	0.800000012	112	22.70000076	0.189999998	15.73999977	10.39999962	29.5	32.20000076	1.799999952	19	76	24	1	3.799999952	378	48	5.900000095
0	0	0	94.9	30.70000076	104.375	59.5625	73.9375	5	0	0	0	8	5.440000057	15.5	36.67507498	1	10.69999981	17	1	118	19	0.419999987	9.609999657	15.30000019	28.60000038	33.90000153	1.399999976	15.30000019	49.29999924	13	1.200000048	4.599999905	317	47	2.5
0	1	2	44.1	15.89999962	107.1818161	55.45454407	75.90908813	4	0	0	0	5.400000095	4.070000172	12.39999962	68	1.100000024	11.80000019	11	0.800000012	99	24.20000076	0.439999998	8.25	12.19999981	32	35.20000076	1.5	16.5	46.20000076	10	0.600000024	4.017613308	465	55	3.5
0	1	2	108.7	34.20000076	104.272728	53.90909195	78.43333435	5	0	0	0	6.300000191	4.039999962	12.89999962	143	1.100000024	12.19999981	12	1.100000024	104	13.19999981	0.550000012	6.380000114	10.39999962	31.60000038	33.09999847	1.5	16.39999962	57	15	1.100000024	4.800000191	293	48	1.5
0	1	2	95.15	30.79999924	122.1500015	60.84999847	78.59999847	1	0	1	0	7.599999905	4	12	10.50808809	1.100000024	12.10000038	25	1.600000024	101	24.29999924	0.119999997	6.96999979	12.10000038	30.70000076	33	1.600000024	16.89999962	33.70000076	23	1.600000024	4.199999809	256	49	3.299999952
0	1	1	85.25	30	118.1111145	70.33333588	88.66666412	4	0	1	0	9.399999619	3.819999933	10.89999962	74	1.100000024	11.69999981	15	1	111	15	0.541190999	14.56787322	10.80000019	28.89999962	32.90000153	1.5	16.5	60.79999924	14	1	4.699999809	388	50	5.199999809
0	0	0	94	25.89999962	113.7391281	59.47826004	74.3478241	8	0	1	1	8	4.519999981	13.69999981	71	1.600000024	17	16	0.699999988	172	11.69999981	0.379999995	5.210000038	13.10000038	30.29999924	32.79999924	1.600000024	17.20000076	78.09999847	12	0.800000012	3.900000095	383	49	1.200000048
0	1	2	115.35	32.90000153	106.384613	55.23077011	68.84615326	0	0	1	0	7.300000191	3.579999924	10.89999962	64.37802988	1.276478263	13.92083501	21	0.899999976	219	12.39999962	0.550000012	9.800000191	10.39999962	31	33.20000076	1.299999952	13.80000019	76.5	21	0.800000012	4.699999809	343	46	2.099999905
0	1	1	105.6	36.20000076	116.7857132	57.7142868	74.07142639	6	0	1	0	5.300000191	3.799999952	12.10000038	45	1.100000024	12.10000038	16	0.699999988	174	13.10000038	0.641900003	11.13500023	11.19999981	32.5	35.90000153	1.399999976	14.80000019	24.39999962	9	0.600000024	4.300000191	471	54	3.200000048
0	1	2	115.7	31.89999962	106.3125	64.6875	78.3125	6	1	0	1	6	4.28000021	13.69999981	41	1.100000024	12.10000038	16	0.800000012	99	16.79999924	0.649999976	14.43000031	14	32.40000153	33.40000153	1.299999952	14.5	34.90000153	12	0.699999988	4.300000191	376	48	4.099999905
0	1	2	97	30.29999924	112.9722214	58.91666794	83.47222137	5	0	1	1	6.300000191	4.159999847	13.19999981	196	1.299999952	14.10000038	9	0.899999976	278	16.29999924	0.899999976	10.39999962	13	32.79999924	34	1.700000048	18.39999962	46.09999847	6	0.699999988	5	338	45	3.299999952
0	1	2	55.5	27.79999924	110.6538467	55.11538315	75.34615326	5	0	0	1	9.300000191	4.519999981	13.5	68	1.200000048	13.60000038	26	0.899999976	168	12.89999962	1.115706189	12.7123158	8.899999619	30.29999924	34.20000076	1.399999976	16	33.5	15	0.5	4.400000095	433	44	3.299999952
0	1	2	92.3	29.79999924	113.8571396	56.9642868	74.07142639	9	0	0	1	18.70000076	3.859999895	12.89999962	56	1.200000048	13.19999981	19	1.100000024	93	18.79999924	0.569999993	6.710000038	9.5	34.20000076	34.5	1.600000024	17.29999924	39.09999847	17	1.200000048	4.599999905	443	69	2.5
0	1	2	77.75	22	107.3799973	70.04000092	83.87999725	1	0	0	0	7.599999905	4.670000076	15.69999981	116	1.600000024	17.29999924	21	1.100000024	102	16.29999924	0.649999976	12.69999981	15.89999962	33.90000153	33.40000153	2.099999905	23	32.59999847	16	1.200000048	4.199999809	459	44	4.699999809
0	0	0	91.6	28.70000076	97.7142868	55.5	70.14286041	2	0	1	1	6	4.650000095	14.39999962	11	1.200000048	13.19999981	25	1.299999952	151	15.69999981	0.785000026	11.5866003	15.19999981	31.70000076	35.29999924	1.399999976	15.80000019	28	26	1.100000024	4.099999905	463	55	4.300000191
0	1	1	102	28.5	115	56.92307663	73.46154022	4	0	1	1	7.5	3.779999971	11.60000038	78	1.100000024	12.19999981	21	1.100000024	143	11.80000019	0.079999998	0.930000007	9.800000191	31.20000076	32.59999847	1.399999976	14.89999962	39.90000153	15	0.899999976	5.199999809	326	46	2.299999952
0	0	0	82.1	25.89999962	114.4375	58.4375	79.1875	3	0	0	0	5.199999809	3.809999943	11.80000019	75	1.100000024	12.39999962	18	1.100000024	96	8.5	0.159999996	5.289999962	10.89999962	31.89999962	35.29999924	1.600000024	17	30.5	16	1.299999952	4.5	412	44	1.200000048
0	1	2	71	24	98.54545593	52.09090805	67.45454407	5	0	1	0	6.900000095	3.710000038	11.5	43	1.100000024	12.30000019	13	0.699999988	212	19.89999962	0.589999974	9.760000229	10.60000038	31.5	34.90000153	1.5	16.20000076	42.79999924	14	0.699999988	4.972519045	384	54	2.299999952
0	1	2	84.1	25.79999924	109.6428604	55.07143021	75.14286041	4	0	0	1	8.300000191	3.970000029	10.89999962	170	1.100000024	12	21	1.100000024	115	16.89999962	0.319999993	9.680000305	10	27.29999924	31.70000076	1.600000024	17.39999962	44.70000076	18	0.899999976	4.400000095	409	44	1.700000048
0	1	3	83.05	27.70000076	113.8032761	52.67213058	76.50819397	10	0	1	0	6.5	3.75	11.69999981	53	1.100000024	12.30000019	18	1.299999952	147	9.800000191	0.200000003	2.420000076	10.89999962	31.5	35.70000076	1.5	16.10000038	78	16	1.100000024	4	357	42	2
0	1	1	68.5	26.79999924	106.1111145	57.83333206	75.27777863	7	0	0	1	9.199999809	4.440000057	12.89999962	118	1	11.19999981	19	1.299999952	100	11	0.330000013	8.909999847	8.399999619	29.60000038	33	2.299999952	25.39999962	150	14	0.899999976	3.900000095	573	38	3.799999952
0	0	0	96.9	33.90000153	116.8000031	56.20000076	79.64705658	1	0	0	1	8.899999619	3.890000105	12.60000038	63	1.899999976	20	25	1.100000024	127	9.899999619	0.259764521	3.794080034	12	32.29999924	32.20000076	1.399999976	15	109	20	1	4.199999809	429	50	1.5
0	1	2	116.95	27.70000076	116.9375	61.3125	79.625	4	1	1	1	8.100000381	5.21999979	13.30000019	88	1.100000024	11.89999962	21	1.700000048	218	27.20000076	0.790666495	15.31598838	11.19999981	25.79999924	32.20000076	1.899999976	20.20000076	72.59999847	15	1.399999976	4.5	421	44	2
0	1	1	83.7	40	122.2857132	55.7142868	72.38095093	5	0	1	0	10.69999981	4.239999771	12	144.6949132	1	11.10000038	27	2.200000048	307	23.60000038	0.411000013	11.09700012	11	28.29999924	34.40000153	1.700000048	18.89999962	34.79999924	29	2.200000048	4.900000095	495	42	2.5
0	0	0	68	27.5	114.8666687	61.06666565	78.53333282	2	0	0	0	8	4.130000114	13	53	1.100000024	12.30000019	24	0.899999976	107	12.39999962	0.5	7.179999828	8.699999809	31.29999924	31.29999924	1.299999952	14.19999981	65.40000153	13	0.699999988	4.689813917	399	39	3
0	1	1	107.5	40.70000076	116.6052628	66.76316071	81.73683929	5	0	0	1	7.5	4.269999981	11.89999962	102.6119859	1.200000048	12.69999981	33	1.700000048	105	9.600000381	0	2.559999943	9.399999619	28.20000076	32	1.700000048	18.60000038	41	33	1.600000024	4.699999809	417	46	1.799999952
0	0	0	68.15	23.39999962	117.1578979	59.78947449	76.94736481	5	0	0	0	6.900000095	5.670000076	17.29999924	69	1	11	11	0.899999976	87	14.5	0.255199999	9.279999733	11.5	30.5	34	1.5	15.69999981	34.09999847	8	0.5	4.400000095	401	43	2.099999905
0	1	1	92	31.60000038	111.8863602	59.38636398	75.1818161	0	0	0	1	10.60000038	4.170000076	12.69999981	68	1.399999976	14.60000038	21	0.899999976	117	9.899999619	0.057745646	3.304280372	10.89999962	30.29999924	32.5	1.200000048	13	64	18	0.899999976	4.400000095	392	41	2.400000095
0	1	2	81.9	26.20000076	105.782608	53.95652008	70.21739197	0	0	0	0	8.600000381	3.829999924	11.89999962	39.53525268	1.200000048	13	13	0.899999976	125	12.5	0.720000029	6.159999847	11.5	31.20000076	33.79999924	1.5	15.80000019	85.59999847	13	0.899999976	4.199999809	381	47	3
0	1	2	66.6	26.89999962	105.2352905	62.82352829	79.64705658	6	0	0	0	9.699999809	5.099999905	9.399999619	99	1.200000048	12.80000019	15	1.100000024	124	21.5	1.210000038	13.22999954	11.80000019	23.60000038	30.60000038	1.700000048	17.89999962	37.40000153	17	0.800000012	4.875173767	308	39	3.200000048
0	1	2	94.8	35	104.3333359	59.66666794	76.33333588	10	0	0	0	7.300000191	3.970000029	13.19999981	85	1.100000024	11.69999981	17	1.200000048	144	14	0.529999971	11.25	9.5	34.20000076	34.90000153	1.399999976	15.60000038	38.20000076	13	0.699999988	4.617415785	404	43	4.699999809
0	1	2	111	35.20000076	106.25	51.0625	66.8125	6	0	1	0	7	4.53000021	13.60000038	82	1.200000048	12.69999981	15	0.800000012	212	11.10000038	0.319999993	5.980000019	11.89999962	29.89999962	32.40000153	1.399999976	15	31.10000038	13	0.600000024	4	264	48	1.700000048
0	1	2	120.3	30.5	108.75	56.79999924	72	4	0	0	0	9.800000191	4.75	14.80000019	69	1	11.30000019	15	1.100000024	109	17.29999924	0.289999992	13.43999958	14.10000038	30.70000076	34.29999924	1.200000048	13.30000019	79.19999695	14	1	4.300000191	311	48	2
0	1	1	104.35	33.40000153	123	53.1428566	71.2857132	4	0	0	0	6.800000191	4.559999943	14.19999981	85	1.100000024	11.80000019	17	1.100000024	106	30	0.449999988	16.71999931	13.5	31.20000076	33.5	1.5	16.29999924	31.60000038	23	1.100000024	4.400000095	372	49	2.400000095
0	0	0	85.6	35	114	65.85713959	79.57142639	4	0	0	0	8.699999809	4.53000021	13.89999962	50	1.100000024	11.69999981	14	0.800000012	78	14.89999962	0.280094596	7.431754554	12	31.39999962	35.70000076	1.299999952	14.10000038	28	12	0.800000012	4.599999905	325	48	2.900000095
0	1	2	111.5	31.70000076	116.0999985	55.54999924	69.40000153	5	0	0	0	5.400000095	4.550000191	14.60000038	74	1.100000024	11.80000019	17	0.800000012	86	16.20000076	0.349999994	6.110000134	13.80000019	32.79999924	34.20000076	1.399999976	14.80000019	28.60000038	16	0.800000012	4.5	368	64	1.5
0	1	2	57.1	26	96.19999695	45.79999924	64.06666565	4	0	0	1	6.800000191	4.159999847	11.19999981	125	1	10.89999962	7	0.5	90	14.10000038	0.819999993	10.36999989	9.899999619	27.70000076	32.70000076	1.200000048	12.80000019	77.40000153	5	0.300000012	4.579202611	344	49	1.600000024
0	1	1	124	40	118.2142868	59.4642868	75.57142639	3	1	0	1	9	4.360000134	12.39999962	52	1.200000048	13.5	14	0.699999988	139	17.10000038	0.171000004	14.67179966	10.80000019	28.60000038	33.70000076	1.200000048	14.10000038	23.60000038	9	0.600000024	3.799999952	409	57	2.099999905
0	1	2	82.8	31.20000076	122.8461533	60.11538315	78.2307663	4	0	0	0	8.899999619	4.349999905	13.80000019	125	0.899999976	11.19999981	23	0.800000012	123	16.10000038	-0.388187508	5.0997762	11.80000019	30.79999924	35.59999847	1.299999952	14.60000038	29.5	17	0.699999988	4.400000095	425	43	1.200000048
0	1	2	86.85	33.90000153	112.3181839	60.64772797	74.3666687	1	0	0	0	7.599999905	3.650000095	10.39999962	100	1	11.30000019	12	0.899999976	94	12.80000019	0.327915044	6.888788678	10.80000019	30.39999962	33.70000076	1.100000024	11.89999962	34.90000153	17	0.699999988	4.400000095	492	69	3.200000048
0	1	3	54	19.10000038	126	55.83333206	76.5	1	0	0	1	6.800000191	4.769999981	12.69999981	124	1	11.30000019	41	1.100000024	291	15	0.460000008	12.60999966	11.30000019	28.60000038	32.90000153	1.899999976	20.60000038	36.20000076	28	0.800000012	4.406101172	399	38	2.099999905
0	0	0	79.9	27.20000076	114.5833359	65.16666412	81.16666412	7	0	0	1	6	4.610000134	13.69999981	44	1	11.10000038	10	0.699999988	80	23.10000038	0.860000014	14.10000038	13	30.20000076	32.90000153	1.399999976	15.5	72.30000305	10	0.699999988	4.735307692	314	49	1.899999976
0	1	3	85.2	30.79999924	105.4444427	52	70.22222137	7	0	1	0	11.5	4.639999866	13.60000038	62	1.200000048	12.69999981	41	1.200000048	187	17.60000038	0.540000021	7.619999886	10.80000019	29.89999962	33.20000076	1.700000048	18.5	49.09999847	49	1.399999976	4.907686883	440	40	3.099999905
0	1	1	58.5	23.5	109.3214264	50.8928566	68.89286041	1	0	0	1	5.800000191	4.800000191	12.60000038	80	0.899999976	10.10000038	16	0.699999988	92	14.69999981	0.07	6.71999979	12.5	26.89999962	33	1.200000048	13.19999981	32.79999924	16	0.899999976	3.900000095	485	50	1.700000048
0	0	0	84	25.39999962	115	70.80000305	86.19999695	0	0	1	0	6.300000191	4.550000191	13.5	75	1.100000024	12.39999962	13	0.899999976	187.5460656	18.20000076	0.621504537	11.13907608	14	30.29999924	34.40000153	1.299999952	14.10000038	122	19	1.100000024	4.199999809	405	43	1.700000048
0	1	2	97.4	29.89999962	102.5	57.15625	72.03125	1	0	0	0	6.300000191	4.630000114	13.69999981	87	1.100000024	12.30000019	16	0.899999976	88	15	0.330000013	11.18999958	11.19999981	30.70000076	32.79999924	1.5	16.5	30.5	15	0.800000012	4.5	380	42	2.700000048
0	1	1	86.45	32.29999924	109.8333359	61.58333206	77.91666412	8	0	1	0	6.300000191	4.340000153	13.30000019	54	0.899999976	10.19999981	13	0.699999988	312	10.60000038	0.685179639	5.589094447	12	31.39999962	35.29999924	1.299999952	14.39999962	28.70000076	14	0.800000012	4	445	46	2
0	1	1	92.8	22.5	108.75	47.875	66.875	2	0	1	0	6.099999905	4.289999962	14.5	75	1	11	19	1	106	15	0.889999986	12.07999992	12.39999962	34.09999847	33.70000076	1.5	16.5	69.40000153	21	1.200000048	4.5	410	47	2.200000048
0	1	1	71	24.10000038	128.7692261	73.30769348	90.7692337	1	0	0	0	10.80000019	4.519999981	13.39999962	85.02984287	1	11	9	1	78	9.600000381	0.400000006	6.28000021	12.80000019	30.20000076	33.09999847	1.100000024	12.39999962	53.59999847	12	0.899999976	4.900000095	427	45	1.5
0	1	1	89.5	28.29999924	116.8275833	66.37931061	80.24137878	4	0	1	0	8.300000191	4.570000172	14.39999962	59	1	11.10000038	13	1	98	12.60000038	0.629999995	8.520000458	12	32.59999847	34.70000076	1.399999976	14.80000019	37.5	12	0.899999976	4.300000191	339	52	2.5
0	1	2	112.9	30.20000076	97.57894897	61.73684311	73.73683929	6	0	0	1	6.599999905	4.949999809	15.30000019	60	1.100000024	11.60000038	16	1.100000024	130	29.20000076	1.379999995	16.17000008	14.69999981	31.10000038	33.70000076	1.600000024	17.20000076	31	15	1	4.099999905	387	63	8.399999619
0	0	0	72.8	24.20000076	125.7600021	62.79999924	82	1	0	0	1	7.5	4.550000191	13.80000019	57	1.100000024	11.39999962	23	0.800000012	83	17.39999962	0.560000002	8.340000153	11.19999981	30.89999962	33.79999924	1.399999976	15.5	38.29999924	15	0.5	4.599999905	441	52	2.299999952
0	1	1	107.1	33.09999847	108.1333313	56.46666718	73.06666565	4	0	0	1	6.699999809	4.119999886	13.10000038	74	1.197801776	13.3120498	19	1.100000024	113	13.30000019	-0.025485217	10.36848139	13.10000038	33.29999924	35.09999847	1.200000048	14	80.09999847	24	1.100000024	3.900000095	348	46	3.5
0	1	2	100.85	33.5	102	60.25	74.625	5	0	0	0	7.199999809	4.699999809	14.69999981	68	1	11.30000019	14	0.800000012	108	24.39999962	0.589999974	15.96000004	13	32.09999847	33.90000153	1.299999952	14.30000019	31.60000038	11	0.699999988	4.95436981	282	54	2.099999905
0	0	0	79.6	24.29999924	102.9333344	58.40000153	73.73332977	4	0	0	0	6.699999809	4.789999962	15.19999981	44	1	10.89999962	16	0.899999976	121	17.5	0.157700002	4.938499928	12.39999962	31.70000076	35.59999847	1.399999976	14.80000019	32	12	0.699999988	4.199999809	346	46	2.099999905
0	1	3	139	42.09999847	105.4736862	61.42105103	74.47368622	8	1	1	0	12.5	5.340000153	14.19999981	105	1.299999952	13.69999981	26	1.100000024	277	28.20000076	0.70229692	21.59366126	13.69999981	27	33.70000076	1.299999952	14	51.59999847	18	1.399999976	5	348	58	4.599999905
0	1	1	79	31.39999962	109.272728	53.63636398	70.8181839	1	0	0	1	8.699999809	3.569999933	8.100000381	68	1.100000024	12	8	0.5	102	16.70000076	0.735528174	10.4908828	9.800000191	24.29999924	29.70000076	1.200000048	13	30.29999924	7	0.5	4.300000191	395	49	1.5
0	1	2	90.05	35.70000076	110.6875	49.875	69.3125	0	0	0	1	6.199999809	3.859999895	13	81	1	10.89999962	24	0.800000012	94	17.5	0.850000024	8.279999733	11.19999981	33.40000153	33	1.299999952	13.60000038	30.29999924	17	0.600000024	4.699999809	427	47	2
0	0	0	87.4	26.89999962	120	57.375	75.125	5	0	0	1	4.199999809	4.739999771	14.60000038	77	1.200000048	12.5	19	0.899999976	112	9.199999809	0.449999988	7.199999809	14.89999962	31	33.5	1.200000048	13.19999981	35.09999847	16	0.800000012	3.969156125	369	46	2.200000048
0	1	2	103.4	29.20000076	111.8461533	45.23077011	73.15384674	1	0	1	1	14.60000038	3.849999905	11.5	212	1.200000048	12.89999962	16	0.5	186	22.89999962	1.059999943	13.88000011	11.39999962	30.39999962	32.70000076	1.700000048	18.79999924	56.5	17	0.400000006	4.300000191	347	57	2.5
0	1	2	83.75	25.60000038	109.7352905	62.08823395	77.41176605	2	0	0	0	4.400000095	4.269999981	14.10000038	56	1.100000024	11.60000038	15	1.100000024	98	10.69999981	0.300000012	8.180000305	14	33.79999924	34.40000153	1.200000048	13.30000019	29.39999962	16	1.200000048	4.300000191	318	46	1.399999976
0	0	0	78.05	24.79999924	115.25	59.79999924	77.65000153	3	0	0	0	6.699999809	4.380000114	14.10000038	70	1.100000024	11.80000019	9	1	112	14.10000038	0.629999995	10.67000008	11.39999962	32.40000153	33.5	1.299999952	13.89999962	27.5	11	0.899999976	4.199999809	494	62	1.5
0	1	1	105	32	121	70.05882263	85.11764526	3	0	1	1	4.599999905	4.730000019	15.60000038	99	1	10.39999962	15	0.800000012	376	8.5	0.289999992	5.920000076	14	32.90000153	35.59999847	1.399999976	15	49.29999924	14	0.699999988	4.5	302	50	2.400000095
0	1	2	45.6	20.79999924	110.5333328	58.59999847	89.2857132	6	0	0	1	4.900000095	2.579999924	8.300000191	63	1	10.69999981	16	1.100000024	136	15.10000038	0.529999971	9.079999924	9.399999619	31.29999924	33	1.299999952	14.60000038	99.80000305	12	0.800000012	4.300000191	423	43	3.400000095
0	1	1	64.65	29.60000038	113.0999985	45	62.29999924	9	0	0	0	6.099999905	3.329999924	11.30000019	54	1	11.30000019	17	1	101	13	0.419999987	7.480000019	11.80000019	32	32.70000076	1.299999952	14.30000019	34.29999924	10	0.800000012	3.989692886	454	42	3.5
0	1	1	80.65	23	101.7916641	50.875	69.16666412	4	0	0	1	4.099999905	3.980000019	12.60000038	93	1.100000024	12.10000038	24	1.100000024	106	14.89999962	0.349999994	7.199999809	11.39999962	32.29999924	34	1.600000024	17.60000038	72.30000305	20	0.899999976	4.599999905	381	49	2.700000048
0	1	1	62.45	33.70000076	108.8666687	60.26666641	74.40000153	2	0	0	0	5.699999809	4.360000134	13.60000038	41	1	11.19999981	11	0.699999988	124	19.79999924	0.516867059	11.83211758	10.10000038	31.39999962	34.90000153	1.5	16.20000076	33.40000153	10	0.400000006	4.199999809	488	46	2.099999905
0	0	0	69	27.39999962	104.3076935	62.61538315	78.38461304	2	0	0	0	6.900000095	5.809999943	18.10000038	91	1	11.30000019	19	1.299999952	114	11.89999962	0.250024941	5.762662737	16.89999962	31.60000038	37.09999847	1.200000048	13.39999962	26.89999962	22	1.299999952	4.099999905	489	45	1.899999976
0	1	2	119	49.59999847	112.3333359	51.875	68.85416412	5	0	1	1	7.599999905	4.110000134	11.19999981	68	1.200000048	13.60000038	25	0.899999976	136	13.89999962	0.258360242	13.95907108	9.800000191	28.10000038	32.59999847	1.299999952	14.5	36.90000153	22	0.800000012	4.599999905	391	49	3.700000048
0	1	2	134.8	42.79999924	106.7333298	51.86666489	66.19999695	5	0	1	0	5.800000191	4.579999924	14.19999981	52	1	11.10000038	24	1.100000024	136	12.10000038	0.401199996	10.38399982	12.60000038	30.60000038	33	1.200000048	13.39999962	39.40000153	18	1	4.400000095	418	51	2.200000048
0	1	3	123.55	32.09999847	104.4499969	54.25	70.05000305	6	1	1	1	7	3.25999999	7.900000095	102	1.200000048	12.5	28	1.799999952	115	35	0.730000019	17.37000084	9.699999809	25.5	29.60000038	1.5	16.29999924	33.90000153	24	2.099999905	6.099999905	352	60	3
0	0	0	107	32	112.0476227	62.8571434	79.14286041	6	1	0	0	5.300000191	4.099999905	13.30000019	45	1.100000024	11.5	15	1	122	10.19999981	0.449999988	7.769999981	10.80000019	33.09999847	33	1.399999976	15.10000038	27.60000038	14	0.800000012	5.099999905	285	46	1.700000048
0	1	1	64	22.89999962	145.4799957	51.08000183	83.48000336	1	0	0	1	6	3.650000095	11.10000038	66	1.399999976	14.80000019	22	1.200000048	119	8.5	0.317327501	6.976043809	10.39999962	30.10000038	32.79999924	1.5	17.10000038	150	31	1.200000048	4.300000191	437	45	2.099999905
0	1	2	71.4	31.10000038	98.63157654	70.84210205	81.89473724	3	1	0	1	5.199999809	3.970000029	12.39999962	76	1.100000024	12.10000038	12	0.5	93	10.39999962	0.670000017	8.020000458	10.10000038	31.29999924	32.09999847	1.299999952	14.10000038	35.59999847	10	0.400000006	4.800000191	408	51	1.399999976
0	1	2	108.15	34.59999847	105.1111145	45.77777863	64	4	1	0	1	7.300000191	3.789999962	11.10000038	89	1.100000024	12.30000019	17	1.299999952	118	11.10000038	0.50999999	6.739999771	8.899999619	30	33.59999847	1.399999976	15.30000019	56.90000153	19	1.399999976	4.245686814	345	49	2.200000048
0	1	1	91.2	27.60000038	109.9375	55.25	72.75	1	1	1	0	10.5	4.639999866	14.60000038	64	1.100000024	12.10000038	13	0.600000024	152	26	0.810000002	13.46000004	10.80000019	31.5	34.09999847	1.5	16.20000076	51.90000153	11	0.899999976	4.599999905	458	55	3.5
0	1	2	114.6	38.40000153	114.1500015	51.45000076	72.09999847	3	1	1	0	6.400000095	3.74000001	11.19999981	94	1	10.80000019	41	1.5	194	6.900000095	0.224399999	2.838000059	9.399999619	31.10000038	33.90000153	1.100000024	12	53.09999847	35	1.200000048	4.300000191	233	43	2.200000048
0	1	2	54.6	21.60000038	117.0487823	59.24390411	81.34146118	7	0	1	0	3.900000095	3.630000114	11.19999981	61	1.100000024	12.30000019	19	1.100000024	122	5	0.300000012	3.640000105	11.10000038	30.60000038	32.59999847	1.5	16.39999962	33.5	22	1	4.5	455	41	2.200000048
0	1	1	112.45	39.59999847	115.25	60.5	76.16666412	3	1	0	1	5.199999809	4.760000229	14.69999981	57	1.100000024	12.39999962	12	0.800000012	138	19.10000038	0.569999993	15.56999969	12.10000038	31.29999924	33.29999924	1.399999976	15	39.59999847	15	0.699999988	3.841834631	330	50	2.299999952
0	1	3	83.1	26.29999924	100.9090881	56.18181992	69.6818161	10	0	0	0	18.10000038	2.869999886	7.400000095	75	1.399999976	15.30000019	39	1.899999976	109	50.29999924	1.48095848	31.2185077	9.5	28.10000038	33.40000153	1.799999952	19.70000076	30.70000076	38	2.099999905	5.699999809	367	67	3.400000095
0	1	2	82.7	23.20000076	102.9473648	66.21052551	81.16666412	3	0	0	1	8	4.880000114	15	55	1	11.5	24	1.200000048	102	12.30000019	0.656176907	10.72796196	12.5	30.70000076	33.5	1.200000048	13.10000038	55.09999847	15	0.800000012	5.599999905	494	53	2.299999952
0	1	1	68	24.20000076	114.875	54.1875	73.4375	4	0	1	0	8.100000381	4.570000172	13.5	66	1.100000024	11.69999981	14	0.699999988	315	9.699999809	0.303600013	6.219200134	11.80000019	29.89999962	34	1.5	15.80000019	53.70000076	10	0.5	3.400000095	251	45	1.5
0	1	2	79.75	32.40000153	121.1111145	52.11111069	70.1111145	5	0	1	1	7	4.110000134	11.69999981	44	1	10.80000019	17	1.100000024	147	7.699999809	0.209999993	5.28000021	9.100000381	29.60000038	33.29999924	1.399999976	15	24.70000076	15	0.899999976	4.099999905	379	44	1.799999952
0	1	2	88.75	28	99.73332977	53.83333206	66.33333588	5	0	0	1	6.699999809	3.660000086	12.19999981	51	1.100000024	12.10000038	49	1.899999976	109	18.79999924	0.610000014	12.06999969	8.5	33.90000153	32.70000076	1.399999976	15.69999981	35.09999847	35	1.399999976	5.900000095	428	44	3.299999952
0	1	2	111.85	64.80000305	102.5909119	53.90909195	70.40908813	8	0	0	0	3.799999952	3.299999952	11.19999981	65	1.200000048	14.30000019	25	1.600000024	104	12.39999962	0.498763303	10.99620421	11.69999981	34.59999847	34.79999924	1.5	16.5	39.29999924	22	1.299999952	4.800000191	419	50	6.199999809
0	1	2	85.25	30.20000076	118.4117661	50.94117737	69.11764526	6	0	0	0	10.80000019	3.769999981	11.39999962	89	1	10.89999962	21	1.200000048	146	19	0.239999995	6.53000021	9.800000191	31.39999962	33	1.700000048	18.29999924	29.60000038	16	1.010947364	4.400000095	400	46	3.400000095
0	1	1	84	27.29999924	123.2352905	62.94117737	82.5	7	0	1	0	8.699999809	4.480000019	14	89	1.100000024	12.39999962	22	1.100000024	147	17.89999962	0.620000005	8.93999958	11.5	31.39999962	34	1.299999952	14.60000038	84.80000305	20	1	4.400000095	444	40	3.099999905
0	1	1	126.75	38.09999847	104.8333359	62.83333206	77.58333588	2	1	0	1	7.699999809	4.25	13.30000019	60	1.200000048	13.10000038	17	1	93	21.79999924	1.840000033	14.30000019	11.69999981	32.40000153	33.09999847	1.600000024	17.10000038	30.10000038	16	1	4.900000095	348	65	3.099999905
0	1	2	57.85	20.10000038	103.25	52.1875	69.375	7	0	0	1	12.60000038	3.420000076	10.60000038	115	1.100000024	12.5	29	1.200000048	94	14.19999981	0.99000001	9.840000153	11.10000038	30.60000038	32.79999924	1.399999976	15.10000038	37.09999847	25	1.399999976	4.699999809	425	73	3
0	1	1	88	27	117.8695679	46.78260803	67.56521606	2	0	0	1	7.699999809	3.660000086	11.10000038	108	1.100000024	12	28	1.200000048	114	8.199999809	0.256723516	-0.052712698	11.39999962	30.79999924	32	1.200000048	12.89999962	48.90000153	25	1.100000024	4.599999905	328	41	1.799999952
0	0	0	56.35	21.79999924	118.8787842	55.66666794	75.75757599	2	0	0	0	12.10000038	4.070000172	12.10000038	66	1	10.89999962	14	0.699999988	90	13.19999981	0.25	4.53000021	10.39999962	30.5	34	1.200000048	12.5	30	11	0.5	4.163773823	423	38	1.700000048
0	1	2	55.25	21.39999962	104.8888855	53.33333206	70.44444275	2	0	0	1	5	4.130000114	13	100	1.5	16.60000038	12	0.699999988	64	12.19999981	0.670000017	8.520000458	9.100000381	31.60000038	32.79999924	2.400000095	25.39999962	118.9000015	9	0.699999988	3.900000095	369	63	2.299999952
0	1	2	109	31.20000076	115.3076935	61.92307663	77.61538696	3	0	1	1	7.099999905	3.980000019	11.69999981	52	1.399999976	15.19999981	27	1.200000048	212	12.60000038	0.280000001	7.269999981	10.30000019	30.20000076	32.5	1.600000024	17.89999962	49.59999847	18	1.100000024	4.400000095	273	46	2.200000048
0	1	1	89.8	25.89999962	104.75	50.0625	66.25	9	0	0	1	5.5	3.609999895	11	67	1.382036447	15.14590524	18	1.100000024	89	16.10000038	0.389999986	12.05000019	10.5	30.79999924	33.79999924	1.700000048	18.5	63.79999924	18	0.899999976	4.400000095	451	43	2.400000095
0	1	2	79.25	25.39999962	119.4545441	57.09090805	77	3	0	0	0	5.699999809	4.230000019	14.19999981	57	1.100000024	12	18	0.699999988	101	9.300000191	0.580496293	7.355160746	11.10000038	32.90000153	33.40000153	1.399999976	14.89999962	28.5	11	0.600000024	4.848656888	331	44	2.400000095
0	1	1	76	27.10000038	97.04347992	51	65.04347992	4	0	1	0	6.900000095	4.190000057	12.80000019	59	1	10.60000038	12	0.800000012	188	21.10000038	0.879999995	6.400000095	10.30000019	31.20000076	34	1.399999976	15.80000019	40	13	0.800000012	3.200000048	589	44	4
0	1	2	133	50.09999847	123.7647095	66.05882263	89.6111145	4	1	1	0	7.900000095	4.860000134	12.39999962	40	1.899999976	20.39999962	30	1.399999976	280	21.20000076	0.75999999	15.19999981	12.89999962	25.79999924	32.20000076	1.399999976	15.80000019	23.29999924	30	1.600000024	5.800000191	396	57	2.799999952
0	1	1	73.25	20.70000076	103.5454559	45.90909195	63.125	5	0	0	1	6.5	4.21999979	13.89999962	55	1	10.30000019	25	0.899999976	258	10.89999962	0.389999986	8.729999542	9	32.59999847	34.09999847	1.600000024	18.10000038	37.5	15	0.699999988	4.680124673	504	58	4.900000095
0	1	1	65.45	22.39999962	105.5454559	66.36363983	80.72727203	8	0	0	1	4.800000191	3.829999924	11.39999962	61	1	11.69999981	21	0.5	110	14.5	0.463999987	12.80350018	11.5	30.79999924	33.59999847	1.299999952	14.60000038	50.70000076	15	0.400000006	4.081266444	427	54	1.600000024
0	1	1	101.6	32.59999847	123.2941208	67.88235474	84.70587921	0	0	1	0	5.199999809	5.28000021	15.5	66	1.299999952	14.39999962	12	0.800000012	193	15.69999981	0.569999993	11	13.60000038	29.70000076	34.90000153	1.600000024	17.5	41.90000153	14	0.899999976	3.900000095	456	46	2.099999905
0	0	0	63.25	24.39999962	110.3333359	61.66666794	78.66666412	3	0	1	0	8.5	4.039999962	12.5	60	1	10.60000038	12	1.100000024	171	11.80000019	0.25999999	6.360000134	10.69999981	31.29999924	33.79999924	1.399999976	15	35.29999924	9	0.800000012	3.527167937	460	39	4
0	0	0	69	24	114.0909119	50.09090805	79.42308044	3	0	0	0	6.900000095	2.650000095	9	89	1.200000048	13.39999962	21	1.200000048	167	5.599999905	0.25195449	0.835988986	9	33.29999924	33.70000076	1.299999952	14.39999962	30.39999962	20	1	4.099999905	391	46	1.700000048
0	1	1	84.65	28.89999962	119.0869598	52.82608795	71.43478394	4	0	1	1	7.5	4.849999905	13.69999981	100	1.100000024	12.19999981	15	0.699999988	126	9.699999809	0.379858349	6.223574021	14.5	28.89999962	32.20000076	2	21.20000076	38.40000153	16	0.899999976	4.199999809	331	40	2.5
0	1	2	79.85	26.60000038	110.1999969	62.59999847	76.80000305	1	0	0	0	11.19999981	3.660000086	12.10000038	56	1.200000048	12.60000038	11	0.800000012	136	11.69999981	0.449999988	9.869999886	10.69999981	32.90000153	34.70000076	1.299999952	14	50.70000076	10	0.699999988	4.099999905	418	43	1.600000024
0	1	1	44.1	24.89999962	127.8000031	58.59999847	79.59999847	5	0	0	1	6	3.720000029	12.10000038	66	1.200000048	13.89999962	33	1.100000024	84	13.89999962	0.171382376	4.043864319	10.69999981	31.89999962	33.79999924	1.399999976	16.29999924	47.40000153	20	0.800000012	5.199999809	478	43	2
0	1	1	97.95	34	108.625	66.5	80	3	0	0	0	10.60000038	4.96999979	15.19999981	47	1.100000024	12.19999981	10	0.899999976	107	23.29999924	0.512600005	19.64189911	13.10000038	30.79999924	36.40000153	1.399999976	15.60000038	32.5	12	0.899999976	4.900000095	318	43	2.5
0	1	3	100.4	30	136.6111145	48.36111069	70.27777863	3	1	1	1	12.69999981	3.670000076	11.19999981	158.8487388	1.100000024	11.89999962	82	3.599999905	144	10.69999981	0	2.920000076	9.899999619	30.39999962	32.70000076	1.899999976	20.10000038	72.80000305	83	3.299999952	5.099999905	221	46	1.799999952
0	1	2	82.25	38.70000076	118.9285736	59.6428566	76.42857361	6	0	0	0	10.10000038	4.699999809	13.10000038	30	1.100000024	12.10000038	19	0.899999976	112	18.10000038	0.75999999	11.78999996	11.69999981	28.20000076	32.90000153	1.299999952	14.19999981	31.79999924	19	1.100000024	4.400000095	277	54	1.399999976
0	1	2	115.8	34.59999847	107.9677429	62.19355011	78.51612854	3	0	0	0	4.699999809	4.199999809	13.30000019	83	1.100000024	11.5	20	1.700000048	148	13.39999962	0.479999989	11.14000034	13.30000019	32	36	1.200000048	13.5	31.79999924	20	1.700000048	4.900000095	367	54	1.700000048
0	1	2	126	37.79999924	108.1363602	57.54545593	72.1818161	5	0	0	1	10	4.679999828	13	51	1.200000048	12.60000038	20	0.899999976	103	21.60000038	0.624000013	11.65320015	11.89999962	27.79999924	32.29999924	1.600000024	17.60000038	29	18	1	5	420	45	4.199999809
0	0	0	68.65	23.79999924	118	52.55555725	77.66666412	2	0	0	0	6.5	3.349999905	9.5	73	1.100000024	11.69999981	23	1.100000024	108	14.69999981	0.170000002	2.5	9.800000191	30	33.79999924	1.600000024	18	98.90000153	22	1	4.029485629	469	56	2.299999952
0	1	2	80	25	116.1111145	57.33333206	75.55555725	5	0	0	1	4.099999905	4.329999924	13.80000019	49	1.100000024	11.60000038	15	0.800000012	130	15.39999962	0.540000021	7.71999979	12.60000038	32.5	34.90000153	1.5	16.70000076	66.90000153	13	0.800000012	4.400000095	371	47	1.399999976
0	1	2	72	27.5	117.1999969	55.86666489	77.66666412	2	1	0	1	14.60000038	3.940000057	10.80000019	111	1.5	16.70000076	9	0.800000012	83	25.29999924	0.446200013	15.79160023	10.5	28.39999962	34	1.700000048	19.20000076	56.20000076	8	0.699999988	3.799999952	427	38	2.099999905
0	1	2	76.13333333	32.20000076	114.5454559	55.03030396	78	1	0	0	1	21.5	4.510000229	12	67	5.400000095	57.29999924	55	2	208	15.5	0.29519999	10.55340004	9.300000191	26.79999924	32.20000076	2	21.60000038	47.59999847	38	1.200000048	4.5	319	56	1.700000048
0	0	0	100.05	33.40000153	105.1052628	49.63158035	66.52631378	4	0	1	0	6.800000191	4.559999943	14.30000019	54	1	11	14	1.299999952	78	10.60000038	0.460000008	7.789999962	10.69999981	30.89999962	33.29999924	1.299999952	13.89999962	32.59999847	13	1.200000048	4.199999809	348	41	2.799999952
0	1	2	54.1	29.39999962	110.4000015	48.2857132	65.97142792	11	0	0	1	7.199999809	3.069999933	9.699999809	144	1.600000024	17.89999962	47	1.700000048	114	12.5	0.474478005	9.949623901	10.10000038	31.5	36.90000153	1.899999976	20.70000076	63.79999924	36	1.5	4.599999905	392	51	3.099999905
0	1	2	79.35	32.29999924	113.0588226	50.94117737	67.58823395	4	1	1	0	8.800000191	3.519999981	10.60000038	94	1.100000024	11.89999962	14	0.800000012	113	16.89999962	0.560000002	11.43999958	9.399999619	29.60000038	31.5	1.5	15.69999981	26.60000038	12	0.899999976	4.599999905	328	50	3.099999905
0	1	3	94.6	30.79999924	126.125	50.125	69.375	5	0	1	0	4.699999809	2.900000095	9.100000381	80.50141086	1	11	33	1.799999952	160	8.199999809	0.230000004	4.619999886	9.600000381	31.60000038	34.29999924	1.399999976	15.5	32.20000076	25	1.700000048	4.199999809	401	43	2.099999905
0	1	2	94	35.79999924	116.625	61.5	80.25	4	1	1	1	10.19999981	4.349999905	12.89999962	65	1.200000048	13.39999962	20	1	136	46.90000153	1.090000033	30.97999954	14	30.89999962	33.20000076	1.700000048	18.29999924	28.79999924	16	1	5.185003096	281	61	4.300000191
0	1	1	96.8	30.89999962	116.0384598	57.42307663	75.38461304	3	0	1	1	4.800000191	4.929999828	14.89999962	97	1	11.19999981	20	1	92	9.800000191	0.310000002	7.730000019	11.60000038	30.70000076	33	1.399999976	15.5	32.79999924	16	0.899999976	4.5	467	47	2.700000048
0	1	2	88.2	30.79999924	124.3399963	45.25999832	66.12000275	2	0	0	0	13.80000019	3.960000038	11.30000019	36	1.200000048	12.69999981	47	1.100000024	191	10	0.5	7.260000229	10.69999981	28.79999924	32	1.200000048	13.30000019	32.59999847	38	1	4.400000095	430	54	1.799999952
0	1	2	93.3	28.60000038	102.5	60.0625	74	3	0	0	0	5.199999809	3.99000001	13.60000038	50	1	10.69999981	22	0.899999976	97	18.20000076	0.469999999	10.68000031	10	34.70000076	35.09999847	1.799999952	19.79999924	37.79999924	16	0.800000012	4.092632504	428	48	4.5
0	1	2	89.45	29.60000038	118.384613	56.30769348	76.65384674	3	0	0	1	5.300000191	4.170000076	12.69999981	76	1	11.30000019	16	1	106	8.800000191	0.345956037	6.861354117	10.19999981	29.79999924	31.60000038	1.299999952	13.60000038	46.09999847	10	0.699999988	4.400000095	370	50	2.200000048
0	1	1	132.15	56	115.1333313	68.25	82.52458954	5	1	1	0	13.30000019	3.970000029	11.60000038	75	1.100000024	11.60000038	23	0.800000012	152	39.5	0.340000004	29.48999977	12.69999981	30.5	33.29999924	1.399999976	15.10000038	50.20000076	21	0.699999988	4	559	48	8.100000381
0	0	0	88.3	26.29999924	115.4545441	64.09091187	81.72727203	1	0	0	1	11.10000038	4.059999943	13.5	67	1.100000024	11.89999962	21	0.899999976	84	20	0.779999971	9.930000305	11.60000038	33	33	1.299999952	14.19999981	29.60000038	16	0.800000012	4.599999905	262	47	1.600000024
0	0	0	59.9	24.20000076	115.6428604	60.90476227	79.88636017	1	0	0	1	6.199999809	3.430000067	13.10000038	115	1	11.10000038	36	1.5	83	12.5	0.150000006	8.112500191	10.39999962	39.29999924	35.20000076	1.700000048	18.20000076	51.20000076	18	1.200000048	5.400000095	502	47	3.700000048
0	1	2	111.45	33.59999847	108.8888855	52.11111069	68	4	0	1	0	4.900000095	4.869999886	12.19999981	52	1.100000024	11.89999962	16	0.800000012	179	10.69999981	0.49000001	7.78000021	10.5	24.89999962	30.70000076	1.399999976	14.89999962	62.40000153	12	0.699999988	5.356812477	283	49	2.799999952
0	1	3	49.75	26.70000076	106.6111145	49.77777863	68.8888855	11	0	0	0	8.399999619	3.299999952	9.5	465	1.299999952	13.89999962	70	5.099999905	114	18.20000076	1.570000052	9.420000076	8.899999619	28.89999962	31.29999924	1.600000024	16.89999962	75.59999847	41	3.599999905	5.400000095	376	55	1.700000048
0	1	2	71.75	29.10000038	130.1600037	36.11999893	78.90000153	3	0	0	1	5.099999905	3.380000114	10.69999981	56	1.100000024	12.30000019	11	0.600000024	115	10.60000038	0.219999999	4.539999962	9.300000191	32.09999847	35.29999924	1.399999976	14.89999962	48.70000076	10	0.600000024	4	432	40	1.799999952
0	1	3	138.95	43.79999924	113.6666641	58.5	75.16666412	5	1	1	0	6	4.71999979	13.5	78	1.100000024	11.69999981	14	0.800000012	145	17.20000076	0.889999986	12.06000042	13.69999981	29.20000076	32.79999924	1.600000024	17.79999924	47.90000153	12	0.899999976	4.599999905	319	51	1.700000048
0	1	2	140.3	50.40000153	103.9333344	55.66666794	70.93333435	3	1	0	0	8	4.849999905	13.5	65	1.200000048	12.60000038	20	0.899999976	110	21.39999962	0.479999989	14.44999981	12.10000038	28.20000076	33.29999924	1.5	16	39.40000153	22	0.899999976	3.799999952	264	48	2
0	1	1	90.95	31.70000076	109.4285736	57.9642868	76.07142639	9	0	0	1	5.099999905	3.680000067	12	85	1.200000048	13.30000019	18	0.800000012	84	13.80000019	0.519999981	6.440000057	11.19999981	32.70000076	33.59999847	1.299999952	14.39999962	66.09999847	15	0.899999976	5	414	44	4.699999809
0	0	0	90	36.59999847	108.9230804	55.92307663	75.15384674	4	0	1	0	3.799999952	4.179999828	14	68	1.100000024	11.69999981	18	0.800000012	203	8.300000191	0.370000005	5.579999924	12.10000038	33.70000076	34.70000076	1.200000048	13.39999962	28.5	15	0.699999988	3.942050661	393	46	3.299999952
0	1	2	92	41.59999847	120.1875	51.125	71.875	6	0	1	1	7.400000095	4	11.80000019	87	1	10.39999962	59	1.799999952	415	9	0.093599997	2.441400051	12.69999981	30.29999924	34.5	1.299999952	14.39999962	28.70000076	59	1.899999976	6.5	494	52	4.099999905
0	0	0	68	29.39999962	114	48.38888931	70.44444275	10	0	1	0	7.900000095	4.53000021	13.19999981	98	1	10.80000019	29	1.399999976	133	16.5	0.039999999	7.159999847	9.199999809	29.60000038	33.59999847	1.399999976	15.10000038	79.5	26	1.5	4.199999809	389	42	3.400000095
0	1	2	74.5	23.70000076	98.40000153	56.84999847	71.68421173	5	0	1	0	6.099999905	4.300000191	12.89999962	124.2688566	1.100000024	11.60000038	19	0.899999976	164	11.10000038	0.200000003	8.550000191	9.899999619	30.89999962	33.29999924	1.5	16.60000038	25	18	0.800000012	4.099999905	464	50	3.700000048
0	1	2	135	41.5	111.5999985	48.26666641	65.8666687	4	1	0	0	5.800000191	4.940000057	15.39999962	69	1.100000024	12.39999962	21	1.399999976	100	20.20000076	0.970000029	11.51000023	13.39999962	31.20000076	32.70000076	1.399999976	15.30000019	28.89999962	21	1.700000048	5.599999905	337	51	7.199999809
0	1	2	71.45	29.20000076	121.4230804	60.23077011	80.15384674	5	0	1	1	10	4.5	13.89999962	61.50792128	1.299999952	14.10000038	10	0.800000012	260	14.69999981	0.340000004	11.31999969	11.69999981	30.39999962	34.09999847	1.5	15.80000019	71.40000153	10	0.699999988	4.5	396	40	3.400000095
0	1	2	72.15	20	126.8499985	44.09999847	73.30000305	6	0	1	1	4.400000095	3.230000019	11	92	2.900000095	31.39999962	39	1.399999976	104	6.699999809	0.66191138	12.15527823	11.10000038	33.79999924	32.59999847	1.700000048	18.79999924	35.70000076	41	1.5	4	359	50	1.899999976
0	1	1	83.7	32.5	113.5333328	51.13333511	71.53333282	2	0	0	1	7.199999809	4.239999771	11.5	65	1.100000024	11.89999962	17	0.800000012	93	13.69999981	0.519999981	7.059999943	8.100000381	27.70000076	32.40000153	1.299999952	14.30000019	25.5	14	0.699999988	3.799999952	383	38	1.799999952
0	1	1	72	27.10000038	116.9756088	58.21951294	77.80000305	3	0	0	0	8.300000191	4.690000057	14.80000019	85	1	11	16	1.100000024	101	14.5	0.300000012	5.309999943	13	30.89999962	35.09999847	1.5	16	36	23	1	4.699999809	441	55	3.200000048
0	0	0	77.25	22.70000076	116.5	53.3571434	70	4	0	0	1	8.5	5	14.80000019	133	1.299999952	15.10000038	30	1	122	10.30000019	0.341498662	9.745027481	13.10000038	29.60000038	34.20000076	1.399999976	15.89999962	29.29999924	21	0.800000012	4.400000095	450	46	1.899999976
0	1	2	113	34.90000153	101.6923065	60.03845978	75.96154022	4	1	1	0	14	5.53000021	16.89999962	81	1.100000024	11.89999962	15	1	147	23.79999924	1.049999952	14.81999969	13.10000038	30.89999962	33.59999847	1.5	16	29.39999962	19	1.100000024	4.300000191	395	55	2.5
0	1	2	96.65	27.39999962	123.9285736	49.3571434	71.92857361	3	0	1	1	6.800000191	4.400000095	13.60000038	70	1.200000048	12.80000019	16	0.800000012	130	17.79999924	0.360000014	14.23999977	11.19999981	31	33.90000153	1.399999976	15.80000019	47.90000153	11	0.699999988	4.300000191	464	51	2.5
0	1	2	130.4	40.90000153	111.4444427	48.66666794	67	7	1	1	1	7.599999905	3.950000048	8.199999809	100	1.200000048	12.5	30	1.100000024	169	26.10000038	0.980000019	17.29000092	8.699999809	21	29.70000076	1.299999952	14.39999962	37	28	1.200000048	4.693555909	408	57	4
0	1	3	75.6	31.89999962	120.2399979	42.27999878	63.88000107	7	0	1	0	8.399999619	3.75	11	116	1	10.39999962	25	0.899999976	148	20.79999924	0.629432695	14.44162165	11	29.39999962	33.20000076	1.100000024	12.39999962	150	27	1.200000048	4.699999809	452	71	2.5
0	1	1	93.2	32.90000153	117.4583359	43.95833206	78.91999817	6	0	1	1	11.89999962	4.119999886	11.39999962	94	1.200000048	13.19999981	30	1.700000048	229	16.79999924	0.480500013	12.30700016	10.19999981	27.39999962	33.79999924	1.600000024	16.89999962	78.80000305	25	1.299999952	4.099999905	351	46	1.799999952
0	1	2	93.65	36.59999847	113.1666641	61.61111069	79.18421173	6	0	1	1	6.099999905	3.809999943	11.5	48	1.299999952	14.30000019	16	0.600000024	126	11.69999981	0.136500001	5.011499882	10.89999962	30.39999962	34.29999924	1.600000024	18.10000038	30.60000038	11	0.5	4.699999809	323	41	2.200000048
0	1	2	111.05	31.10000038	107.3529434	48.41176605	63.23529434	4	0	0	1	8.199999809	5.199999809	13.19999981	36	1.100000024	12.39999962	16	1.200000048	62	43.29999924	1.840000033	26.10000038	11.10000038	26.10000038	31.20000076	1.5	16	27.70000076	17	1.100000024	4.599999905	453	50	6.300000191
0	1	2	110.15	37.09999847	108.1111145	72.27777863	82.77777863	2	0	0	0	6.900000095	4.730000019	13.89999962	70	1	11	31	1.200000048	115	21.20000076	0.680000007	14.72000027	13.30000019	29.79999924	33.20000076	1.299999952	14	28.5	27	1.200000048	5	358	49	4.099999905
0	1	1	65.8	28.70000076	96.42105103	55.21052551	72	1	0	0	0	9.699999809	4.739999771	11.80000019	187	1	11.10000038	14	0.800000012	100	14.19999981	0.373764289	6.861060073	7.900000095	25	31.20000076	1.299999952	13.80000019	30.60000038	7	0.400000006	3.599999905	447	54	1.5
0	1	1	91.3	33.09999847	100.6999969	70.06666565	80.46666718	10	0	0	0	6.400000095	4.570000172	13.39999962	55	1.100000024	12.30000019	19	0.899999976	243	17.89999962	0.349999994	9.100000381	10.60000038	29.89999962	33.70000076	1.600000024	16.89999962	53.5	10	0.899999976	4.490394911	416	64	4.599999905
0	1	2	79.6	24.79999924	137.1666718	54.05555725	78.22222137	2	0	1	0	5.199999809	3.210000038	9	89	1.100000024	11.89999962	33	1.799999952	313	6.199999809	0.219999999	3.710000038	9	28.10000038	33.59999847	1.399999976	15.39999962	66.30000305	30	1.799999952	5.199999809	300	41	1.100000024
0	1	2	95.05	31.20000076	107.8333359	59.5	77.5	3	0	1	0	10	4.28000021	13.60000038	119	1.100000024	11.39999962	15	0.800000012	235	20.89999962	0.460000008	16.35000038	11.80000019	32.09999847	34.79999924	1.200000048	13	21.5	16	0.800000012	4.699999809	341	51	2
0	0	0	77.95	28.20000076	101.2222214	55.22222137	70.1111145	4	0	1	0	11.60000038	5.519999981	15.10000038	80	0.794867507	8.685213522	25.07797826	1.898434931	150.9204821	21.10000038	0.639999986	13.68999958	11.80000019	28.20000076	33	1.399999976	15.19999981	70.30000305	18	1.5	4.397824081	369	47	4
0	1	2	94.15	29.60000038	121.9599991	57.56000137	77.19999695	1	1	1	1	8.600000381	5.050000191	14.39999962	116	1.200000048	13.5	12	0.800000012	151	13.80000019	0.49000001	7.179999828	12.89999962	28.89999962	33.70000076	1.5	16	56.90000153	8	0.5	4.699999809	291	43	2.5
0	1	1	71.85	25.10000038	101.6428604	51.92856979	68.17857361	4	0	0	0	7.400000095	4.400000095	12.80000019	112	1.100000024	12	17	0.899999976	92	14.60000038	1.139999986	8.619999886	10.5	29.20000076	33.79999924	1.600000024	17.70000076	64.40000153	17	1	4.900000095	412	43	2.099999905
0	0	0	50.05	21	96.19047546	51	66.19999695	2	0	0	0	6.199999809	4.190000057	13.39999962	39	1	10.89999962	15	0.699999988	68	14.80000019	0.660000026	11.10000038	8.699999809	32.09999847	34.79999924	1.600000024	17.70000076	30.10000038	13	0.600000024	3.799999952	458	54	2
0	1	1	105.2	31.20000076	120.8636398	59	76.72727203	3	1	1	0	8.399999619	4.099999905	11.80000019	55	1	11.30000019	29	2	198	12.5	0.200000003	10.39000034	10	28.5	32.09999847	1.299999952	14.5	31	29	1.799999952	4.199999809	440	47	1.299999952
0	1	1	78.9	33.59999847	114.31707	50.341465	69.20731354	6	0	1	1	6.800000191	3.460000038	10.80000019	60.50834136	1.284668932	13.9552283	14	0.699999988	119	10.19999981	0.189999998	3.049999952	9.199999809	31.89999962	33.20000076	1.700000048	18.79999924	68.59999847	13	0.699999988	4.5	338	50	2.299999952
0	1	1	79.1	30.89999962	113.3529434	55.70588303	75.11764526	3	0	0	1	6.699999809	4.039999962	12.60000038	66	1.100000024	11.69999981	18	0.800000012	120	13.80000019	0.550000012	8.739999771	10.30000019	31.79999924	34.09999847	1.299999952	14.60000038	43.29999924	11	0.600000024	4.199999809	440	41	5.800000191
0	1	1	56.55	18.89999962	104.1818161	52.36363602	73.36363983	6	0	1	0	7.400000095	3.670000076	13.30000019	85	0.899999976	9.699999809	31	1.399999976	232	13.80000019	0.2016	8.438400269	13.19999981	37	34.70000076	1.600000024	17.60000038	39.09999847	30	1.299999952	4.400000095	439	46	3.200000048
0	0	0	78.9	26.20000076	106	53.59999847	69	3	0	0	0	7.199999809	4.949999809	14	102	1	10.69999981	10	0.899999976	118	13.60000038	0.419999987	10.01000023	11.80000019	28.60000038	32.5	1.5	16.10000038	32.29999924	16	1	4.628856283	357	52	3.200000048
0	1	1	102.1	32.20000076	115.6999969	51.90000153	68.69999695	1	0	1	0	7.900000095	3.359999895	11	71	1.200000048	12.80000019	29	1.5	156	9.300000191	-0.264919103	0.336055853	11.10000038	32.59999847	33.40000153	1.200000048	13	60.29999924	23	1.200000048	4.699999809	502	45	1.799999952
0	1	1	117.2666667	44.5	117.1363602	59.18181992	76.1818161	3	0	1	0	7.199999809	5.019999981	14.30000019	80	1	10.69999981	13	0.899999976	263	18.20000076	0.52532236	4.603556915	13.30000019	28.39999962	33.09999847	1.100000024	12.10000038	28.89999962	15	0.899999976	4.599999905	341	47	1.200000048
0	1	1	60.4	22.60000038	131.5	56.95000076	80.55000305	3	0	0	0	6.099999905	4.130000114	12.5	69	1.299999952	14.30000019	16	1.299999952	93	8.600000381	-0.173173285	-1.793445376	12.5	29.5	32.70000076	1.5	16.10000038	36	15	1.299999952	3.799999952	380	38	2
0	1	2	82.23333333	29.60000038	140	62.5	88.41666412	1	0	1	0	5.699999809	3.900000095	12.60000038	58	1	11.19999981	16	0.899999976	132	6	0.154215025	-3.595811192	12.80000019	33.59999847	34	1.200000048	12.69999981	150	17	1	4.800000191	415	41	1.899999976
0	1	2	95.15	34	121.1538467	50.69230652	71.46154022	6	0	1	1	10.10000038	4.21999979	13.30000019	55	1.200000048	13.60000038	43	1.899999976	240	15.10000038	0.4901484	14.33110222	10.69999981	33.29999924	36.79999924	1.200000048	14.30000019	27.10000038	35	1.700000048	4.199999809	342	48	1.600000024
0	0	0	66.15	25.79999924	109.2307663	65.7692337	78.69230652	7	0	1	1	5.699999809	4.349999905	14.5	62	1.100000024	12.19999981	18	1.200000048	185	15.5	0.639999986	11.14000034	14.60000038	33.40000153	34.40000153	1.399999976	15.30000019	67.90000153	19	1.200000048	4.699999809	351	48	2
0	0	0	98.85	38.70000076	125.0833359	65.25	84	3	1	1	0	6.900000095	4.179999828	11.5	64	1.200000048	12.89999962	17	0.899999976	152	12.89999962	0.409999996	6.860000134	9.699999809	27.79999924	31.20000076	1.399999976	14.80000019	30.29999924	11	0.699999988	4.300000191	470	53	2.5
0	0	0	69.6	24.10000038	111.625	52.0625	71.4375	2	0	0	1	8.800000191	4.21999979	13.89999962	91	1.100000024	11.60000038	14	0.800000012	91	15.30000019	0.430000007	9.710000038	9.199999809	33.29999924	33.59999847	1.5	16.29999924	40	12	0.699999988	4.099999905	463	48	1.899999976
0	1	2	121.15	42.59999847	121.5454559	67.45454407	84.63636017	2	0	0	0	10	4.929999828	15.19999981	67	1	11	11	0.699999988	110	24.20000076	0.449999988	15.17000008	14.10000038	30.79999924	33.5	1.200000048	12.60000038	28	14	0.800000012	4.659846471	420	57	1.799999952
0	1	1	103.45	30.39999962	121.1851883	51.81481552	70.51851654	3	0	0	0	6.699999809	4.46999979	13.10000038	86	1.100000024	12.39999962	24	1.200000048	107	16.39999962	0.280000001	9.239999771	11	29.60000038	31.60000038	1.5	16.89999962	59.40000153	17	1	4.300000191	295	51	2.900000095
0	1	1	78.45	25.20000076	111	59	86.72727203	7	0	1	0	5	3.480000019	10.60000038	60	0.899999976	9.300000191	34	2.299999952	331	12.19999981	0.326999992	9.493900299	9.600000381	31.10000038	35.90000153	1.399999976	15.80000019	36.79999924	29	1.700000048	4.300000191	522	45	2.299999952
0	0	0	86.95	27.10000038	110.2222214	51.77777863	69.44444275	5	0	1	0	8	4.690000057	13.60000038	56	1.100000024	11.80000019	17	0.800000012	255	10.19999981	0.219999999	7.420000076	13.89999962	28.5	33.79999924	1.299999952	14.5	93	13	0.800000012	5	345	43	2
0	1	2	83	27.89999962	102.0588226	53.47058868	69.41176605	4	0	0	1	5.300000191	4.320000172	11.30000019	91.95956419	1.100000024	11.89999962	20	0.800000012	104	17.89999962	0.246399999	7.312799931	11.69999981	27.20000076	33.29999924	1.600000024	16.89999962	59.79999924	23	1	5.099999905	432	47	2.700000048
0	0	0	95.4	29.60000038	98.8666687	56.33333206	69.46666718	2	0	0	0	8.100000381	5.190000057	15.69999981	44	0.899999976	10	28	1.100000024	103	19.10000038	0.25	7.010000229	12.80000019	30.70000076	34.79999924	1.299999952	14.30000019	25.5	24	1.100000024	4.199999809	429	51	1.799999952
0	1	1	70.2	23.70000076	104.9473648	51.89473724	68.21052551	5	0	1	1	8.199999809	4.510000229	13.80000019	68	1.5	16.89999962	23	1.299999952	277	13.19999981	0.579999983	10.31000042	10.69999981	30.89999962	33.40000153	1.700000048	18.60000038	29.39999962	19	0.899999976	3.648567358	389	46	1.899999976
0	1	1	76.5	27.10000038	110.2222214	60.88888931	74.6111145	4	0	0	1	8.600000381	4.960000038	14.19999981	67	1.200000048	12.80000019	20	1.200000048	102	11.60000038	0.283499986	8.893500328	11.10000038	29.29999924	35.5	1.600000024	17.39999962	51.29999924	15	0.800000012	4.699999809	447	41	1.600000024
0	1	2	81.35	33.70000076	95.3125	59.78125	72.15625	4	0	0	0	4.099999905	3.549999952	10.89999962	96	1	10.60000038	14	1.100000024	96	14	0.239999995	7.860000134	10.30000019	31.10000038	33.20000076	1.399999976	14.80000019	31.60000038	9	0.699999988	4.900000095	443	38	2.099999905
0	0	0	95.45	29.39999962	92.53845978	50.23077011	63.84615326	4	1	0	1	6.300000191	4.300000191	13	66	1	10.89999962	16	0.800000012	93	15.39999962	0.360000014	8.590000153	11.69999981	31.10000038	34.90000153	1.299999952	14.10000038	37.5	12	0.800000012	5.199999809	439	51	3.799999952
0	1	2	75.8	25.29999924	106.6923065	58	72.61538696	8	0	0	0	5	4.130000114	13.30000019	44	1.100000024	11.39999962	11	0.800000012	99	12.39999962	0.349999994	5.690000057	10.60000038	33.59999847	34	1.700000048	18	29.79999924	10	0.400000006	4.987121575	474	45	3
0	1	2	69.75	24.10000038	117.3809509	54.2857132	73.85713959	3	0	0	0	12.80000019	4.889999866	15.69999981	32.46553562	1.200000048	14.30000019	17	1	101	20.79999924	0.268927289	13.95343055	14	32.70000076	36.20000076	1.5	16.79999924	42	19	1.200000048	4.199999809	410	46	1.700000048
0	1	3	105.2	33.20000076	117.0909119	40.36363602	58.18181992	6	1	1	1	7.800000191	2.630000114	7	56	1.5	15.89999962	27	1.100000024	175	35.70000076	1.919999957	28.97999954	10.39999962	29.29999924	32	1.899999976	20.20000076	38.5	32	1.700000048	5.456884924	330	58	7.400000095
0	1	2	149.55	42.59999847	112.1666641	47.72222137	66.16666412	4	1	1	1	10	4.03000021	11.80000019	71	1	11.10000038	16	1	113	21.29999924	0.910000026	13.15999985	11.10000038	29.79999924	33.29999924	1.200000048	12.5	40.79999924	14	0.899999976	4	471	53	3.099999905
0	0	0	84.65	26	113.4166641	55.75	72.25	11	0	0	0	6.400000095	3.779999971	12.30000019	54	1.200000048	12.80000019	25	1.399999976	86	20.10000038	0.344999999	12.47999954	12.60000038	32.29999924	33.70000076	1.799999952	19.79999924	32.70000076	18	1.299999952	4.199999809	427	50	5.5
0	0	0	65	22.20000076	114.5384598	64.07691956	80.07691956	2	0	0	1	5.699999809	3.920000076	11.10000038	133	1.5	15.69999981	17	1.200000048	113	9.399999619	0.419999987	4.78000021	8.699999809	28.39999962	32	2	21.10000038	67.19999695	10	0.800000012	4.180826446	412	47	1.5
0	1	1	94.05	30.10000038	109.8333359	63.5	79.16666412	4	0	1	0	10.5	4.75	15.69999981	67	1.100000024	11.80000019	16	0.800000012	179	21.10000038	0.850000024	9.550000191	13.60000038	32.70000076	36.40000153	1.299999952	14	30.20000076	12	0.699999988	3.738764584	271	47	2.5
0	1	2	84.85	30.60000038	112.0800018	68.76000214	85.76000214	4	0	1	0	7.800000191	5.059999943	15.60000038	54	1	11	22	1.100000024	174	12.30000019	0.077543114	4.229659997	15.10000038	31.10000038	34.20000076	1.100000024	12.5	53	23	1.100000024	5.199999809	355	41	1.899999976
0	0	0	96.8	41.20000076	151.3333282	58.53333282	86.90000153	3	1	1	0	8.600000381	3.789999962	11.5	53	1	11.10000038	30	0.800000012	167	7	-0.329107505	4.256770771	11.19999981	31.10000038	33.09999847	1.100000024	12.5	67.30000305	29	0.899999976	4.199999809	442	56	2.299999952
0	1	1	112.3	38.79999924	109.272728	59.09090805	75.90908813	8	1	1	0	6	4.260000229	12.5	51	1.200000048	12.5	32	1.600000024	131	17.89999962	0.360000014	11.57999992	11.69999981	29.60000038	33.20000076	1.5	15.80000019	43.5	27	1.299999952	5.099999905	233	48	2
0	1	2	110	42.70000076	117.4545441	57.09090805	77.45454407	5	1	0	0	5.599999905	4.320000172	11.5	57	1.100000024	11.89999962	15	1.100000024	109	13.5	0.319999993	7.5	10.19999981	27.10000038	31.60000038	1.5	15.80000019	56.90000153	16	1	4.191200849	422	42	2.599999905
0	1	2	67	34.90000153	154.9189148	60.32432556	90.83783722	1	0	0	0	10.80000019	4.059999943	11.39999962	133	1	10.5	13	0.699999988	139	13.19999981	0.126363498	9.347660225	10.5	28.29999924	31.20000076	1.100000024	11.5	66.5	17	0.600000024	3.900000095	387	52	1.5
0	1	1	87.6	35.09999847	111.8461533	49.84615326	68.30769348	5	0	1	0	9.800000191	3.950000048	11.5	83	1.100000024	11.89999962	48	1.700000048	122	18.5	0.920000017	12.76000023	11.10000038	29.60000038	32.59999847	1.100000024	12.10000038	70.09999847	37	1.399999976	4.300000191	407	45	4.5
0	0	0	95.6	35.40000153	111.2222214	65.66666412	81.44444275	4	0	0	1	9.399999619	4.590000153	14.60000038	107.8033356	1	11.30000019	16	0.800000012	106	22	1.277999997	16.23060036	15	31.79999924	33.59999847	1.399999976	14.80000019	31	15	0.800000012	4.599999905	387	55	1.700000048
0	1	2	90.6	36.70000076	115.4000015	57.51428604	77.37142944	4	1	0	1	12.89999962	4.130000114	12.30000019	45	1.200000048	12.89999962	48	1.299999952	78	31.60000038	0.221200004	28.85079956	8.399999619	29.79999924	32.90000153	1.799999952	19	53.09999847	34	1	5.699999809	375	46	3.5
0	1	2	102.65	33.40000153	116.25	57	72.5625	2	1	1	1	7	4.809999943	11.89999962	60	1.299999952	14.19999981	9	0.800000012	131	11.10000038	0.389999986	5.420000076	9.100000381	25.10000038	31.60000038	1.700000048	19	52.90000153	12	0.600000024	4.5	288	49	1.799999952
0	1	2	80.23333333	28.20000076	109.2857132	52.92856979	77.42857361	2	0	0	0	7.199999809	4.929999828	15.30000019	75	1	10.60000038	24	1.200000048	108	21.39999962	0.709999979	8.350000381	10.39999962	31.20000076	33.79999924	1.5	16.5	33.59999847	16	1	4.599999905	322	42	2.200000048
0	1	2	97.5	30	126.3157883	46.31578827	64.54166412	1	0	1	0	8.800000191	4.239999771	11.5	114.2196891	1	10.60000038	22	1.100000024	283	13.10000038	0.449999988	6.809999943	8.699999809	27.70000076	30.60000038	1.5	16	31.89999962	27	1.100000024	4.599999905	295	42	2
0	0	0	84.1	29.20000076	111.9615402	55.5	73.30769348	3	0	1	1	6.599999905	3.799999952	11.5	64	1.100000024	12.19999981	25	1.100000024	89	10	0.280000001	6.809999943	11.89999962	30.10000038	32.79999924	1.200000048	13.30000019	30.39999962	25	1	4.300000191	438	49	1.299999952
0	1	2	121.1	45	106.6999969	64.40000153	77.30000305	0	1	0	0	9.100000381	4.909999847	15.30000019	68	1.100000024	12.30000019	14	0.899999976	103	23.10000038	1.198312287	16.78351388	14.80000019	30.39999962	35.40000153	1.299999952	13.69999981	29.5	16	1	4.599999905	433	53	2.099999905
0	1	1	88.3	26.89999962	108.4166641	65.91666412	79.16666412	5	0	0	1	8.5	4.980000019	14.69999981	81	1.100000024	12	12	0.899999976	99	30.39999962	0.519999981	20.23999977	13.5	30.5	32.79999924	1.399999976	15.30000019	28.60000038	11	1	5.487981354	393	68	5.400000095
0	1	2	84.1	27.20000076	110.2631607	56	75.21052551	4	0	0	1	7.900000095	4.269999981	12.89999962	12	1.100000024	11.60000038	17	0.800000012	103	21.20000076	0.610000014	10.98999977	13.19999981	30.29999924	33.5	1.5	16.70000076	61	18	0.899999976	4.099999905	413	51	1.700000048
0	1	3	72	25	117.8571396	43.7142868	71.3666687	16	1	0	1	5.300000191	4.510000229	14	103	1.5	16.20000076	51	1.299999952	85	12.19999981	0.239999995	8.199999809	7.800000191	31.29999924	34.70000076	3.099999905	33.59999847	37.70000076	29	1	3.234180725	359	39	7
0	0	0	77.05	27.10000038	123.75	63.66666794	81.41666412	3	0	0	0	6	4.130000114	12	75	1.200000048	13.19999981	17	0.899999976	103	11.80000019	0.090000004	5.480000019	13.30000019	29.70000076	33.70000076	1.700000048	18.60000038	56	18	0.899999976	4.400000095	432	40	2
0	0	0	77.3	29.70000076	117.7692337	66.15384674	83.2307663	4	0	1	0	7.5	4.150000095	11.30000019	49	1	11	19	1.100000024	127	15	0.25	8.260000229	9.300000191	27.70000076	32.59999847	1.5	16	28.89999962	13	1	4.300000191	399	43	3.400000095
0	1	2	70.3	22.60000038	111.615387	58.15384674	77.92308044	1	0	0	1	7.199999809	4.880000114	14.19999981	68	1.200000048	12.60000038	15	0.800000012	116	20.79999924	0.879999995	18.36000061	12.10000038	29.29999924	34.70000076	1.299999952	14.10000038	56	14	0.800000012	4.599999905	470	48	2.700000048
0	0	0	101	32.20000076	126.25	70.75	88.8125	5	0	1	0	5.699999809	4.769999981	14.10000038	45	1.100000024	11.69999981	15	1	154	15.10000038	0.479999989	10.59000015	13.19999981	29.5	33.70000076	1.299999952	14.5	96.40000153	12	0.800000012	4.400000095	465	44	1.700000048
0	1	2	86.7	27.5	104.6666641	46.33333206	73.94736481	5	0	0	0	8.600000381	4.75	14.89999962	96	1	12.30000019	32	1.600000024	89	8.5	0.085194716	-1.450805486	13.69999981	31.10000038	34.79999924	1.200000048	14.30000019	36.59999847	30	1.399999976	3.900000095	403	53	1.700000048
0	1	2	88.05	31.89999962	103.4000015	60	74.73332977	9	0	1	1	5.5	3.700000048	12.39999962	91	1.299999952	14.30000019	32	1.299999952	115	12.39999962	0.600000024	7.960000038	10.89999962	33.70000076	34.5	1.700000048	18.79999924	34.09999847	24	1	4.199999809	388	48	4
0	1	2	83.2	33.70000076	102.2258072	60.38709641	78.61289978	9	0	0	0	15.69999981	3.619999886	10.89999962	52	1.200000048	13.60000038	17	0.800000012	209	17.29999924	0.400000006	10.68999958	11.60000038	30.39999962	32.79999924	1.399999976	15.5	45.09999847	21	0.699999988	5.199999809	335	56	4.099999905
0	0	0	86.7	27.39999962	108.9523773	59.09523773	77.52381134	4	0	0	0	5.5	4.630000114	14.19999981	49	1.100000024	11.69999981	20	1.100000024	94	15.80000019	0.439999998	10.64999962	12.69999981	30.60000038	32.5	1.5	16.10000038	24.60000038	13	0.899999976	4.400000095	354	50	2.200000048
0	0	0	111.05	32.59999847	116.5714264	60.42856979	77.07142639	3	0	0	0	8.800000191	4.96999979	15.10000038	84	1.200000048	12.89999962	21	1	160	17.70000076	0.100000001	12.38000011	12.69999981	29.29999924	33.59999847	1.700000048	18.10000038	70.59999847	17	1	4.699999809	248	49	2.099999905
0	1	2	64	25.5	103	55.61111069	70.94444275	6	0	0	1	4.300000191	3.630000114	12.19999981	69	1	11	32	1.600000024	86	6.699999809	0.088	2.779999971	9.5	34.09999847	33.09999847	1.600000024	17.5	30.20000076	23	1.100000024	4.400000095	334	47	3.200000048
0	0	0	119	38.40000153	109.6111145	60.16666794	75.5	4	1	1	0	9.199999809	4.28000021	13.39999962	75	1.100000024	11.60000038	15	0.800000012	227	17.60000038	0.589999974	9.880000114	10.69999981	31.10000038	32.59999847	1.299999952	13.60000038	25.29999924	15	0.699999988	4.800000191	353	46	2.200000048
0	1	2	102.4	32.5	106.8888855	53	69.64286041	2	0	1	0	7.800000191	4.53000021	13.30000019	98	1.200000048	13.30000019	20	1.299999952	84	15.19999981	0.75999999	10.22000027	10.60000038	29.29999924	33	1.799999952	20.29999924	91.80000305	21	1.299999952	5.300000191	524	53	2
0	1	1	72	24	106.2777786	58.22222137	72.27777863	1	0	0	0	8.899999619	5.139999866	14.69999981	87	1.100000024	11.5	14	0.800000012	119	19.89999962	0.75999999	16.60000038	13.19999981	28.89999962	34.5	1.399999976	15.30000019	25.60000038	13	0.800000012	3.938343557	438	44	2.5
0	1	2	97.45	30.20000076	106.1764679	59.70588303	74.64705658	4	0	0	0	6.199999809	4.320000172	13.39999962	32	1	10.69999981	15	1	97	14.60000038	0.319999993	10.34000015	11.39999962	30.20000076	32.20000076	1.299999952	14.10000038	26	11	0.899999976	4.800000191	320	45	1.799999952
0	1	2	45.1	22.29999924	115.6785736	64.82142639	84.9642868	6	0	0	1	5.5	4.739999771	15.5	108	1.200000048	13.5	24	1	84	8.600000381	0.119999997	0.850000024	11.60000038	33	34.40000153	1.899999976	21.39999962	83.90000153	17	0.699999988	3.5	440	44	1.899999976
0	1	1	59.2	21	125.4000015	45.73333359	72.19999695	0	0	0	1	4.900000095	3.319999933	10.89999962	78	1.100000024	11.60000038	37	1	96	4.699999809	-0.084761991	4.625652706	8.5	32.70000076	32	1.200000048	12.5	33.59999847	31	1	5.300000191	291	42	1.399999976
0	1	1	96.5	35.59999847	127.25	67.125	87.25	2	0	0	1	8.399999619	3.900000095	11.89999962	43	1	11	23	1.299999952	164	8.600000381	0.224397133	2.188888652	10.39999962	31.39999962	34.90000153	1.299999952	14.19999981	35.40000153	16	1.200000048	3.799999952	330	51	1.5
0	1	2	109.05	41.09999847	108	62.84615326	78.15384674	3	1	0	0	9.899999619	3.559999943	11.10000038	59	1	11.30000019	14	0.5	136	18.70000076	0.720000029	14.81999969	9.100000381	31.89999962	33.09999847	1.299999952	14.60000038	86.5	12	0.5	5.913974665	271	50	1.5
0	1	2	107.5	33.79999924	114.5	69.6875	83.625	3	0	0	1	6.199999809	4.769999981	13.80000019	110	1.100000024	11.60000038	23	1.100000024	75	19	0.800000012	9.56000042	12.69999981	29.10000038	33	1.399999976	14.89999962	32.29999924	21	1	4.060998596	341	52	3.700000048
0	1	1	74.8	23.70000076	108.1818161	61.81818008	79.09091187	4	0	0	1	5.699999809	4.260000229	12.30000019	87	1.299999952	13.89999962	21	1.299999952	97	15.30000019	0.540000021	9.460000038	10.10000038	30.20000076	32.70000076	1.799999952	20	36.40000153	13	0.899999976	4	309	45	6.400000095
0	1	2	118.3	45	115.8666687	63.79999924	78.26667023	2	1	1	1	6.300000191	4.420000076	10.89999962	50	1	11.30000019	19	0.699999988	89	7.099999905	0.07	2.039999962	8.800000191	25.60000038	30.89999962	1.399999976	15	32.09999847	13	0.699999988	4.141664465	439	51	2.900000095
0	1	2	69.5	26.70000076	119.0500031	44.40000153	66.44999695	2	0	0	1	7.5	3.910000086	12.19999981	40	1.100000024	12.19999981	24	0.699999988	141	11.39999962	0.216000006	2.895999908	13.80000019	31.39999962	36.20000076	1.700000048	18.29999924	37	17	0.699999988	3.900000095	463	47	2.5
0	1	2	78.6	24.60000038	104.3333359	55.66666794	73.16666412	5	0	1	1	14.30000019	4.019999981	13.30000019	51	1.045554039	10.90338503	29	1	91	11.30000019	0.25999999	5.670000076	12.30000019	33.5	33.79999924	1.700000048	18.5	61.29999924	27	1	3.599999905	326	43	1.799999952
0	1	2	91.5	29.60000038	104.384613	47.84615326	61.76922989	6	0	1	0	6	5.269999981	12.19999981	103	1.399999976	14.89999962	17	1.299999952	109	21.70000076	0.239999995	15.34000015	10.60000038	23.29999924	32.20000076	1.700000048	18.29999924	30.39999962	15	1	4.900000095	415	52	2.599999905
0	1	1	94.8	26.39999962	118.75	61.125	76.25	4	0	0	0	6.400000095	4.53000021	13.89999962	75	1.200000048	13.19999981	12	0.899999976	101	14.39999962	0.689999998	10.23999977	14	30.70000076	34.59999847	1.299999952	14.30000019	30.39999962	11	0.800000012	4.900000095	423	59	1.600000024
0	1	2	91	39.09999847	118.3600006	52.72000122	72.04000092	2	0	1	0	7.400000095	3.289999962	9.699999809	53	1.100000024	12.39999962	18	0.899999976	171	19.60000038	0.304500014	12.90499973	11.69999981	30.29999924	33.79999924	1.299999952	13.89999962	31.70000076	22	0.899999976	4.400000095	415	45	1.700000048
0	1	2	99.2	30.89999962	123.8499985	59.20000076	79.09999847	8	0	1	0	8.600000381	4.489999771	13.60000038	82.74529894	1.200000048	13.89999962	17	0.899999976	250	10.39999962	0.278696595	6.179444063	12.80000019	29.89999962	34.09999847	1.399999976	16	59.20000076	16	0.899999976	4.099999905	401	49	1.799999952
0	0	0	74.05	23.60000038	105.7142868	63.1428566	76.76190186	7	0	0	0	11.5	4.230000019	14.60000038	54	1	11.10000038	21	0.899999976	117	21.5	0.370532428	11.06027849	9.899999619	34.5	35.09999847	1.299999952	14.39999962	31.89999962	14	0.699999988	3.700000048	463	50	2.5
0	0	0	67.55	23.89999962	118.875	65.75	84.125	3	0	0	0	7.199999809	4.039999962	11.89999962	81	1	11.10000038	10	0.800000012	82	17.60000038	0.300000012	9.289999962	11.69999981	30.20000076	32.20000076	1.200000048	13.19999981	25.29999924	11	0.800000012	4.599999905	488	49	1.700000048
0	1	2	74	25.10000038	112	60.61538315	77.7692337	6	0	1	1	8.100000381	3.74000001	12	64	1.200000048	12.5	21	1	165	12.80000019	0.479999989	6.53000021	11	32.09999847	34.40000153	1.600000024	17.60000038	65.30000305	22	1.100000024	4.5	382	34	1.600000024
0	1	2	104.85	31.5	105.25	66.5	79.3125	9	1	0	1	6.599999905	4.21999979	13.89999962	127	1.399999976	14.89999962	15	1.100000024	137	19.29999924	0.362699986	9.547200203	12.5	33.29999924	34.29999924	1.799999952	19.39999962	83.19999695	18	1.100000024	3.799999952	466	48	5.400000095
0	1	3	101.2	33.5	109.0740738	67.8888855	84.26786041	3	1	0	0	7.300000191	3.829999924	10.69999981	80	1.200000048	13.30000019	30	2.400000095	95	16.70000076	0.170000002	5.599999905	11.19999981	28.39999962	31.39999962	1.799999952	19.70000076	76.59999847	32	2.799999952	3.700000048	323	47	2.299999952
0	1	2	106	33.20000076	111.3125	46.625	68.4375	5	0	0	0	8.300000191	3.900000095	12.19999981	49	1.200000048	12.60000038	15	0.899999976	111	12.10000038	0.629999995	7.46999979	11.19999981	31.60000038	34.40000153	1.5	16.89999962	27.60000038	20	0.800000012	4.199999809	430	47	2.5
0	0	0	58.35	19.29999924	109.772728	67.86363983	83.13636017	3	0	0	0	4.300000191	4.150000095	12.69999981	52	1.100000024	11.5	11	0.600000024	147	8.600000381	0.25999999	3.99000001	11.80000019	31.39999962	33.09999847	1.600000024	18	35.20000076	9	0.5	4.400000095	493	38	3.099999905
0	0	0	97	26.39999962	118.75	63.0625	79.1875	3	0	0	1	6.400000095	4.889999866	16	38	1	11	25	1.399999976	100	20.79999924	0.50608396	12.63523524	15.60000038	33.29999924	35.40000153	1.600000024	17.60000038	32	26	1.399999976	4.300000191	540	42	3.200000048
0	0	0	55.9	24.70000076	104.608696	55.65217209	73.13043213	7	0	0	1	12.19999981	3.269999981	10.80000019	91	1.306854113	15.02499938	60	1.600000024	167	19.5	0.400000006	11.55000019	9.300000191	34.09999847	32.59999847	1.700000048	18.70000076	139	50	1.399999976	5.191493562	339	57	3.599999905
0	1	2	94	30.70000076	138.5	85.90625	100.21875	4	0	1	1	11.60000038	4.25	12.60000038	53	1.399999976	15.19999981	18	0.899999976	180	16	0.422580653	4.576155077	11.19999981	30	33.20000076	1.799999952	19.10000038	30.70000076	11	0.699999988	4.699999809	412	48	2.599999905
0	1	1	74.6	29.79999924	106.9230804	71.61538696	85.30769348	4	1	1	0	8.800000191	3.069999933	9.199999809	90	1.200000048	12.5	51	1.100000024	168	14.89999962	0.533439759	6.411561055	9.899999619	30.20000076	32.79999924	1.899999976	19.70000076	35.29999924	24	0.899999976	4.800000191	519	42	3
0	1	1	81	29.89999962	112.772728	57.19047546	72.54545593	2	0	0	0	9	4.269999981	13	74	1.200000048	12.89999962	22	0.699999988	107	15.60000038	0.280000001	6.800000191	10.39999962	30.39999962	33.79999924	1.700000048	18.20000076	30	16	0.5	4	410	40	2.299999952
0	1	2	84.2	23	118.8571396	55.3571434	76.14286041	4	0	0	1	7.099999905	3.039999962	9	114	1.200000048	12.69999981	22	1.600000024	155	12.39999962	0.300000012	6.25	9.100000381	29.39999962	33.70000076	1.600000024	16.89999962	73.30000305	20	1.5	4.599999905	380	38	2.099999905
0	1	3	84.75	27.39999962	90.66666412	45.16666794	59.44736862	3	0	1	1	7.900000095	4.650000095	14	89	1.100000024	12.39999962	16	0.899999976	96	11.80000019	0.336088899	2.709400988	11.19999981	29.70000076	32	1.299999952	13.60000038	58.90000153	13	0.800000012	4.300000191	423	44	2.200000048
0	1	2	72.5	25.5	109.3571396	61.1428566	77.2325592	4	0	0	0	19.20000076	4.869999886	14.39999962	52	1.200000048	12.5	19	1.100000024	272	19	0.980000019	9.109999657	11.30000019	30	34.90000153	1.799999952	19.89999962	64.59999847	11	1	4.300000191	437	43	1.899999976
0	1	2	110.1	34.40000153	104.1428604	62.23809433	74.95237732	5	1	0	0	7.099999905	4.820000172	15.30000019	72	1.200000048	12.5	22	1.299999952	203	33.09999847	0.449999988	14	14.10000038	32.79999924	34.90000153	1.5	16.5	68.40000153	19	1.299999952	4	316	44	7.599999905
0	1	2	135	47.20000076	107.4000015	61.13333511	79	4	1	1	1	16.79999924	3.720000029	10.39999962	55	1.5	16.60000038	46	3.200000048	179	22.79999924	0.823146568	13.17354393	10.10000038	28.39999962	34.59999847	1.5	16.70000076	79.80000305	43	3	4	379	42	2.599999905
0	1	2	97.4	29.5	110.9444427	57.55555725	73.22222137	4	0	0	1	7.599999905	4.650000095	14.80000019	66	1.200000048	13.10000038	14	0.899999976	105	10.19999981	0.370000005	6.320000172	10.30000019	32.09999847	34.59999847	1.600000024	17.60000038	81.59999847	11	0.800000012	4.599999905	339	54	2.700000048
0	0	0	91.55	40.09999847	110.2777786	61.11111069	76.27777863	4	0	0	1	8.899999619	4.699999809	13.60000038	58	1.200000048	13.80000019	10	0.899999976	126	19.10000038	0.253845094	11.8931314	12.89999962	29.60000038	35.5	1.200000048	14.30000019	30.10000038	9	0.699999988	4.400000095	436	55	2.5
0	1	1	63.3	22.89999962	112.4074097	56.42592621	73.79629517	1	0	0	1	7.599999905	4.03000021	12.10000038	68	1	11.19999981	22	0.699999988	109	13.10000038	0.293799996	9.831000328	9	31.5	33.90000153	1.600000024	17.20000076	47.20000076	13	0.5	4.199999809	337	36	3
0	1	2	90.5	32.29999924	101.7777786	60.5	75.8888855	3	1	1	0	8.399999619	4.75	13.80000019	62	1.100000024	11.89999962	18	0.800000012	314	17.60000038	0.379999995	7.96999979	13.10000038	29.60000038	34.29999924	1.5	16.39999962	26	15	0.699999988	4.199999809	262	55	3
0	0	0	98.9	31.60000038	116.3333359	64.26667023	80.40000153	3	0	0	0	6.900000095	4.090000153	12.80000019	72	1	11.30000019	19	0.899999976	129	14.19999981	0.460000008	9.949999809	12.80000019	31	33.90000153	1.200000048	13.60000038	30.39999962	19	1.100000024	4.800000191	281	52	2.099999905
0	1	1	67	23.39999962	110.1111145	50.11111069	69.44444275	7	0	0	1	7.599999905	3.890000105	13.80000019	74	1.299999952	14.39999962	9	0.600000024	87	19.20000076	0.529999971	9.369999886	11	35.70000076	34.70000076	2.299999952	25.10000038	77.5	7	0.600000024	4.300000191	421	45	3.099999905
0	1	2	78	30	104.4117661	56.11764526	72.94117737	3	0	1	1	5.599999905	3.779999971	11.39999962	64	1.200000048	12.60000038	27	1.200000048	148	12	0.360000014	6.909999847	9.399999619	30.70000076	33.09999847	1.600000024	17.29999924	28.89999962	20	0.899999976	4.957238777	357	48	2.400000095
0	0	0	77	23.89999962	122.4285736	49.04761887	70.76190186	3	0	0	0	10.30000019	4.159999847	11.89999962	53	0.899999976	10.19999981	16	0.800000012	115	10.69999981	0.379999995	5.940000057	11.69999981	29.29999924	34.20000076	1.299999952	14.60000038	56	13	0.800000012	4.199999809	488	45	2.200000048
0	1	2	70	26.39999962	119.3157883	53.39473724	79.84999847	3	0	0	1	12	3.519999981	10.89999962	53	2.5	27	42	1.200000048	193	19.60000038	0.343819314	14.86569875	10.80000019	32.09999847	34	1.600000024	17.5	47.79999924	42	1	4.199999809	412	64	3.299999952
0	1	1	70.75	23.10000038	108.6521759	54.60869598	73.60869598	4	0	0	0	9.600000381	4.53000021	14.19999981	54	1	11.10000038	16	1	114	14.5	0.360000014	8.880000114	9.800000191	31.29999924	34.5	1.5	15.69999981	35.09999847	13	0.699999988	4.5	503	43	2.700000048
0	0	0	88.55	40.5	103.4736862	68.36842346	82.05263519	1	1	0	0	9.899999619	4.329999924	13.60000038	49	1	10.89999962	23	1.399999976	167	20.20000076	0.353599995	7.810400009	14.10000038	32	34.79999924	1.799999952	19	25.70000076	25	1.600000024	4.599999905	353	52	1.799999952
0	0	0	83.2	30.10000038	107.25	64	77.59999847	6	0	0	0	6.699999809	4.78000021	15.19999981	48	1	11.19999981	13	0.899999976	135	11.5	0.419999987	7.440000057	12.89999962	32.29999924	34.20000076	1.299999952	14.39999962	80.40000153	7	0.699999988	4.400000095	325	49	3.799999952
0	0	0	55	16.70000076	139.615387	53	79.38461304	4	0	0	1	4.5	4.269999981	13.10000038	62	1.299999952	14.30000019	24	1	91	5.800000191	-0.138310981	0.883606461	13.5	31.60000038	32.5	1.399999976	15.39999962	30.89999962	23	1	4	422	39	1.899999976
0	1	1	76.7	29	118.6399994	56.43999863	76.31999969	4	0	1	0	8.699999809	4.25	13.80000019	75	1	11	17	0.899999976	263	16	0.784870773	13.89110341	14.30000019	33.40000153	36.70000076	1.299999952	13.69999981	43.29999924	11	1	4.599999905	475	48	6.400000095
0	1	2	139.35	42.20000076	110	70.3125	83.375	1	1	1	0	9.199999809	5.179999828	13.5	70	0.899999976	10.30000019	26	1.200000048	147	24.89999962	0.639999986	13.23999977	12.10000038	26.70000076	31.70000076	1.200000048	12.5	25.10000038	19	1	4.599999905	363	54	2.200000048
0	0	0	109.55	35.59999847	119.9333344	58.53333282	76.26667023	0	0	0	1	5.099999905	4.599999905	14.19999981	84	1	11	21	1.100000024	111	12.39999962	0.300000012	10.60999966	13.69999981	31.10000038	34.70000076	1.299999952	13.80000019	25.5	22	1.100000024	4.599999905	370	51	2.299999952
0	1	2	72	26.29999924	124.0769196	62.76922989	80.84615326	6	0	0	0	4.199999809	2.74000001	7.599999905	63.89662928	1.200000048	13.30000019	36	4.900000095	87	6.800000191	0.07	4.480000019	8.5	29.29999924	32.29999924	1.799999952	20.10000038	37.20000076	36	4.5	4.800000191	280	40	2.400000095
0	1	3	162.95	45.90000153	118.5	45	63.625	2	0	1	1	6.699999809	4.789999962	14	69	1.399999976	15.30000019	26	1.5	155	20.70000076	0.779999971	10.21000004	11.39999962	29.79999924	32	1.5	16.5	51.90000153	24	1.700000048	4.5496439	377	57	2.799999952
0	1	3	79.8	36.59999847	125.0384598	44.26922989	66.62963104	9	1	0	0	5.199999809	3.319999933	9.899999619	118.1205353	1	10.60000038	18	0.699999988	108	11.10000038	0.165693052	3.45212239	9.800000191	30.70000076	33.29999924	1.100000024	12.19999981	55.5	16	0.800000012	5.099999905	502	49	5
0	1	2	71.5	33.29999924	151.4545441	53.57575607	88.30303192	3	0	1	1	6.599999905	4.190000057	11.19999981	79	1	12.10000038	22	1.600000024	80	7.699999809	-0.107196986	10.23802146	10.89999962	27.5	33.90000153	1.100000024	12.5	22.5	20	1.399999976	4.099999905	390	35	2.599999905
0	0	0	77.7	35.09999847	110.3529434	67.11764526	82.1764679	6	0	1	1	5.699999809	4.590000153	13.19999981	74	1.100000024	11.80000019	22	0.800000012	138	21.20000076	0.610000014	9.289999962	11	30.5	34.20000076	1.399999976	14.80000019	25.89999962	14	0.5	4.464028299	345	44	4.800000191
0	0	0	89	41.90000153	118.1111145	64.55555725	84.66666412	2	0	0	1	9.300000191	4.869999886	13.60000038	81	1.200000048	13.19999981	26	1.5	134	15.69999981	0.49000001	9.329999924	11.69999981	28.79999924	33.29999924	1.399999976	15.39999962	40.20000076	19	1	4.08692131	337	40	2.200000048
0	0	0	58.65	18.20000076	127.5333328	68.57142639	87.26667023	3	0	0	0	5.099999905	4.119999886	13.5	39	1.100000024	11.5	13	0.699999988	121	12.60000038	0.252799988	5.925000191	11.30000019	33.40000153	36	1.700000048	18.20000076	35.40000153	6	0.699999988	3.900000095	508	42	1.399999976
0	0	0	92.7	20.79999924	103.7368393	59.63158035	74.68421173	6	0	0	0	6.599999905	4.840000153	13.89999962	68	1.100000024	11.5	22	1.299999952	122	13.69999981	0.133342753	11.56321673	13.80000019	28.79999924	35.29999924	1.5	15.80000019	30.5	19	1.299999952	4	367	54	3.799999952
0	1	2	85.6	30.10000038	111.8125	59.125	78.125	2	0	0	1	7.099999905	4.320000172	12.69999981	94	1	10.89999962	26.54591376	0.847712359	109.8129911	23.20000076	0.579999983	9.93999958	9.699999809	29.89999962	33.29999924	1.600000024	17	31.39999962	14	0.600000024	4.300000191	436	36	2.200000048
0	0	0	90.9	30.29999924	109.9565201	63.17391205	78.17391205	1	0	0	0	9	5.090000153	14.80000019	48	1.100000024	12.10000038	15	1	86	11.30000019	0.370000005	6.159999847	12.19999981	29.79999924	34.5	1.700000048	18.60000038	60.70000076	16	1	4.013597625	337	53	2.099999905
0	1	1	88.5	27.70000076	119.3095245	66.45237732	83.07142639	6	0	0	0	5.699999809	5.090000153	14.19999981	40	1	10.69999981	16	0.800000012	84	12	0.058348217	6.249607127	12.19999981	27.79999924	32.70000076	1.200000048	13.30000019	35.29999924	14	0.800000012	4.599999905	404	51	1.899999976
0	1	2	113.25	34.40000153	104.5999985	60.75999832	73.59999847	1	1	1	0	5	4.460000038	14.80000019	99	1.206864256	12.53052962	17	1	203	14.60000038	0.239999995	8.520000458	14.10000038	33.5	34	1.399999976	15.30000019	64.90000153	14	0.800000012	4	443	55	2.799999952
0	0	0	68.7	26.39999962	165.6666718	69.25	100.9166641	1	0	0	1	6.599999905	3.730000019	12.69999981	82	1.200000048	12.89999962	29	1.299999952	123	6.400000095	-0.307311853	-3.674622356	12	33.79999924	33.5	1.200000048	12.80000019	35.29999924	23	1.200000048	4.400000095	466	47	1.200000048
0	1	1	82	35.29999924	116.1176453	56.76470566	79.76470947	1	0	0	1	5.900000095	4.130000114	11.60000038	93	1	10.69999981	14	0.699999988	89	18.10000038	0.811606087	16.38049004	10.10000038	28.5	33.79999924	1.100000024	12.10000038	64.19999695	14	0.600000024	4.099999905	432	42	3.099999905
0	0	0	67.7	26.60000038	111.6875	59.8125	79.0625	2	0	0	1	5.699999809	4.010000229	12.69999981	70	1.100000024	11.89999962	15	0.699999988	154	22.79999924	0.370000005	10.27000046	12	32.40000153	34.79999924	1.600000024	17.29999924	33	18	0.699999988	3.900000095	502	39	3.599999905
0	1	2	112.25	47.40000153	116.9565201	55.47826004	74	4	1	1	0	8.800000191	4.110000134	12.69999981	123	0.899999976	9.800000191	27	1.100000024	359	20.89999962	0.730000019	7.920000076	10.39999962	31	32	1.200000048	13.60000038	31.29999924	28	1.200000048	4.900000095	214	58	1.799999952
0	1	3	78.85	28.20000076	110.1538467	45.11538315	63.42307663	5	0	1	0	4.5	3.890000105	11.89999962	78	1	11.10000038	43	3.299999952	351	9.100000381	0.340000004	4.690000057	9.199999809	31.10000038	33.5	1.299999952	14.39999962	59.20000076	35	2.5	5.316105508	444	49	1.600000024
0	1	1	82.65	27.39999962	123	65.8235321	85.23529053	1	0	0	0	12.19999981	4.699999809	13	46	1	11.19999981	17	0.699999988	85	20.39999962	0.660000026	10.17000008	11.39999962	27.60000038	32.70000076	1.399999976	14.89999962	58.20000076	12	0.600000024	4.099999905	352	45	1.299999952
0	1	3	146.65	45.70000076	104.6666641	59.11111069	72.8888855	5	1	0	1	5.800000191	4.920000076	15.19999981	65	1.200000048	12.60000038	20	1	121	12.30000019	0.300000012	5.679999828	12.89999962	31.29999924	34.29999924	1.5	16.60000038	37.59999847	16	0.800000012	4.543746096	369	45	1.600000024
0	0	0	75.05	30.20000076	110.2962952	60.77777863	74.44444275	4	0	0	0	5.400000095	4.159999847	12.80000019	43	1.100000024	11.60000038	13	1.200000048	91	8.699999809	0.280000001	6.840000153	11	30.70000076	33.29999924	1.299999952	14.10000038	36.90000153	12	1.100000024	4.099999905	424	40	1.700000048
0	1	2	93.9	31.60000038	122.6111145	64	82.83333588	4	0	0	1	6.199999809	3.779999971	11.80000019	88	1.299999952	15.30000019	18	1.200000048	99	18.70000076	0.989494195	13.99610143	11	31.89999962	35.79999924	1.299999952	15.19999981	31.10000038	19	1.399999976	5.300000191	463	46	3.099999905
0	1	2	76.45	32.5	104.8333359	41.04166794	59.125	2	0	0	1	10.10000038	4.699999809	13.5	62	1.100000024	12.19999981	12	0.800000012	95	24	0.553900003	14.93620014	10.69999981	29	32.90000153	1.399999976	15.39999962	34.79999924	10	0.600000024	4	372	45	2.700000048
0	1	2	91	29.79999924	102.8181839	60.54545593	76.09091187	5	0	0	1	6.099999905	5.309999943	13.80000019	68	1.100000024	11.89999962	23	1	81	15.30000019	0.419999987	9.739999771	11.39999962	26.79999924	33.20000076	1.600000024	17.5	32.29999924	21	1.5	4	376	53	2.099999905
0	1	2	92.3	27.79999924	108.0500031	59.95000076	76.69999695	1	0	1	0	13.19999981	4.960000038	14.5	67	1.100000024	11.80000019	16	1.100000024	287	24.10000038	0.530099988	13.71420002	11.5	29.29999924	34.09999847	1.5	16.60000038	27.20000076	11	0.899999976	4.699999809	368	51	2.5
0	1	2	65.7	21.89999962	124.5199352	49.00641391	72.03845978	2	0	0	0	7.400000095	3.730000019	10.89999962	77	1.100000024	11.80000019	14	1	135	10.5	0.671999991	7.843500137	10.89999962	28.89999962	33.29999924	1.299999952	14.39999962	89.5	15	1	3.799999952	448	42	2.400000095
0	0	0	89	34.70000076	123.8125	64.6875	85.5625	1	1	0	1	5.400000095	4.539999962	13.30000019	81	1	11	14	0.899999976	80	11.5	0	9.260000229	9	29.89999962	32.59999847	1.5	16	79.59999847	11	0.600000024	4	499	43	2.299999952
0	1	2	74.4	23.39999962	106.6875	64.3125	80.3125	6	0	0	0	6.199999809	4.059999943	12.5	58	1	11.19999981	12	0.600000024	86	20.29999924	0.620000005	11.68999958	11.19999981	31.79999924	32.5	1.399999976	14.89999962	41.59999847	13	0.699999988	4.325303264	422	46	1.700000048
0	1	2	116.6	48	113.25	68.375	85.125	5	1	1	0	9	4.880000114	14.30000019	69	1	11.10000038	18	0.800000012	129	20.70000076	1.049999952	14.43000031	12.5	29.79999924	33.29999924	1.5	16.10000038	81.90000153	13	0.800000012	4.938570309	462	65	3.099999905
0	1	2	80.1	25.20000076	114.8571396	43.7857132	65.7857132	7	0	1	1	10.89999962	3.059999943	10.10000038	3.463459615	1.018111877	11.28085599	23	1.100000024	63.32360053	24.20000076	0.689999998	11.77000046	10.19999981	33.09999847	33.70000076	1.600000024	17.29999924	44.09999847	25	1.100000024	4.800000191	402	44	1
0	1	2	125.15	42.40000153	112.3333359	58.33333206	75.1111145	4	0	0	1	5.900000095	3.930000067	11.39999962	88	1.100000024	11.80000019	26	1.100000024	126	12.10000038	1.00999999	8.899999619	9.300000191	28.39999962	32	1.200000048	12.89999962	77.90000153	22	1	5	350	48	2.200000048
0	1	2	77.8	26	101.8235321	57.94117737	73.4375	3	0	0	1	5	4.070000172	12.69999981	63	1	10.60000038	15	0.899999976	103	13.39999962	0.5	6.75	10.89999962	31.79999924	33.29999924	1.299999952	14.39999962	31.39999962	10	0.699999988	4.5	412	48	2.799999952
0	0	0	82.95	33.40000153	110.25	48.3125	66.75	8	0	1	0	7.599999905	3.819999933	12.30000019	69	1.100000024	11.69999981	12	0.600000024	149	20	0.819999993	10.56999969	12.39999962	31.89999962	34.20000076	1.100000024	12.19999981	69.5	14	0.600000024	4.400000095	327	46	3.400000095
0	1	2	65.6	21.89999962	111.8000031	64.46666718	79.33333588	3	0	0	1	8.899999619	4.78000021	15.60000038	39	1.200000048	13.60000038	22	1	94	9.899999619	0.03122652	5.084251482	12.60000038	33.59999847	35.90000153	1.399999976	16.29999924	50.09999847	15	0.699999988	3.299999952	458	53	2.099999905
0	1	2	97.5	31.89999962	97.08695984	60.13043594	73.30434418	6	0	1	1	6.5	4.400000095	12.5	69	1.100000024	11.39999962	17	0.800000012	119	21.29999924	0.5	12.89000034	12.89999962	28.89999962	32.70000076	1.5	16.5	26.70000076	14	1	4.400000095	303	48	5.199999809
0	0	0	81.1	32.59999847	119.4375	62	80.6875	4	0	0	0	6.5	4.710000038	13.39999962	76	1.100000024	12.30000019	34	1.600000024	103	7.300000191	0.159999996	4.519999981	12.30000019	28.39999962	33.59999847	1.299999952	14.39999962	31.39999962	36	1.700000048	5.699999809	368	44	1.5
0	1	2	86.05	26.5	118.615387	56.23077011	79	2	0	0	1	8.199999809	4.039999962	11.69999981	41	1.100000024	11.5	20	0.899999976	90	24.89999962	0.529999971	12.89999962	11.39999962	30.20000076	33.70000076	1.600000024	17.20000076	50.40000153	14	0.699999988	4.031437236	477	42	2.099999905
0	0	0	82	29.5	120.4166641	57.16666794	76.66666412	1	0	0	1	8.300000191	4.360000134	12.19999981	125	1.299999952	13.69999981	19	0.899999976	117	15.39999962	0.50999999	8.960000038	11.10000038	28.70000076	32.29999924	1.700000048	18	85.5	16	0.800000012	3.983845447	470	50	1.600000024
0	1	1	88.25	31.60000038	97.40000153	58.70000076	71.40000153	3	0	1	0	8.800000191	4.829999924	13.19999981	58	1.100000024	11.89999962	13	1	322	15.19999981	0.460000008	12.15999985	13.19999981	27.60000038	33.20000076	1.299999952	13.89999962	45.20000076	15	1	4.900000095	373	47	3
0	1	2	89	30.89999962	145.9230804	54.84615326	83.7692337	1	0	1	0	7.699999809	4.519999981	12.30000019	69	1	11.10000038	15	1	98	5.599999905	0.352800012	3.959199905	11.89999962	26.5	32.09999847	1.100000024	12.5	47.5	12	1	4.900000095	453	60	1.399999976
0	1	2	61.85	27.29999924	92.5	44.71052551	59.73684311	13	0	0	1	9.399999619	3.390000105	11.30000019	67	1.399999976	15.80000019	42	1.299999952	70	30.89999962	0.589999974	16.06999969	9.699999809	33.79999924	32.70000076	2.099999905	23.39999962	95	26	1.299999952	4.599999905	451	46	10.30000019
0	1	3	98.63333333	34	104.9444427	45.38888931	63.38888931	9	0	0	1	6.699999809	3.630000114	11	48	1.200000048	12.69999981	27	1.700000048	131	19.10000038	0.058200002	8.021900177	9.399999619	30.79999924	34.70000076	1.799999952	20.29999924	48.40000153	27	1.600000024	3.900000095	490	50	4.5
0	1	1	67.45	22.79999924	119.4666672	56.79999924	78.80000305	2	0	0	1	7.199999809	4.369999886	13.80000019	85	1.100000024	11.89999962	10	0.800000012	84	23.20000076	0.184799999	11.39159966	9.899999619	30.89999962	32.79999924	1.399999976	15.5	32.90000153	11	0.600000024	4.800000191	501	41	3
0	1	2	100.1	33.90000153	111.6666641	58.42856979	72.59523773	5	0	0	0	7.5	4.730000019	15.19999981	74	1.200000048	13.30000019	18	0.899999976	82	19.5	0.163200006	11.17920017	14.30000019	31.5	32.5	1.399999976	14.89999962	25.20000076	15	0.899999976	4.5	376	43	2.099999905
0	1	1	58.55	21.79999924	110.2222214	47.44444275	66.1111145	4	0	0	1	5.099999905	3.559999943	11	56	1	10.80000019	26	0.699999988	93	22.89999962	1.197203226	13.19577724	9	31.10000038	32.20000076	1.399999976	15.5	62.29999924	17	0.5	3.700000048	469	38	1.100000024
0	1	2	82.3	35.29999924	120.3809509	49.57143021	70.09091187	4	0	0	0	4.300000191	3.039999962	10.30000019	62	1.100000024	11.5	32	1.399999976	97	6	0.156839231	0.413805877	9.600000381	33.79999924	35.20000076	1.200000048	13.39999962	39.90000153	34	1.299999952	3.900000095	438	36	1.600000024
0	1	2	62	29.79999924	113.3823547	54.41176605	73.20587921	2	1	1	1	7.800000191	4.289999962	11.5	88.20066522	1.100000024	12	31	1	147	29.39999962	0.810000002	20.82999992	12.39999962	28.29999924	32.40000153	1.399999976	15.30000019	55.59999847	28	1	4.099999905	562	51	6.5
0	1	1	73	24	120.8571396	56.1428566	73.75	0	0	0	0	7.400000095	4.75	14.60000038	71	1.299999952	14.69999981	18	1.100000024	105	18.20000076	0.431199998	11.51920033	12.10000038	31.89999962	36.20000076	1.399999976	16	47.90000153	13	1	5	488	53	2.900000095
0	0	0	70	23.20000076	116.5714264	48.5	71.3666687	1	0	0	0	3.599999905	3.430000067	11.39999962	169	1.200000048	13	19	0.899999976	97	6.300000191	0.072054619	5.526190443	10.39999962	32.40000153	32	1.399999976	15.39999962	150	22	0.800000012	3.900000095	409	59	1.100000024
0	1	1	91	28.70000076	140.9629669	49.62963104	82.59259033	2	0	1	0	6.199999809	4.360000134	13.80000019	110	1.200000048	13.69999981	26	1	198	11.39999962	0.334279955	6.9497199	13.80000019	31.5	34.59999847	1.200000048	13.80000019	39.70000076	23	1.100000024	3.900000095	322	51	1.799999952
0	1	3	96.7	29.79999924	94.57894897	56.57894897	69.21052551	5	1	0	1	7.800000191	3.980000019	11.89999962	193	1.100000024	12.30000019	24	4	133	22.79999924	0.61559999	17.28240013	10	30.79999924	32	1.700000048	18.5	40.90000153	26	4	5.300000191	439	54	3.700000048
0	0	0	69	24.10000038	106.3000031	57.5	74.19999695	4	0	0	0	10.89999962	3.589999914	11.30000019	65.46472194	1.231852067	13.57592485	22	1.100000024	106	21.5	1.269999981	15.26000023	12.39999962	31.5	32	1.5	16.20000076	62	26	1	4.300000191	446	43	2.900000095
0	1	1	77.15	31.70000076	105.3181839	62.68181992	82.47826385	2	0	0	1	5.599999905	4.900000095	15.39999962	65	1.100000024	12.19999981	20	1	87	14	0.159999996	2.519999981	11	31.70000076	32.79999924	1.600000024	17.79999924	58.29999924	18	1.100000024	5.099999905	406	49	3.200000048
0	1	2	89.75	30.70000076	120.4615402	66.2692337	82	4	0	0	1	5.599999905	3.640000105	11.10000038	86	1	12.19999981	23	1.399999976	104	9.100000381	-0.205051567	1.171716056	10.10000038	30	35.09999847	1.200000048	14.19999981	78.80000305	20	1.299999952	4.300000191	512	44	1.600000024
0	1	3	83	32.09999847	103.125	51.5625	67	7	0	1	1	4.199999809	3.25999999	10	69	1.200000048	12.5	32	4	174	9.199999809	0.100000001	3.059999943	8.699999809	30.89999962	32.59999847	1.5	16.60000038	120.5	40	4.5	6.699999809	379	49	2.900000095
0	1	1	72.7	26.70000076	105.8333359	48.16666794	65.83333588	5	0	0	0	7.199999809	3.980000019	13.89999962	65	1.100000024	12.19999981	13	1	122	12.5	0.720000029	10.07999992	11.30000019	35.79999924	35.79999924	1.799999952	19.29999924	71.90000153	9	0.600000024	4.15118607	388	43	1.799999952
0	1	2	66.5	24.89999962	104.5714264	64.09523773	78.47618866	7	0	0	0	9.100000381	4.320000172	13.19999981	46	1.100000024	12	21	0.899999976	71	16.60000038	0.531199992	10.80659962	10.60000038	31.20000076	35.59999847	1.700000048	18.79999924	39.20000076	18	0.800000012	5.300000191	487	56	4.050000191
0	1	1	88.6	28.20000076	124.25	52.5625	72.125	3	0	0	1	5.800000191	4	10	134	1.200000048	13.10000038	28	1.299999952	83	8.800000191	0.519200027	6.415200233	10.60000038	25.70000076	30.60000038	1.399999976	15.39999962	52	27	1.5	4.099999905	372	47	2.099999905
0	0	0	77.4	27.5	105.5999985	55.90000153	73.15000153	5	0	0	0	6.300000191	4.230000019	12.80000019	43	1.100000024	11.89999962	20	1.100000024	204	14.39999962	0.439999998	10.14000034	10.60000038	30.60000038	34	1.5	16.79999924	26.79999924	15	0.800000012	4.5	277	45	4
0	0	0	93.3	30.20000076	107.3333359	61.11111069	75.83333588	2	0	0	0	8.399999619	5.079999924	13.69999981	57	1.100000024	12.30000019	13	0.899999976	113	15.60000038	0.610000014	11.02999973	12.80000019	27.29999924	34	1.5	16.20000076	29.39999962	12	0.800000012	3.937934276	326	51	1.600000024
0	1	2	86.5	36.29999924	92.2307663	55.30769348	69.67857361	1	0	1	0	8.600000381	5.389999866	15.80000019	73	1.200000048	13.10000038	29	1	189	20.89999962	0.959999979	9.390000343	15.5	29.39999962	33.20000076	1.5	16.20000076	36.70000076	20	0.899999976	4.400000095	341	47	4.5
0	0	0	89	32	97.55000305	57.04999924	70.57142639	6	0	0	0	8.800000191	4.849999905	14.60000038	87	1.100000024	12.10000038	20	1.100000024	135	23.79999924	0.49000001	10.35000038	13.89999962	30.20000076	33.09999847	1.600000024	17.70000076	39.29999924	18	1.100000024	4.400000095	372	45	1.899999976
0	1	1	97.45	28	112.5238113	64.04762268	79.85713959	2	0	0	1	8.199999809	4.039999962	13.69999981	52	1.100000024	12.10000038	20	0.899999976	97	12.89999962	0.3741	6.794700146	11.19999981	34.09999847	35	1.600000024	17.89999962	49.09999847	14	0.600000024	4	484	47	1.200000048
0	1	1	67.25	26	111.3000031	63.15000153	80.05000305	0	0	1	0	7.5	4.380000114	12.19999981	87	1.100000024	11.5	16	0.699999988	115	12.19999981	0.109999999	2.910000086	11.5	28.20000076	33.59999847	1.299999952	13.80000019	44.09999847	13	0.400000006	4	292	51	3.400000095
0	1	1	91.65	27.39999962	106.9090881	59.63636398	75.54545593	7	0	1	0	12.89999962	5.070000172	15.39999962	68	1	10.80000019	15	1.100000024	243	26.20000076	0.374000013	11.05000019	11.89999962	30.70000076	33.20000076	1.600000024	17.20000076	30.70000076	14	0.899999976	4.400000095	334	42	7.199999809
0	1	2	104.8	38.59999847	107	68.93939209	83.33333588	0	1	0	0	11.39999962	4.53000021	13.30000019	69	1.100000024	11.60000038	19	0.899999976	130	35.79999924	1.637866926	18.54940014	14.69999981	31.39999962	35.70000076	1.100000024	12.19999981	97.09999847	21	0.899999976	4.599999905	371	44	3.200000048
0	0	0	87	32.09999847	110.6111145	55.5	72.3888855	2	0	0	1	10.10000038	4.380000114	13.19999981	66	1.200000048	12.60000038	17	1.100000024	182.4942702	15.80000019	0.691546828	13.23922104	10.89999962	30.79999924	36.59999847	1.200000048	13.30000019	150	13	0.800000012	4.400000095	415	55	2.700000048
0	1	1	62	22.10000038	140.5749969	56.20000076	79.05000305	8	0	1	0	11.39999962	3.700000048	8.600000381	151	1.299999952	13.60000038	32	1.600000024	196	22.79999924	0.706799984	6.88560009	8.600000381	23.89999962	30.20000076	1.5	15.69999981	138.8999939	39	1.899999976	4.199999809	449	54	3.599999905
0	1	2	112.45	38.70000076	112.2941208	70.64705658	86.41176605	2	0	1	1	7.300000191	3.880000114	12.39999962	63	1	11	20	0.899999976	108	11.69999981	0.349999994	8.789999962	11.10000038	32.79999924	33.59999847	1.200000048	13.60000038	41.20000076	14	0.699999988	4.300000191	357	47	2.799999952
0	1	1	59	24.10000038	118.3478241	62.58695602	83.75	1	0	0	0	8.5	3.869999886	11.5	55	1.100000024	11.39999962	22	0.800000012	117	9	-0.047966667	6.536451709	10	30.79999924	33.70000076	1.399999976	15.19999981	40.70000076	30	1.100000024	4.5	411	38	2.099999905
0	0	0	99.1	34.20000076	105.6666641	60.33333206	76.66666412	3	0	0	0	8	4.659999847	15	74.82356199	1.100000024	11.80000019	16	1	122	24.29999924	0.548099995	17.60009956	15.10000038	31.60000038	34.29999924	1.299999952	13.80000019	43.79999924	17	1	4.099999905	400	44	1.700000048
0	1	2	88	40.29999924	97.45652008	51.91304398	62.27777863	5	1	1	0	9.899999619	4.300000191	12.10000038	86	1.100000024	12.19999981	10	0.5	122	20.60000038	0.439999998	9.420000076	9.199999809	29.20000076	33.59999847	1.399999976	14.69999981	26.5	8	0.400000006	4.099999905	437	43	3.700000048
0	1	1	80.95	32.40000153	106.3333359	58.75	73.33333588	4	0	0	0	6.699999809	6.059999943	10.69999981	79	1.100000024	11.5	14	0.600000024	90	20.29999924	0.360000014	15.32999992	7.800000191	18.5	30.70000076	1.399999976	15.30000019	29.39999962	10	0.5	4.5	444	61	4
0	0	0	89.1	29.5	111.75	63.79999924	78.44999695	8	0	0	0	5.199999809	4.03000021	12.80000019	60	1.299999952	14.39999962	14	1.100000024	134	5.599999905	0.273154828	6.727124229	11.60000038	32.40000153	34.79999924	1.600000024	17.10000038	35	18	1	4.300000191	416	53	3.200000048
0	1	2	77.2	31.70000076	111	62.20000076	74.5	4	1	0	0	10.69999981	4.579999924	13.89999962	102	1	11.30000019	21	1.100000024	125	22.20000076	0.810000002	14.68000031	10.19999981	29.70000076	32.90000153	1.299999952	14.39999962	28.10000038	14	0.800000012	4.239948773	316	43	2.5
0	1	2	110.45	40.29999924	110.8787842	57.18181992	73.66666412	2	0	1	0	12.30000019	4.710000038	14.5	86	1.100000024	12.39999962	21	1.100000024	138	25.5	0.620000005	17.06999969	10.80000019	31.29999924	33.20000076	1.5	16.10000038	38.70000076	16	0.899999976	4.699999809	312	45	3
0	1	2	87.35	24.79999924	101.8235321	47.17647171	65.11764526	2	0	1	0	11.30000019	3.74000001	11.5	70.38370831	1.299999952	14	6	0.600000024	163	28.20000076	1.110000014	15.94999981	10.60000038	31.5	33.29999924	1.399999976	15.5	41.70000076	8	0.600000024	4.099999905	307	44	4.900000095
0	1	1	99	33.5	123	42.59999847	66.19999695	1	0	0	0	5.400000095	4.099999905	12.5	82	1.100000024	11.80000019	13	0.800000012	151	5	0.225600004	2.6256001	11.69999981	30.39999962	33	1.200000048	13.19999981	55.90000153	16	0.699999988	4	468	51	1.399999976
0	1	2	97.75	32	108.3000031	48.79999924	63.875	10	0	0	0	4.900000095	4.300000191	12.60000038	55	1.200000048	12.80000019	15	1.100000024	159	14	0.74000001	11.18999958	9.699999809	30.89999962	34.5	2.5	27	95.30000305	13	1.200000048	4.863441224	646	70	8.699999809
0	0	0	79	22.60000038	100.3333359	52.20000076	69.46666718	4	0	0	1	12	4.230000019	13	77	1.299999952	14.10000038	19	1.200000048	88	24.39999962	0.42840001	12.60719967	12.10000038	30.70000076	34.40000153	1.799999952	18.89999962	35.29999924	14	1	4.199999809	388	47	1.200000048
0	1	2	117.2	36.79999924	116.5	46	68.57142639	2	1	0	1	9.399999619	4.769999981	15.39999962	69	1.600000024	17	11	0.699999988	111	29	0.75	16.15999985	12.60000038	32.79999924	33.59999847	2	22.39999962	70.69999695	10	0.699999988	5.083043111	492	48	4.900000095
0	1	2	118.85	42.29999924	121.782608	59.60869598	79.60869598	1	1	1	1	6.300000191	3.349999905	10.10000038	97	1.100000024	11.89999962	39	1.100000024	155	8.699999809	0.103500001	5.961599827	9.100000381	30.29999924	31.20000076	1.299999952	14.39999962	30.29999924	28	0.899999976	5	411	51	2
0	0	0	96.35	29.60000038	117.9375	56.5	87.0625	6	0	0	1	5.599999905	4.389999866	13.80000019	70	1.100000024	12	18	0.899999976	120	16.89999962	1.139999986	14.18000031	11.69999981	32.70000076	34.59999847	1.299999952	14.10000038	31.60000038	15	0.800000012	4.5	484	50	2.200000048
0	1	1	73.5	20.29999924	104.3333359	62.19047546	75.76190186	8	0	0	0	5	3.690000057	12.5	60	1.200000048	12.80000019	16	0.899999976	117	16.79999924	0.419999987	13.55000019	12	34.40000153	33.70000076	1.600000024	17.29999924	30	14	0.699999988	3.755836454	382	62	2.700000048
0	1	1	91.4	31.89999962	108.0714264	49.7142868	66.89286041	7	1	1	0	6.199999809	3.859999895	12	72	1.200000048	13.19999981	12	0.699999988	193	21.89999962	0.330000013	9.390000343	11	31.29999924	33.09999847	1.600000024	17.10000038	33.29999924	13	0.600000024	4.199999809	360	54	2.299999952
0	1	1	112.8	40.09999847	112.384613	64.7307663	80.48148346	3	1	0	0	9.899999619	4.78000021	14.30000019	66	1	11.10000038	12	0.899999976	125	19.89999962	1.179999948	15.10999966	13.89999962	31.39999962	35.40000153	1.299999952	14.5	42.90000153	11	1.100000024	5	246	59	2.900000095
0	1	2	96.2	30.5	118.6666641	58.41666794	75	7	0	1	0	8	4.429999828	13.60000038	89	1.100000024	11.39999962	18	1.200000048	236	17.70000076	0.513203845	9.950240355	11	31.10000038	33.40000153	1.200000048	12.69999981	27.60000038	15	1.200000048	3.900000095	382	47	2
0	1	1	102.6	28.89999962	107.0952377	50.2857132	75	7	0	1	1	8.199999809	4.170000076	12.60000038	81	1.399999976	16.39999962	45	1.100000024	137	13.30000019	0	9.095000267	12	31.60000038	34	1.5	17.20000076	42.40000153	44	1.100000024	4.099999905	433	42	6.400000095
0	1	2	141.75	40.59999847	108.1999969	50.70000076	67	6	1	1	0	7.599999905	4.5	13.5	101	1.200000048	13.30000019	17	1.100000024	165	30.79999924	0.74000001	17.53000069	13.80000019	30.89999962	34.40000153	1.399999976	15.60000038	35	19	1.299999952	4	257	48	4
0	1	1	90.95	31.39999962	101.5	46.625	65.1875	6	0	1	1	7	5.190000057	15.39999962	57	1	11.30000019	20	0.899999976	105	16.39999962	0.540000021	13.01000023	10.80000019	30.60000038	34.40000153	1.399999976	14.80000019	30.29999924	17	0.699999988	4.400000095	422	48	2.599999905
0	1	2	95	35.09999847	108.4615402	55.07692337	70.38461304	6	0	1	0	6.300000191	4.159999847	11.19999981	74	1	10.30000019	40	2	97	11.80000019	0.109999999	7.489999771	7.400000095	27.39999962	30.60000038	1.299999952	14.5	26.89999962	32	1.799999952	5.099999905	424	40	3.299999952
0	1	2	120.1666667	34.29999924	108.6111145	61.61111069	77.27777863	4	0	1	0	6.900000095	3.960000038	13.5	51	2.299999952	24.10000038	23	1.399999976	256	18.5	0.520600021	11.60389996	11.10000038	33	33.79999924	1.600000024	17.60000038	32.09999847	20	1.100000024	4.099999905	472	53	2.700000048
0	1	2	81.3	29.70000076	101.4117661	42.35293961	60.58823395	5	0	1	0	8.600000381	4.25	11.89999962	136	1.200000048	13.5	64	1.600000024	132	28.10000038	0.790000021	16.69000053	7.699999809	29	33	1.899999976	21.20000076	45.40000153	44	1.200000048	4.5	411	46	2.5
0	1	1	102	30.39999962	112.3043442	61.17391205	75.91304016	2	0	0	0	3.5	3.440000057	10.69999981	39	1.200000048	12.69999981	19	0.899999976	94	6.699999809	0.289999992	4.090000153	9.600000381	31.39999962	34.70000076	1.5	16.20000076	27	11	0.800000012	4.300000191	413	50	1.100000024
0	1	1	77.15	23.70000076	110.125	58.125	74.125	4	0	1	0	12.19999981	3.859999895	12.69999981	76.37791481	1.200000048	13.39999962	18	1.100000024	310	14.89999962	0.300000012	8.06000042	11.89999962	33.09999847	33.09999847	1.5	16.89999962	58.90000153	20	1	4.300000191	258	54	2.200000048
0	0	0	116.45	36.20000076	104	52.44444275	68.33333588	2	1	1	0	5.599999905	4.980000019	14.30000019	71	1.100000024	12	13	0.800000012	158	16.39999962	0.426400006	13.20199966	14.30000019	28.60000038	34.5	1.299999952	13.80000019	69	11	0.800000012	4.599999905	448	56	1.899999976
0	1	2	61.2	22.70000076	112.1176453	66.23529053	84.05882263	7	0	0	0	6.199999809	3.609999895	12	46	1.200000048	12.69999981	13	0.600000024	103	16.5	0.219999999	9	10.80000019	33.79999924	35.29999924	1.799999952	19.20000076	42.90000153	11	0.400000006	4.099999905	441	45	3.299999952
0	1	2	102.65	33.90000153	108.5500031	56.34999847	74.15000153	5	0	0	0	7.300000191	3.910000086	13.30000019	40	1.200000048	12.80000019	21	0.899999976	103	17.60000038	0.460000008	9.180000305	13.60000038	34.5	33.20000076	1.399999976	15.30000019	76.59999847	18	1	5.099999905	430	49	3
0	1	1	81.45	25.79999924	112.5454559	65.90908813	82.36363983	4	0	0	0	9.300000191	5.21999979	15.60000038	46.94225902	1.299999952	14	12	1.200000048	80	16.60000038	0.647400022	11.55360031	15.69999981	29.79999924	35.70000076	1.5	16.5	33.09999847	14	1.200000048	4.300000191	501	44	1.899999976
0	0	0	64.65	24.5	114.1176453	51.29411697	72	7	0	0	1	7.199999809	4.630000114	14	100	1.100000024	12.19999981	40	1.5	97	24.70000076	0.99000001	19.23999977	10.19999981	31.39999962	33.79999924	1.600000024	17.79999924	134.3000031	31	1.100000024	4.5	398	44	4
0	1	2	79	29.60000038	105	61.92856979	76.14286041	3	0	0	1	3.799999952	3.75999999	9.899999619	279	1.299999952	14.10000038	27	2.200000048	117	9.199999809	0.887542758	8.347210729	8.399999619	27.39999962	30.79999924	1.5	15.80000019	65.09999847	23	1.5	4.400000095	392	44	2.5
0	1	1	96.15	28.89999962	104.4545441	58.63636398	79.66666412	3	0	1	1	5.300000191	4.949999809	12.5	92	1.100000024	11.89999962	13	1.100000024	102	10.69999981	0.379999995	8.279999733	12.89999962	25.10000038	31.89999962	1.399999976	14.89999962	25.10000038	11	1.100000024	4.900000095	385	57	1.600000024
0	1	2	63	23.70000076	139	34.63158035	69	0	0	1	0	7.300000191	3.200000048	10.69999981	60	1.100000024	11.89999962	32	0.899999976	195	5.900000095	-0.172527346	6.705328707	10.80000019	33.59999847	34.09999847	1.100000024	12.5	47.09999847	27	0.800000012	4.599999905	457	44	1.5
0	1	2	98.15	38.40000153	118.4285736	55.8571434	78.85713959	2	1	1	1	7.599999905	4.320000172	13.30000019	142	1.600000024	16.79999924	12	0.699999988	93	22.20000076	0.519999981	12.35000038	10.89999962	30.89999962	34.20000076	1.700000048	18	110.5	11	0.600000024	4.300000191	380	45	3.099999905
0	0	0	64.3	19.70000076	122.4000015	53.59999847	78.30000305	3	0	0	0	5.699999809	3.220000029	11.30000019	64	1.100000024	11.69999981	17	1.5	120	6.199999809	0.230000004	2.680000067	11.30000019	36.20000076	34.59999847	1.399999976	14.80000019	57	17	1.600000024	4.300000191	484	43	1.899999976
0	1	2	120.45	40.09999847	111.5	47.8571434	65.5	1	1	1	0	8.199999809	3.299999952	9.800000191	119	1.100000024	12.80000019	41	1.700000048	91	17.89999962	0.324999988	4.09499979	9.899999619	30.20000076	34.59999847	1.200000048	13.60000038	55.90000153	35	1.299999952	4.099999905	436	48	3
0	0	0	89.3	34.29999924	111.7333298	60.79999924	77.93333435	5	0	0	1	5.699999809	4.590000153	14	34.48975946	1.257810323	13.90609403	37	1.399999976	160	16.89999962	0.159600005	9.667200089	10.5	32.20000076	34	1.5	16.39999962	51	35	1	4.599999905	379	48	3.400000095
0	1	1	67.85	24	93.57142639	40.38095093	56.04761887	5	0	0	1	9.699999809	4.550000191	13.10000038	157	1.299999952	13.80000019	17	1	77	20.70000076	0.680000007	11.63000011	10.89999962	29.29999924	31.60000038	2	21.70000076	60.90000153	17	0.899999976	4.099999905	397	49	2.900000095
0	1	2	113.15	27.20000076	100.5199966	56.56000137	72.95999908	4	0	0	1	6.300000191	4.440000057	13.39999962	71	1	11.30000019	17	1	95	17.60000038	0.649999976	12	11.69999981	30.5	33.70000076	1.399999976	15.69999981	64.19999695	13	0.899999976	5.400000095	486	52	1.899999976
0	1	1	85.45	26.79999924	93.34999847	57.84999847	68.65000153	3	0	0	0	9.399999619	4.869999886	14.30000019	56	1.100000024	12.19999981	21	0.899999976	77	15.89999962	0.529999971	8.090000153	11.19999981	29.79999924	34.5	1.399999976	15.10000038	30.70000076	18	0.600000024	4.599999905	449	52	2
0	1	2	118.8	42.5	108	58.3571434	73.14286041	2	0	1	0	9.5	4.960000038	10	84	1.100000024	12.19999981	9	0.699999988	270	30.60000038	0.430000007	18.06999969	8.699999809	20.39999962	29.39999962	1.399999976	14.69999981	24.39999962	10	0.699999988	5.283497898	413	48	2.900000095
0	1	1	93.9	31.70000076	109.7333298	60.53333282	76.46666718	2	0	1	0	7.199999809	4.389999866	14.30000019	57	1.100000024	11.39999962	15	0.800000012	213	16.70000076	0.189999998	9.350000381	12.10000038	33.20000076	35.09999847	1.399999976	15.10000038	28.20000076	13	0.600000024	4.400000095	327	44	2.299999952
0	0	0	79.05	23.89999962	110.5294113	54.47058868	71.1764679	4	0	0	0	4.300000191	4.210000038	13.39999962	45	1.100000024	12	18	0.600000024	171	9.699999809	0.188999996	5.711999893	9.800000191	31.79999924	33.29999924	1.700000048	18.5	34.59999847	15	0.5	3.900000095	414	59	3
0	1	1	87.55	28	119.8571396	63.42856979	82.07142639	1	0	0	1	7.199999809	4.199999809	13.80000019	50	1.100000024	12	13	1.100000024	132	10.69999981	0.280000001	4.809999943	12.5	32.79999924	34.29999924	1.399999976	15.39999962	36.59999847	12	0.899999976	4.699999809	350	50	2
0	1	2	83	25.70000076	107.1666641	54.27777863	70.72222137	9	0	0	1	5.099999905	3.640000105	11.10000038	59	1.200000048	13.69999981	17	0.800000012	82	19	0.403200001	14.7840004	9.800000191	32	33.70000076	1.200000048	13.5	33.79999924	12	0.699999988	4.876412801	394	49	1.299999952
0	1	2	87.5	26.89999962	126.3571396	57.5	77.5	5	0	0	1	7.099999905	4.099999905	12.80000019	90	1.899999976	20.10000038	14	0.699999988	98	16	0.184799999	4.519199848	14.19999981	30.89999962	34.59999847	2.400000095	25.20000076	34.59999847	16	0.800000012	3.900000095	462	51	1.700000048
0	0	0	91.65	26.89999962	107.25	59.41666794	77.36363983	2	0	0	0	10.60000038	3.960000038	12.89999962	72	1	11.39999962	14	0.400000006	92	15.19999981	0.300000012	7.460000038	10.39999962	32.90000153	34.59999847	1.299999952	14.19999981	27	12	0.5	4.099999905	372	45	2.299999952
0	1	1	87.8	35	119.8333359	75.33333588	91	7	1	1	1	5.800000191	5.440000057	17.70000076	82	1.100000024	12.39999962	42	1.5	175	14.60000038	0.665600002	5.616000175	16.5	32.90000153	33.5	1.399999976	15.39999962	71.80000305	41	1.5	3.700000048	499	46	5.300000191
0	0	0	90	28.5	118.3103485	69.20689392	84.62068939	0	0	0	0	9.100000381	4.690000057	15.10000038	63	1.100000024	11.5	15	1	116	14.10000038	0.513604766	7.981564008	12.39999962	32.09999847	34	1.299999952	14.39999962	28.39999962	14	1	4.400000095	431	44	1.5
0	1	2	75.9	30.10000038	113	61.42856979	79.7142868	4	0	0	1	7.599999905	4.639999866	12.19999981	82	1.299999952	13.60000038	43	0.800000012	127	19.10000038	1.039999962	14.97000027	12	26.20000076	30.5	1.700000048	18.70000076	45	18	0.699999988	4.400000095	319	42	2.200000048
0	1	2	81	30.70000076	113.9166641	47.20833206	70.625	10	1	1	0	7.599999905	3.619999886	10.19999981	93.83414951	1	11.10000038	43	1.799999952	152	20.60000038	0.74000001	9.609999657	10.60000038	29.20000076	32.90000153	1.200000048	13	61.59999847	31	1.600000024	4.099999905	388	44	2
0	0	0	80.75	27.10000038	106.4666672	60.86666489	77.375	7	0	0	0	5.699999809	4.360000134	13.19999981	84	0.899999976	10.19999981	22	1.600000024	113	18.39999962	0.610000014	9.25	11.10000038	31.39999962	34.29999924	1.200000048	13.5	26.10000038	24	1.5	4.900000095	349	45	3.200000048
0	1	1	88.65	31	118.75	59.58333206	76.03845978	4	1	1	0	11.5	5.210000038	15.30000019	60	1.299999952	13.80000019	12	0.899999976	128	13.89999962	0.349999994	11.22000027	11.60000038	30.20000076	35.29999924	1.700000048	18.20000076	43.79999924	9	0.600000024	4	366	62	1.700000048
0	1	1	86	28.79999924	129.1875	52.25	74.875	1	0	1	0	8.199999809	4.119999886	12.5	79	1.200000048	13.30000019	18	0.699999988	179	8.699999809	0.504599988	4.010700226	10.39999962	31	33.90000153	1.399999976	15	31.70000076	16	0.600000024	3.700000048	460	45	1
0	0	0	71.6	24.89999962	116.7142868	45.8571434	68.2857132	2	0	0	1	6.599999905	4.449999809	12.60000038	46	1.5	17	21	1.200000048	197	18.20000076	0.009571964	11.40533138	10.30000019	29.20000076	35	1.600000024	17.60000038	42.40000153	12	0.899999976	3.599999905	440	74	2.799999952
0	1	2	96.5	29.89999962	111.8947372	60.63158035	76.63157654	3	0	0	1	5.599999905	4.849999905	14.89999962	87	1	11	20	1.100000024	122	12.30000019	0.839999974	8.609999657	13.19999981	30.89999962	33.40000153	1.200000048	12.80000019	36.70000076	17	0.800000012	4.400000095	421	44	1.399999976
0	1	2	76.9	25.89999962	132.0740814	57.62963104	80.77777863	5	0	1	1	5.300000191	3.549999952	10.5	33	1	12.19999981	30	1.100000024	126	5.400000095	0.101999998	3.758699894	11.30000019	31	33.79999924	1.299999952	14.69999981	51.90000153	23	1.200000048	4.699999809	458	41	2.799999952
0	1	2	88.2	34.20000076	122.6666641	46.66666794	78.66666412	2	1	1	0	4	3.869999886	11	73	0.899999976	10.19999981	28	1.399999976	97	4.199999809	0.307808718	2.391948509	10.60000038	28.79999924	33.40000153	1	11.19999981	76.5	26	1.299999952	4.099999905	312	45	0.699999988
0	1	1	70	30.20000076	100.1578979	59.73684311	75.15789795	2	0	0	0	8.699999809	3.779999971	11.5	31	1.200000048	12.5	10	0.600000024	120	12.19999981	0.25	8.710000038	10.60000038	32	33.90000153	1.399999976	15.5	25.70000076	11	0.600000024	4.300000191	447	52	3.200000048
0	1	1	97	37.20000076	98.625	61.125	72.375	0	1	1	1	19.10000038	4.590000153	12.80000019	92	1.200000048	12.89999962	10	0.600000024	304	25.5	1.129999995	19.63999939	10.60000038	28.29999924	32.79999924	1.200000048	13.19999981	70.30000305	8	0.5	4.800000191	333	51	2.900000095
0	1	2	82.85	32	116.375	56	73.5625	2	1	1	0	9.600000381	4.25	12.89999962	89	1.100000024	11.69999981	29	1	287	33.40000153	0.140000001	15.72999954	12.80000019	31.10000038	34.5	1.700000048	18.60000038	44.29999924	20	0.800000012	4.5	360	42	2.599999905
0	0	0	118.85	37.5	122.4375	56.9375	70.8235321	5	1	1	0	7.599999905	4.300000191	10.19999981	96	1.299999952	14.39999962	12	0.800000012	243	19	0.439999998	15.35000038	9.399999619	24.10000038	29.70000076	1.700000048	18.10000038	71.69999695	10	0.800000012	4.199999809	332	52	2.5
0	1	1	75.05	28.70000076	107.4000015	55.71666718	70.05000305	2	0	0	1	5.699999809	4.550000191	13.60000038	78.08441081	1.399999976	15.19999981	17	0.899999976	101	8.899999619	0.200000003	6.699999809	10	30.89999962	34.70000076	2	21.79999924	67.5	10	0.5	4.535002535	397	44	3.099999905
0	1	2	104.5	32.70000076	113.0625	60.78125	77.96875	3	0	1	0	12.60000038	4.230000019	11.89999962	46.26417995	1	11.30000019	12	0.800000012	286	17.20000076	1.029999971	14.44999981	11.10000038	28.39999962	35	1.299999952	13.89999962	54.09999847	11	0.899999976	4.199999809	271	58	1.200000048
0	0	0	56.15	18	102.9523773	58.04761887	72.76190186	1	0	0	0	16.79999924	3.289999962	9.800000191	60	1.299999952	14	14	1.100000024	101	39.40000153	0.790000021	35.45999908	9.899999619	30	32.59999847	1.600000024	17.79999924	32.20000076	15	1	5.400000095	443	59	2.400000095
0	1	1	77.2	29.29999924	134.6111145	58.33333206	79.66666412	0	0	1	1	5	4.329999924	12.89999962	82	1.100000024	11.89999962	19	0.699999988	140	4.5	-0.257951808	0.851468255	10.5	28.89999962	34.20000076	1.100000024	12.19999981	117.4000015	11	0.600000024	3.599999905	402	41	1.399999976
0	1	2	122.5	39.79999924	112.5263138	59.89473724	76.84210205	3	1	1	1	7.800000191	4.570000172	14	93	1	10.89999962	21	0.800000012	104	15.30000019	0.300000012	10.40999985	14.10000038	31	34.09999847	1.399999976	15.10000038	34.79999924	14	1	5.099999905	427	49	1.899999976
0	1	2	81.55	27.70000076	116.6500015	56.84999847	74.94000244	2	0	0	1	8.100000381	4.340000153	14.80000019	77	1	11.19999981	14	1	92	25.20000076	0.569999993	15.32999992	13	34.59999847	35.09999847	1.5	15.89999962	58.79999924	14	1.100000024	4.699999809	513	44	2.900000095
0	0	0	65.75	25.60000038	103.5	51.13888931	69.8888855	4	0	0	1	7.300000191	3.970000029	12.10000038	117	1.231905587	12.65868536	26	0.600000024	88	16.60000038	0.589999974	11.40999985	12.80000019	30.89999962	32.09999847	1.200000048	13	21.79999924	28	0.699999988	5.199999809	491	48	3.900000095
0	1	3	75.35	29.39999962	105.4571457	46.48571396	68.05714417	10	0	1	0	11.89999962	3.779999971	10.19999981	90	1.200000048	14.30000019	32	1.799999952	127	16.70000076	0.044428818	14.0037867	10.19999981	28.60000038	34	1.399999976	15.69999981	44.90000153	36	1.899999976	4.400000095	405	47	3.799999952
0	1	2	53.1	18.89999962	116.615387	41.15384674	65.30769348	4	0	0	1	16.10000038	3.980000019	10.80000019	84	1.100000024	12.30000019	44	0.899999976	85	27.60000038	0.465428938	18.1829694	11.30000019	27.29999924	32.09999847	1.200000048	12.60000038	50	34	0.899999976	3.900000095	418	51	1
0	1	2	69.9	28.60000038	111.4615402	58.92307663	78.92308044	2	0	0	0	8.199999809	3.609999895	11.39999962	76.16030082	1.100000024	12.10000038	21	0.899999976	104	16.79999924	1.129999995	13.81000042	11.10000038	32.20000076	33.79999924	1.399999976	15.39999962	58.70000076	21	0.899999976	4.300000191	488	38	3.099999905
0	1	2	96	28.70000076	105	60.25	75.5	4	0	0	0	10	4.5	14.39999962	52	1.100000024	12.19999981	17	1.200000048	99	24.20000076	0.310000002	12.64999962	14.19999981	32.70000076	35.09999847	1.399999976	15.69999981	28.20000076	20	1.200000048	4.400000095	369	48	2.299999952
0	1	2	68.75	13.30000019	112.6470566	60.70588303	75.68421173	0	0	0	0	12.80000019	5.670000076	12.10000038	54	1.100000024	12.5	23	1	100	52.90000153	1.145400047	41.98139954	12.10000038	21.70000076	33	1.399999976	15.60000038	29.5	20	1	5	426	50	2.799999952
0	1	3	108.55	28.39999962	75.40000153	45.75999832	54.51388931	10	1	0	0	9.600000381	4.809999943	15.10000038	67	1	11.10000038	19	1.100000024	110	19.10000038	0.343800008	15.12720013	15.5	31.29999924	34.90000153	2.5	150	150	24	1.799999952	7.199999809	562	87	18.20000076
0	0	0	78.8	33.40000153	147.2380981	57.2857132	86.90476227	0	0	1	0	7.400000095	3.819999933	10.30000019	114	1	11.30000019	39	1.200000048	167	9.5	0.442365505	12.31133855	9.399999619	27.29999924	32.09999847	1.100000024	12.10000038	27.60000038	36	1.100000024	3.799999952	414	48	1.700000048
0	1	2	132.6	48.59999847	112.6363602	63.90909195	78.36363983	4	1	1	0	8.5	4.449999809	14.5	45	1.100000024	12.19999981	13	0.800000012	109	21.10000038	0.876028912	15.9245003	12.5	32.40000153	33.79999924	1.299999952	13.69999981	31.89999962	13	0.800000012	4.800000191	475	55	2.700000048
0	1	1	101.65	33	107.6842117	57.57894897	72.36842346	3	0	0	0	7.5	4.46999979	14	114	1	11	20	1	137	11.39999962	0.5	7.75	11	31	33.59999847	1.200000048	12.60000038	27.89999962	13	0.5	4.300000191	398	42	2.099999905
0	0	0	102	27.10000038	146.2272797	71.15908813	94.04545593	3	0	0	0	5.5	4.230000019	13.69999981	99	1.5	15.89999962	21	1.100000024	108	5.800000191	0.548332927	3.650666455	12.69999981	32.5	33.40000153	1.299999952	14.39999962	56	20	1	3.5	402	43	1.399999976
0	1	3	73.43333333	36.79999924	110.6363602	67.3181839	80.3181839	2	0	1	1	11.5	3.559999943	11	62	1.100000024	13.30000019	11	0.699999988	124	11.60000038	0.071802567	9.709120263	11	31.70000076	35.5	1.200000048	14.30000019	38.20000076	15	0.699999988	4.800000191	366	57	2.5
0	1	1	81.15	24.70000076	103.7368393	58.78947449	72.57894897	6	0	0	1	7	3.75999999	12.69999981	61	1.299999952	14.5	21	0.899999976	143	19.10000038	0.688000023	11.38640022	11.30000019	33.5	34.90000153	1.5	15.69999981	47.29999924	16	0.800000012	4.099999905	411	55	3.5
0	1	2	113	36.90000153	111.217392	56.08695602	72.17391205	3	0	1	1	6.599999905	3.779999971	8.199999809	53.23092114	1.299999952	14.30000019	17	1	98	17.39999962	0.5	14.77000046	8.399999619	23.10000038	30.29999924	1.399999976	15.5	115.1999969	19	1	4.199999809	264	45	1.799999952
0	1	1	90.4	29.79999924	120.8499985	50.54999924	64.88095093	6	0	0	1	12.89999962	4.610000134	15.39999962	56	1.200000048	13.10000038	22	1	158	33.40000153	0	26.07699966	12.60000038	32.59999847	32.59999847	1.5	15.80000019	31	24	1.100000024	4.099999905	368	61	4.400000095
0	1	1	80.45	29.39999962	116.9333344	49.26666641	68.19999695	5	1	0	0	7.199999809	4.079999924	12.89999962	69.01283068	1	11.10000038	5	0.600000024	94	13.5	0.300000012	8.770000458	10.69999981	31.89999962	34	1.399999976	15.30000019	31.29999924	6	0.5	4.199999809	434	47	1.799999952
0	1	2	104.75	38.79999924	116.9375	55.125	75.3125	9	0	1	0	6.900000095	4.099999905	11.5	72	1	12.5	41	1.399999976	264	18.60000038	-0.163039609	5.155992315	9.899999619	28.89999962	34	1.200000048	14.19999981	27.89999962	32	1.200000048	4.800000191	474	45	1.399999976
0	1	2	122	39.09999847	114.3333359	72.04166412	89.08333588	3	0	0	1	6.900000095	4.920000076	15.10000038	49	1.200000048	13.80000019	16	1	104	10.80000019	0.345600009	7.970399857	12.60000038	31.29999924	36.09999847	1.299999952	15	72.09999847	13	0.800000012	4.684383746	456	49	2
0	1	2	69.3	21	110.875	57.875	75.375	6	0	1	1	7.5	3.089999914	9.699999809	76	0.899999976	9.399999619	27	1.899999976	165	13.5	0.560000002	11.18999958	12.10000038	31.70000076	32.79999924	1.600000024	17.79999924	33.59999847	21	1.799999952	4.099999905	406	46	5.699999809
0	1	2	79.55	26	116.375	50.83333206	68.25	1	0	0	0	9.399999619	4.849999905	14.80000019	55	1.100000024	12.10000038	15	0.899999976	80	29.20000076	0.560000002	12.47999954	12	31	33.79999924	1.600000024	17.5	39	11	0.699999988	4.199999809	368	45	2.099999905
0	1	1	83.65	27.29999924	101.8461533	55.53845978	68.92308044	5	0	0	0	4	4.570000172	14.10000038	63	1	10.60000038	14	1	91	7.099999905	0.150000006	2.690000057	10.30000019	31.79999924	34.29999924	1.299999952	13.80000019	44.79999924	13	0.699999988	4.5	382	52	2.299999952
0	1	2	61.8	27.10000038	124.75	39.34999847	65.55000305	2	0	1	1	8.699999809	3.74000001	10.5	62	0.899999976	10.19999981	21	0.699999988	145	9.399999619	0.046730168	2.97862363	8.100000381	28.70000076	32.29999924	1.100000024	12.10000038	33.09999847	17	0.600000024	4.5	386	46	1.5
0	1	2	63.15	27.5	109.4074097	45.22222137	66.59259033	4	0	1	1	5.099999905	3.279999971	9	28	1.100000024	11.5	43	1.5	96	12.5	0.129999995	9.75	11.39999962	28.79999924	33.09999847	1.799999952	19.89999962	35.90000153	27	1.100000024	4.400000095	269	36	3.5
0	1	1	85.4	29.89999962	112.25	61.08333206	74.25	5	0	0	0	4.199999809	4.610000134	14.10000038	53	1.100000024	12.39999962	19	1.200000048	130	13.89999962	0.469999999	11.92000008	12.30000019	31	31.20000076	1.5	16.5	28.20000076	18	1.200000048	4.5	407	49	2.599999905
0	1	2	73.4	25	103.9666672	48.76666641	73.421875	1	0	0	1	7.800000191	4.059999943	12.19999981	62	1	11.19999981	19	1.200000048	142	12.69999981	0.219999999	4.400000095	12.30000019	30.70000076	34.20000076	1.399999976	15.69999981	63.90000153	16	1	4	470	45	2.400000095
0	1	1	105	32.40000153	115.4117661	64.94117737	82.8235321	4	0	0	0	4	4.46999979	14.19999981	39	1	10.89999962	13	1.200000048	144	6.5	0.4991064	14.01643851	14.5	32.20000076	34.29999924	1.200000048	13.10000038	65.69999695	15	1.200000048	4	455	49	1.299999952
0	1	3	130.2	38.70000076	98.98275757	47.5	72.2142868	3	0	1	0	9.100000381	3.470000029	10.5	71	1.100000024	11.60000038	31	5.5	161	24.5	0.597678299	7.235915179	11.30000019	31	32	1.399999976	15.10000038	28.29999924	28	5.5	5.300000191	516	51	3.5
0	1	3	108.5	39	117.8181839	55.40909195	73.27272797	7	0	1	0	11.39999962	3.430000067	10.69999981	80	1.259900808	13.30329012	51	7.400000095	176	13.30000019	0.391061885	6.766925786	10.60000038	30.39999962	34.40000153	1.5	17	57.29999924	26	4.900000095	4.300000191	234	55	1.799999952
0	1	2	82.85	24.79999924	113.6111145	54.05555725	72.66666412	3	0	0	1	9.399999619	3.400000095	10.19999981	86	1.200000048	12.60000038	28	0.899999976	96	15	0.519999981	6.239999771	10.89999962	30.70000076	32.40000153	1.5	16.79999924	34.5	35	1.100000024	5	479	50	2.5
0	1	2	88.2	29	115.2142868	51.92856979	71.2857132	3	0	1	0	8.300000191	4.099999905	13.69999981	75	1.229862785	13.92015619	13	0.800000012	202	15.39999962	0.230000004	9.300000191	12.80000019	33.29999924	33.40000153	1.200000048	13.30000019	27.89999962	11	0.800000012	4	301	51	1.600000024
0	1	2	88.85	31.89999962	114.9166641	65.66666412	83.72727203	1	0	0	1	9	4.409999847	13.80000019	116	1.399999976	15.69999981	15	0.699999988	78	18.20000076	0.239999995	6.78000021	12.10000038	32.5	33.29999924	1.899999976	20.29999924	33.90000153	12	0.600000024	4.228023751	464	47	2.099999905
0	1	1	78	26.5	108.2799988	55.95999908	74.76000214	3	0	0	0	7.300000191	4.170000076	13.19999981	73	1	10.39999962	15	0.800000012	93	15.39999962	0.379999995	6.550000191	11.10000038	32.59999847	34.79999924	1.200000048	13.19999981	27.39999962	16	0.800000012	4.099999905	501	44	1.700000048
0	1	3	69.85	20.29999924	101.8947372	52.26315689	66.68421173	8	0	0	1	18.60000038	3.950000048	11.30000019	41	1.399999976	15.69999981	25	0.800000012	128	45.79999924	0.910000026	28.09000015	10.30000019	29.20000076	33.90000153	2.200000048	24.60000038	37.90000153	28	1.299999952	4.599999905	224	47	9.899999619
0	1	2	82	35.5	110.7857132	61.3571434	77.64286041	5	0	1	0	6.099999905	4.46999979	13.10000038	80	1	11.19999981	14	0.699999988	136	12.39999962	0.600000024	7.46999979	9.100000381	29.5	33.59999847	1.200000048	13.39999962	31.39999962	15	0.600000024	4.199999809	424	36	2.700000048
0	1	1	83.7	31	115	54.79999924	72	8	0	1	0	7.900000095	5.050000191	14.69999981	56	1.200000048	12.5	22	1.200000048	152	15.89999962	0.310000002	9.409999847	13.60000038	29.10000038	33.20000076	1.799999952	19.89999962	52.90000153	21	1.100000024	4.400000095	369	44	2.400000095
0	0	0	84.75	27.5	110.1111145	57.33333206	73.44444275	4	0	1	0	7.400000095	5.480000019	14	52	1.100000024	11.69999981	14	1	177	15.89999962	0.219999999	9.579999924	9.199999809	26.29999924	34.09999847	1.299999952	14.19999981	34.20000076	12	0.899999976	3.617048261	396	50	2.700000048
0	1	2	81.6	28	106.9032288	52.93548203	70.48387146	3	0	0	1	5.400000095	4.179999828	13.39999962	99	1.100000024	12.60000038	21	1	126	5.599999905	0.105599999	3.709199905	10.5	33.20000076	35.5	1.5	16.70000076	55.59999847	14	0.5	4	407	48	2.299999952
0	0	0	97.35	38.29999924	101.2105255	58.36841965	70.80000305	6	0	1	0	7.400000095	5.849999905	13.80000019	121	1.100000024	11.69999981	17	0.899999976	276	17.20000076	0.829999983	13.21000004	10.5	23.5	31.39999962	1.299999952	13.69999981	32.70000076	11	0.699999988	4.5	302	54	4.400000095
0	1	2	90.35	34.90000153	100.9642868	62.1071434	74.25	4	1	1	0	8.600000381	4.199999809	12.39999962	48	1.100000024	12.39999962	24	1.200000048	171	19.10000038	0.629999995	9.699999809	10.80000019	30	33.29999924	1.399999976	15.39999962	25.60000038	17	1.100000024	4.199999809	302	39	2.900000095
0	1	1	90.3	68.69999695	113.68293	62.24390411	79.17073059	8	0	1	1	8.600000381	4.199999809	12.60000038	65.48281269	1.100000024	11.89999962	35	1.5	128	12.80000019	0.157700002	7.221000195	12.69999981	29.5	32.90000153	1.5	16.29999924	65	38	1.5	4.699999809	426	56	2.400000095
0	1	2	91.15	33.09999847	90.55555725	55.66666794	67.83333588	5	1	0	1	5.099999905	4.360000134	13.39999962	61	1.100000024	12.10000038	19	0.699999988	85	10	0.479999989	7.610000134	11.60000038	31.39999962	33.90000153	1.200000048	13.19999981	34.5	14	0.699999988	4.199999809	355	50	2.5
0	1	3	70.95	32	126	41.40000153	67.3666687	4	0	0	1	3.599999905	3.230000019	8.899999619	127	1.399999976	14.60000038	32	1.600000024	72	3	-0.176649664	-0.539768191	7.699999809	27.20000076	30.79999924	1.5	16.20000076	74.59999847	26	1.299999952	4.5	431	37	2.099999905
0	0	0	96.25	29.60000038	105.7894745	56.31578827	71.68421173	3	0	0	1	11.69999981	4.25	13.10000038	61	1.299999952	13.69999981	12	0.600000024	139	15.19999981	0.929946398	14.77231094	13.30000019	30.70000076	35.59999847	1.700000048	18.79999924	51.40000153	12	0.800000012	3.900000095	323	46	1.799999952
0	0	0	73	23.20000076	109.9444427	57.05555725	72.8888855	6	0	0	1	5.900000095	4.699999809	14.30000019	58	1.200000048	13.39999962	18	0.699999988	86	16.79999924	0.230000004	13.5	12.5	30	32.90000153	1.600000024	17.79999924	49.20000076	19	0.699999988	5.395784836	380	55	1.799999952
0	1	2	95.45	30.20000076	105.7647095	55.70588303	69.76470947	4	0	0	0	7.800000191	4.360000134	14.19999981	42.61322304	1	11.10000038	16	1	111	9.5	0.400000006	4.880000114	12.80000019	33	35.70000076	1.399999976	15.69999981	56.59999847	16	1.100000024	4.5	359	43	1.799999952
0	0	0	74.1	21.5	114.7368393	65.63157654	81.34210205	4	0	0	0	6.199999809	4.159999847	13.19999981	48	1	10.69999981	14	0.800000012	133	7.599999905	0.203500003	4.256999969	10.10000038	31.39999962	33.09999847	1.5	16.29999924	78.80000305	11	0.800000012	4.199999809	401	48	5.300000191
0	1	1	107.7666667	33.70000076	101.7058792	57.23529434	72.88235474	5	1	1	0	7.599999905	4.690000057	13.39999962	19.62873322	1.100000024	12	35	2.400000095	163	8.699999809	0.095200002	4.676000118	12.10000038	29.10000038	34.59999847	1.5	16.20000076	60.59999847	32	2.400000095	4.900000095	433	45	1.399999976
0	1	2	102.75	28.89999962	108.5500031	60.5	73.25	3	0	0	1	5.400000095	4.559999943	12.80000019	73	1.200000048	14.10000038	16	1	122	16.89999962	0.219699994	14.46640015	12.80000019	29.20000076	34	1.600000024	17.89999962	71	14	1	4	542	54	7.5
0	1	1	80.6	24.10000038	100	54.96666718	71.1333313	2	0	0	0	8.800000191	3.880000114	12.30000019	39.67849842	1.399999976	15.10000038	17	0.699999988	139	12.30000019	0.449999988	9.409999847	12	31.79999924	32.59999847	1.899999976	21	68.90000153	15	0.800000012	5	421	47	2.900000095
0	1	3	71.4	24	112.4800034	51.56000137	69.31999969	13	0	0	0	9.399999619	4.309999943	13.19999981	44	1.100000024	13.19999981	30	1.700000048	129	10	0.822464627	14.08605215	11.89999962	33.20000076	35.70000076	1.5	16.60000038	78.30000305	27	1.799999952	3.799999952	462	57	8.899999619
0	1	2	84.2	28.5	119.5999985	50.63999939	71.83999634	8	0	0	1	9.600000381	3.529999971	11.5	51.94483096	1.200000048	13.39999962	35	1.5	128	15.10000038	0.805800021	5.277200222	9.800000191	32.29999924	33.20000076	1.399999976	14.80000019	58.90000153	34	1.399999976	4.199999809	352	43	2.299999952
0	1	2	155	48.09999847	70.91666412	57.25	60.83333206	4	1	0	1	14.5	5.730000019	14.19999981	80	1.399999976	15.10000038	17	1.100000024	103	42.79999924	2.50999999	36.52000046	13.39999962	26.70000076	32.90000153	1.799999952	19.10000038	48.5	21	1.700000048	4.199999809	563	87	12.80000019
0	1	2	138.15	42	126.125	76.875	92.75	1	1	1	0	5.599999905	4.800000191	13.60000038	86	1.100000024	11.80000019	17	1.100000024	82	17.70000076	0.379999995	8.569999695	12.89999962	28.5	33.90000153	1.399999976	15	32.79999924	17	1.299999952	4.099999905	293	46	1.899999976
0	1	1	79.25	31.20000076	109.0999985	57.09999847	84.54545593	2	1	0	0	5.800000191	3.75	11.5	50	1	11	22	0.699999988	97	13.19999981	0.076431868	7.284429191	12.5	30.20000076	31.60000038	1.200000048	12.89999962	97.80000305	17	0.800000012	4	441	40	1.799999952
0	1	1	78.5	24.5	111.1578979	56.5263176	73.84210205	4	0	1	1	5.900000095	4.03000021	12.89999962	88	1.299999952	14.19999981	21	1.100000024	158	15	0.180000007	5.909999847	12.5	32.90000153	34.29999924	1.700000048	19.10000038	61.70000076	18	0.800000012	4.400000095	380	51	2.099999905
0	1	2	101.7	30.79999924	114.4444427	61.55555725	74.44444275	7	0	0	0	9.399999619	5.170000076	15.30000019	54	1.100000024	12.39999962	11	1	159	12.69999981	1.120000005	8.31000042	11	30.20000076	33.29999924	1.5	16.60000038	30.79999924	12	1	4.099999905	319	41	1.799999952
0	1	3	124.45	37.5	89.94444275	50.72222137	62.66666794	10	1	0	1	7.699999809	4.059999943	12.39999962	152	1.5	16.79999924	13	0.800000012	109	28.39999962	1.120000005	17.68000031	9.5	30.79999924	30.89999962	1.700000048	18.79999924	53.20000076	15	1	4.173393991	325	60	4.800000191
0	0	0	79.6	24	101.7297287	56.13513565	73.78378296	2	0	0	1	7	4.900000095	15	64	1.100000024	11.5	16	0.800000012	101	13.89999962	0.610000014	9.039999962	12.30000019	30.89999962	34.5	1.299999952	14.39999962	73.90000153	12	0.600000024	4	412	50	1.799999952
0	1	2	79.9	25.79999924	100.71875	46.5	61.41935349	1	0	1	0	8.300000191	4.789999962	14.10000038	62	1.399999976	15.10000038	31	1.399999976	133	10.30000019	0.452316448	11.84795853	12	29.89999962	34.20000076	1.299999952	14.89999962	106.4000015	22	1.200000048	4.199999809	397	44	1.899999976
0	0	0	85.7	34.59999847	113.1315765	64.86842346	79.39473724	2	1	0	0	6.199999809	4.329999924	13.30000019	66	1.100000024	12.19999981	15	0.800000012	91	16.89999962	0.411000013	9.315999985	11.39999962	28.29999924	39.09999847	1.399999976	15	26.70000076	17	0.800000012	4	498	37	1.5
0	1	1	98.25	29.70000076	98.125	52.6875	68.59375	1	0	0	1	6	4.519999981	14.80000019	83	1.299999952	13.89999962	16	1	122	16.60000038	0.75999999	11.90999985	13.10000038	34	35	1.5	16.5	60.09999847	21	1	4.5	286	47	3.200000048
0	1	1	75	24.10000038	102.1764679	56.17647171	73.47058868	2	0	0	0	6.800000191	4.090000153	12.30000019	41	1.100000024	12	16	0.699999988	94	12.10000038	0.200000003	3.089999914	9.699999809	30.20000076	33.29999924	1.5	16.79999924	30.20000076	12	0.600000024	3.700000048	483	47	1.200000048
0	1	1	118	37.40000153	123.3000031	50.29999924	69.30000305	5	1	1	1	16.20000076	3.730000019	11.5	69	1.200000048	12.80000019	17	1	122	32.79999924	0.939999998	20.56999969	10.30000019	31.60000038	33.29999924	1.600000024	17.39999962	57	15	0.899999976	4.300000191	394	52	2.400000095
0	1	2	75.4	27.20000076	107	59.6428566	73.85713959	4	0	1	0	7.800000191	4.03000021	12	216	1.100000024	11.80000019	41	1.700000048	170	20.60000038	0.688357798	11.77337319	11	29.70000076	31.79999924	1.600000024	16.60000038	43.20000076	43	1.700000048	5.099999905	455	57	2.900000095
0	1	2	117.25	34.29999924	115.1176453	50.05882263	66.76470947	5	0	1	0	6.900000095	5.03000021	14.80000019	51	1.100000024	12	23	0.899999976	125	16	0.416000009	13.34399986	15.30000019	30.5	37.70000076	1.299999952	14.60000038	29	24	1	4.699999809	413	52	1.700000048
0	0	0	83.5	25.79999924	112.6842117	58.10526276	75.57894897	1	0	0	0	6.099999905	4.46999979	13.89999962	70	1.100000024	11.69999981	10	0.699999988	89	7.900000095	0.319999993	2.910000086	10.39999962	31.89999962	34.20000076	1.5	16.20000076	45.5	12	0.5	4	475	40	2
0	0	0	88.25	25.20000076	103.25	59.33333206	73.5	6	0	0	1	7.800000191	3.710000038	11.69999981	75	1.200000048	12.60000038	8	0.699999988	104	17.60000038	-0.182997696	8.974949845	9.699999809	31.89999962	32.79999924	1.600000024	17.5	63.09999847	6	0.600000024	3.400000095	374	38	2
0	0	0	73.75	26.10000038	113.0714264	65	80.85713959	5	0	0	0	6.699999809	4.460000038	13.80000019	73	1.100000024	12	16	1.200000048	100	8	0.340000004	5.829999924	14.30000019	32	33	1.399999976	14.80000019	64.30000305	11	1	4.300000191	494	45	2
0	1	1	122	43.90000153	105.2105255	62.21052551	78.47368622	4	1	1	1	4.800000191	3.849999905	11.19999981	50	1	10.69999981	17	0.899999976	121	12.89999962	0.569999993	7.78000021	9.699999809	29.60000038	33.70000076	1.399999976	15.69999981	59.90000153	16	0.699999988	4.599999905	316	51	3.099999905
0	0	0	60.4	27.20000076	115.3000031	67.69999695	84.19999695	4	0	0	1	6.199999809	4.210000038	12.30000019	76	1.299999952	13.5	21	0.800000012	163	10.69999981	0.482548084	6.827297135	10	29.60000038	32.5	1.5	16	27.79999924	19	0.699999988	4.900000095	367	49	2.5
0	1	1	66.5	23.10000038	117.8399963	51.36000061	76.72222137	4	0	0	0	3.700000048	3.75999999	12.30000019	44	1.100000024	11.80000019	18	0.600000024	81	11.60000038	0.150000006	4.900000095	11.5	32.79999924	33.29999924	1.399999976	15.19999981	37.09999847	22	0.699999988	4.300000191	338	49	2.299999952
0	1	2	74.05	32.40000153	110.8799973	64.68000031	83.80000305	1	1	1	0	6.300000191	5.010000229	14.30000019	117	1.100000024	11.60000038	13	0.699999988	140	15.80000019	0.270000011	8.619999886	12.19999981	30	35.20000076	1.700000048	18.60000038	34.79999924	11	0.5	4.394322219	602	39	2.099999905
0	1	2	97.4	12.69999981	114.4000015	63.75999832	80.95999908	10	0	0	1	6.599999905	5.579999924	17.20000076	83	1.200000048	12.60000038	19	1	128	14.39999962	0.163800001	8.135399818	15.10000038	32	37.79999924	1.600000024	17.10000038	57.90000153	19	1	4.099999905	488	48	2.099999905
0	1	1	95.05	33.40000153	110.8235321	63.88235474	80.47058868	4	0	0	1	4.900000095	4.659999847	15.5	60	1.179702332	12.38863226	10	0.899999976	156.1477588	11.30000019	0.409999996	8.029999733	11.89999962	31.39999962	35.20000076	1.100000024	12.30000019	26.79999924	11	0.800000012	4.300000191	362	49	3.900000095
0	1	2	114.8	36.29999924	108.375	53	70.0625	7	0	1	0	5.699999809	2.829999924	9	110	1.100000024	11.39999962	28	1.700000048	181	15	0.469999999	12.02999973	8.800000191	32.5	32.70000076	1.399999976	15.60000038	78.59999847	27	1.399999976	4.300000191	468	55	3.700000048
0	0	0	82	27.39999962	112.5882339	68.47058868	83.70587921	6	0	0	0	7.800000191	4.460000038	14	77	1	10.80000019	13	1	111	16	0.228599995	10.41399956	14	31.29999924	34.70000076	1.399999976	14.89999962	53.59999847	14	1	4.5	437	55	1.299999952
0	1	2	116.35	33.40000153	95.71052551	57.21052551	68.38095093	7	1	0	0	8.899999619	4.940000057	15.80000019	62	1.100000024	11.60000038	13	1	198	28.10000038	0.670000017	18.56999969	12.30000019	32.5	35	1.399999976	14.69999981	34.70000076	13	1	4.800000191	423	48	4.800000191
0	0	0	97.2	29.39999962	111.1666641	64.08333588	78.08333588	7	0	0	0	7.699999809	4.650000095	14.60000038	41	1	10.5	21	0.899999976	116	19.39999962	0.67900002	16.25720024	13.30000019	30.89999962	33.5	1.299999952	14.10000038	27.5	16	1	4.599999905	330	48	2.5
0	1	2	86.8	35.79999924	118.2777786	55.94444275	75.94444275	5	1	1	0	8.300000191	3.940000057	10.69999981	90	1	10.30000019	35	1.200000048	182	9.300000191	0.126000002	3.869999886	8.5	27.5	33.09999847	1.200000048	12.69999981	29.39999962	22	0.800000012	4.800000191	377	58	3.799999952
0	0	0	72	24.10000038	112.4736862	65.21052551	79.84210205	2	0	1	0	16.5	3.119999886	10.80000019	338	1.100000024	11.89999962	16	0.800000012	449	33.5	0.569999993	24.30999947	9.600000381	35.09999847	32.5	1.299999952	14.60000038	41	19	0.600000024	5.099999905	328	57	2.599999905
0	1	3	70.15	30.10000038	100.5833359	54.41666794	69.1388855	10	0	0	1	7.199999809	2.779999971	9	55	1.799999952	20.10000038	41	1.700000048	182	14.30000019	0.560000002	8.119999886	7	31.70000076	33.79999924	2	22	41.79999924	33	1.299999952	4.400000095	472	50	2.099999905
0	1	1	54.2	23	117.3499985	66.94999695	84.34999847	2	0	1	0	8.199999809	4.21999979	13.30000019	69	1	11.10000038	14	0.699999988	104	10.10000038	0.239999995	5.570000172	13.10000038	32.5	35.79999924	1.399999976	15.60000038	139.1000061	20	0.699999988	3.799999952	453	45	3.299999952
0	1	3	101.2	34.70000076	105.8823547	52.47058868	71.76470947	3	0	1	1	4.900000095	4.460000038	13.80000019	67	1.100000024	11.89999962	18	0.899999976	122	12.5	0.430000007	9.460000038	14.60000038	31.39999962	34.5	1.200000048	13.60000038	70.40000153	20	0.899999976	4.199999809	415	45	2.900000095
0	1	2	74.1	30	117.0476227	63	80.57142639	2	0	0	0	5.699999809	4.119999886	11.89999962	84	1.100000024	11.69999981	15	0.899999976	92	13.5	0.310000002	6.71999979	12.19999981	29.79999924	33.5	1.399999976	15.69999981	35.59999847	19	1.100000024	4.199999809	410	46	2
0	1	2	109	35.70000076	121.75	57.08333206	73.25	5	0	1	0	5.099999905	4.590000153	13.19999981	65	1.399999976	15.30000019	16	0.699999988	96	8.800000191	0.140000001	5.590000153	11.19999981	29.20000076	33.09999847	1.799999952	19.39999962	68.59999847	17	0.800000012	4.858120031	442	50	2.400000095
0	1	2	101	42.90000153	108.7083359	67.66666412	81.95833588	4	0	0	0	7.199999809	3.349999905	10.19999981	67	1	10.80000019	24	1.200000048	90	15	0.779999971	6.889999866	8.600000381	30.10000038	32.09999847	1.299999952	14.19999981	35.5	21	1.100000024	5.099999905	429	45	3.099999905
0	1	2	89.3	31.79999924	103.5638275	56.29787064	69.44680786	1	0	0	0	10.80000019	4.079999924	13.10000038	67	1.399999976	15.10000038	16	0.899999976	122	6.900000095	0.28245608	2.12793836	11.5	34.09999847	34.09999847	1.399999976	16.10000038	89.80000305	11	0.600000024	4.599999905	376	40	2.599999905
0	0	0	66	20.20000076	111.4347839	55.95652008	83.08695984	2	0	0	0	4.900000095	4.070000172	11.69999981	40	1	10.80000019	11	0.600000024	87	12.89999962	0.25	5.230000019	11.10000038	29.29999924	32.59999847	1.399999976	14.80000019	36.79999924	11	0.600000024	3.900000095	421	41	1.299999952
0	1	2	74.15	25.79999924	123.9000015	52.5	74.40000153	2	0	0	0	10.60000038	3.869999886	11.60000038	49	1	11.19999981	23	1.299999952	99	21.60000038	0.389760339	14.77722755	10.10000038	30.20000076	32.90000153	1.299999952	13.69999981	77.19999695	16	1	4	350	40	1.899999976
0	1	2	68.75	26.10000038	118.875	69.54166412	84.625	3	0	0	0	9	2.680000067	8	214	1.299999952	14.39999962	22	1.399999976	111	24	0.379999995	16.62999916	10.60000038	30.60000038	32	2.200000048	24	34.90000153	14	1.100000024	4.900000095	460	46	2
0	0	0	77	25.89999962	117	64.76470947	80	6	0	1	0	5.300000191	4.480000019	13.19999981	66	1.100000024	12.39999962	20	1.200000048	106	10.80000019	0.150000006	5.289999962	12.69999981	29.70000076	32.40000153	1.600000024	16.89999962	150	21	1.299999952	4.400000095	424	49	2.900000095
0	1	2	105.55	37.09999847	113.8518524	59.48147964	73.77777863	6	1	0	0	8.199999809	4.400000095	13.19999981	62	1.100000024	11.39999962	27	1.299999952	148	21.10000038	0.810000002	16.67000008	11	31.29999924	33.70000076	1.399999976	14.80000019	27	27	1.5	4.599999905	337	53	2.5
0	1	1	96.75	31.89999962	125.1071396	58.8928566	75.35713959	1	0	0	1	5.5	4.599999905	13.30000019	91	1.100000024	11.80000019	15	0.800000012	128	18.79999924	0.280000001	14.64000034	11	30	33.20000076	1.600000024	17.89999962	42.90000153	16	0.899999976	4.599999905	429	64	2.099999905
0	1	1	65	24.70000076	100.7333298	48.33333206	62.73333359	2	0	0	1	6.599999905	4.559999943	13.5	21.35422134	1	11	21	0.899999976	121	16.39999962	0.660000026	8.079999924	10.5	29.70000076	32.79999924	1.600000024	17.29999924	64.90000153	14	0.699999988	3.400000095	412	39	4.099999905
0	0	0	65.1	25.89999962	108.4375	58.625	75.9375	6	0	0	0	6.5	4.800000191	14.5	76	1	10.89999962	23	1.100000024	101	14.10000038	0.720000029	11.52000046	11.5	30.70000076	33	1.5	16.5	49.79999924	24	1	4.199999809	510	45	2.5
0	1	1	99.1	27.70000076	107.4545441	57	71.54545593	9	0	0	1	7.699999809	4.059999943	11.80000019	78	1.200000048	12.5	24	1.600000024	122	15.80000019	0.239999995	12.10000038	10.89999962	29.20000076	32.20000076	1.399999976	15	25.70000076	21	1.200000048	4.800000191	318	48	2
0	1	2	68.45	29.70000076	119.4074097	60.14814758	79.81481171	3	0	1	0	4.900000095	3.75	10.19999981	73	1.100000024	12.69999981	24	1	91	8.600000381	0.26052101	14.13620754	10.60000038	28.10000038	33.59999847	1.100000024	13.5	32.09999847	28	1.200000048	4.400000095	399	48	3.599999905
0	1	2	85.5	26.5	109.5	71.19999695	85.30000305	1	0	1	0	6.5	4.769999981	14.60000038	75.79081752	1.100000024	11.60000038	17	0.699999988	128	13.19999981	0.49000001	9.31000042	13.10000038	30.70000076	33.79999924	1.399999976	15.19999981	70.40000153	20	0.699999988	4.300000191	456	38	2.099999905
0	1	2	97.8	29.79999924	107.0909119	53.54545593	71.72727203	2	0	1	1	8.899999619	4.119999886	12.30000019	95	1.251715044	14.02599639	17	1.100000024	160	20.60000038	0.75999999	9.029999733	11.39999962	30.20000076	33.70000076	1.600000024	17.79999924	76	17	1	4.599999905	369	43	1.600000024
0	0	0	77.3	24.5	98.76470947	61.52941132	79.47826385	3	0	0	0	8.800000191	4.699999809	14.10000038	41	1	11.10000038	19	1.200000048	105	33.20000076	1.22360003	20.4022007	11.89999962	29.5	34.5	1.600000024	17.89999962	25.60000038	18	1.100000024	3.700000048	465	55	5.5
0	1	2	105.55	27.89999962	106.5714264	51.2857132	67.07142639	9	0	0	1	16.10000038	4.28000021	13.39999962	55	1.100000024	12.10000038	19	1	93	27.20000076	0	21.21999931	10.80000019	31.39999962	31.60000038	1.5	16.10000038	30.89999962	16	0.899999976	5.099999905	396	47	1.700000048
0	1	3	75	21.29999924	103.5238113	60.47618866	83.19047546	2	0	0	1	8.699999809	4.03000021	12.60000038	47	1.299999952	13.89999962	18	1	95	5.199999809	0.390817895	2.000265129	6.900000095	30.5	32.70000076	1.399999976	15.10000038	150	17	0.899999976	3.700000048	406	33	0.267295891
0	0	0	103.35	28.60000038	101.4285736	55.1428566	70.57142639	4	0	0	0	6.900000095	4.5	15.19999981	62	0.899999976	10.19999981	19	0.899999976	100	12.69999981	0.432000011	7.85160017	12.5	33.79999924	35.5	1.299999952	14.39999962	61.40000153	14	0.699999988	4.099999905	427	56	2.299999952
0	1	2	93.95	31.20000076	104.3928604	55.4642868	69.64286041	1	0	0	1	4.400000095	3.650000095	11.19999981	89	1.100000024	11.39999962	29	1.299999952	91	12.60000038	0.441000015	10.38239956	9.800000191	31	34.20000076	1.299999952	14.39999962	33.09999847	21	0.899999976	4.400000095	408	45	2.599999905
0	0	0	88	27.79999924	116.625	58.5	75.8125	5	0	1	0	6.699999809	4.570000172	13.30000019	67	1.100000024	11.5	14	0.899999976	187	19	0.300000012	12.52000046	12.19999981	29.5	33.29999924	1.299999952	14	25.70000076	13	1	4.400000095	367	53	7.400000095
0	0	0	78.45	26.5	107	62.8571434	78.125	5	0	0	1	8.5	3.900000095	10.80000019	93	1.100000024	12.10000038	16	0.899999976	144	19	0.618254529	14.15089035	10.19999981	28.20000076	32.5	1.399999976	15.60000038	68.19999695	13	1	3.400000095	453	47	4.099999905
0	0	0	66.45	24.89999962	105.8666687	49.06666565	77.1388855	2	0	1	0	10.19999981	5.46999979	16.79999924	94.13946009	1	10.80000019	20	0.899999976	233	8.5	0.63949258	1.138838789	14.19999981	31	34.90000153	1.299999952	14.30000019	32.70000076	16	0.699999988	5.300000191	499	45	2.900000095
0	1	2	64.4	24.39999962	134.7307739	52.57692337	76.2142868	10	0	0	1	7.900000095	3.589999914	11	103	1.200000048	12.89999962	24	0.800000012	118	15.10000038	0.970000029	12.46000004	9.699999809	31.5	32.20000076	1.700000048	18.29999924	37.79999924	17	0.800000012	4.300000191	365	51	5.900000095
0	1	1	97	31.60000038	112.6666641	53.72222137	71.6111145	6	0	1	0	15.30000019	4.860000134	14.39999962	68	1.100000024	12.10000038	28	1.399999976	156	19.29999924	0.879999995	15.43999958	14.89999962	30	33.59999847	1.299999952	13.80000019	70.19999695	22	1.600000024	4.300000191	375	48	1.299999952
0	1	2	101	28.5	103.6842117	58.68421173	85.15789795	1	0	0	0	6	4.659999847	14.69999981	64	1	10.89999962	18	1	102	12.19999981	0.370799989	8.538700104	14	32.09999847	36.70000076	1.399999976	14.60000038	30	18	1.100000024	4.199999809	317	47	1.700000048
0	1	1	93.75	29.79999924	116.1764679	59.88235474	78.11764526	4	0	0	0	7.699999809	4.139999866	12.80000019	122.9545208	1	11.10000038	22	1	117	21.60000038	0.389999986	6.449999809	12.10000038	31.20000076	32.90000153	1.399999976	15.80000019	35.40000153	17	0.899999976	4.199999809	374	50	1.700000048
0	1	1	84.3	13.80000019	117.0666656	59.59999847	75.59999847	6	0	0	0	6.5	4.190000057	12.89999962	20.76751159	1.100000024	12.60000038	21	1.899999976	99	9.800000191	0.342999995	8.212400436	14.19999981	30.79999924	34.20000076	1.200000048	14.30000019	35	17	1.600000024	6.800000191	372	45	1.899999976
0	1	1	105.65	30.5	117.6190491	65.04762268	81.33333588	4	0	0	1	3.700000048	4.53000021	14.10000038	66	1	11.10000038	15	0.899999976	119	7.5	0.620000005	3.950000048	11.60000038	32.40000153	35.29999924	1.100000024	12.39999962	31.5	15	1	4	412	45	2.299999952
0	0	0	87.2	24.70000076	115.217392	66.6521759	85.43478394	4	0	1	1	6.400000095	3.5	9.800000191	76	1.700000048	18.60000038	29	1.399999976	93	12.5	0.203341558	9.070770821	9.399999619	29.39999962	33.90000153	1.600000024	17.60000038	49.79999924	23	1.200000048	4.800000191	400	46	1.5
0	1	1	76.95	19.5	112.8275833	64.44827271	86.3666687	3	0	1	0	14.39999962	4	12.60000038	83	1	11.60000038	58	1.600000024	411	12.80000019	0.187015581	-2.197918729	8.399999619	32.90000153	34.90000153	1.200000048	14	37.90000153	17	0.800000012	4.300000191	508	46	2.700000048
0	1	2	109.45	38.90000153	106.7142868	55.8571434	73.85713959	7	0	0	1	9.699999809	4.010000229	12	53.873056	1.100000024	11.5	25	1.299999952	135	18.79999924	0.573838282	5.02303787	8.300000191	29.60000038	34.79999924	1.299999952	14.10000038	61.79999924	18	1	5	366	48	1.700000048
0	1	2	98.65	27.20000076	115.75	56.5	73	5	0	0	0	8.399999619	4.619999886	14	49	1.600000024	17.39999962	24	1.200000048	97	23.89999962	0.519999981	15.47000027	12.80000019	30.79999924	33.5	1.899999976	21.29999924	84.69999695	20	1.200000048	4.5	321	47	2.799999952
0	1	2	66.55	20	123	57.06666565	77.46666718	4	0	0	0	4.800000191	3.089999914	10.5	98	1.200000048	13.10000038	17	1.399999976	105	10.39999962	0.219999999	1.769999981	9.600000381	34.29999924	33.79999924	1.700000048	18.10000038	75.90000153	14	1.100000024	5	416	42	2.299999952
0	0	0	106.95	31.89999962	123.9000015	64.5	82.09999847	5	0	0	0	9.199999809	4.389999866	12.89999962	105	1.299999952	13.80000019	21	1.700000048	180	18.70000076	0.649999976	10.69999981	9.899999619	29.89999962	34.59999847	1.700000048	17.89999962	44.59999847	24	1.899999976	4.699999809	402	47	1.200000048
0	1	3	86	31.70000076	120.4545441	43.81818008	67.8181839	5	0	1	1	3.299999952	3.599999905	11.19999981	291	1.799999952	19.60000038	89	4.599999905	232	7.5	0.397500008	6.202499866	11.19999981	30.5	33.40000153	1.5	16.89999962	32.59999847	88	4.5	4.300000191	438	43	1.899999976
0	1	1	99.2	25	113.5	63.88888931	79	5	0	0	0	3.900000095	4.349999905	14.30000019	85	1.200000048	13.5	20	1.100000024	83	9.600000381	0.409999996	6.420000076	12.19999981	33.20000076	33.59999847	1.399999976	15.80000019	38	12	0.699999988	4.300000191	431	36	2.599999905
0	1	2	49.3	20.29999924	126.9523773	62.90476227	85.1818161	4	0	0	1	7.300000191	5.619999886	11.89999962	163	1.100000024	11.5	36	1.100000024	123	15.89999962	0.476999998	12.03629971	9.399999619	22.60000038	31.70000076	1.600000024	17.10000038	27.29999924	30	0.800000012	3.700000048	447	52	2.400000095
0	0	0	59.5	21	147.3529358	48.17647171	83.23529053	1	0	0	0	5.300000191	3.210000038	11.89999962	61	1	10.80000019	15	0.899999976	92	7.099999905	-0.101904289	2.789972827	11.69999981	37.29999924	35.70000076	1.100000024	12.10000038	38.09999847	22	0.899999976	4.400000095	439	46	1.600000024
0	1	2	117.25	38.09999847	115.9333344	58	74.33333588	6	0	0	1	6.599999905	5.130000114	15.19999981	34	1.100000024	12.19999981	19	1.100000024	94	20.20000076	0.620000005	17.39999962	13.60000038	29.70000076	34.5	1.299999952	14.10000038	32.40000153	16	1.100000024	4.199999809	407	54	3.700000048
0	1	2	89	25	116.8148117	66.74073792	83.37036896	4	0	0	1	7.400000095	4.369999886	13	77	1.299999952	14.5	20	1.399999976	140	20.10000038	0.689999998	10.57999992	13	30.20000076	34.29999924	1.799999952	19.70000076	39.40000153	15	1	3.93510488	472	39	2.400000095
0	1	2	114	36.5	109.0476227	63	77.42857361	9	0	0	0	6.099999905	4.5	13.5	44	1.299999952	14.19999981	26	1.700000048	117	9.600000381	0.449999988	6.429999828	11.39999962	30.10000038	33.29999924	1.600000024	17.10000038	28.79999924	18	1.200000048	4.599999905	409	48	2.299999952
0	1	3	101.5	34.09999847	98.59999847	48.79999924	62.40000153	5	0	0	1	8	5.130000114	13.69999981	90	1.100000024	12.39999962	23	1.299999952	113	16.29999924	0.280000001	9.819999695	11.30000019	28.10000038	33.29999924	1.399999976	15	42.90000153	15	1.299999952	4.974697297	346	50	4.099999905
0	1	2	114.25	42.09999847	115.4166641	53.33333206	72.41666412	5	0	0	1	7.400000095	4.480000019	14.30000019	79	1.100000024	12.19999981	15	1.299999952	144	18.5	0.959999979	14.40999985	9.899999619	31.70000076	33.20000076	1.5	16.29999924	33.09999847	18	1.299999952	4.599999905	329	44	3.099999905
0	1	1	88.7	32	106.5	49.03333282	69	4	1	0	0	13.5	3.950000048	11.30000019	120	1.100000024	13.19999981	12	0.899999976	106	25.29999924	0.647197773	14.55924561	10.39999962	28.39999962	32.90000153	1.299999952	15.10000038	37.70000076	14	0.699999988	4.5	360	68	2.900000095
0	1	3	103	43	100.5294113	52.29411697	68	5	1	1	1	6.300000191	3.00999999	9.300000191	60	1.100000024	12.30000019	25	1.100000024	104	16.89999962	0.319999993	8.420000076	8.5	30.89999962	32.79999924	1.200000048	13.5	110.3000031	23	0.899999976	4	410	43	1.5
0	0	0	67	24	124.4666672	64.66666412	84.53333282	1	0	0	0	5.800000191	3.769999981	12.5	61	1	11	12	0.699999988	92	15.19999981	0.360000014	7.340000153	12	34.20000076	36.20000076	1.200000048	12.69999981	58	12	0.699999988	4.300000191	458	45	2.099999905
0	1	1	106.7	29.29999924	105.4800034	52.75999832	70.16000366	5	0	0	1	5.599999905	2.460000038	8.300000191	106	1.200000048	13.19999981	37	1.200000048	102	16.20000076	0.289999992	6.78000021	8.800000191	34.20000076	33	1.5	16.89999962	47.29999924	29	0.899999976	5.599999905	334	46	2.700000048
0	1	2	67	28.89999962	98.91304016	45.86956406	63.86956406	9	0	0	1	9	2.910000086	7.300000191	82	1.200000048	13.5	20	0.699999988	141	21.89999962	0.860000014	14.78999996	10.39999962	27.29999924	30.60000038	1.299999952	14.30000019	87.5	14	0.800000012	4.251568291	382	46	3.799999952
0	1	2	86.85	31.79999924	120.8095245	62.42856979	82.76190186	5	0	0	1	4.599999905	3.549999952	10.89999962	55	1.299999952	14.19999981	18	1.100000024	127	7.599999905	0.620000005	5.650000095	9	31.20000076	33.59999847	1.600000024	17.20000076	36.20000076	13	0.800000012	4.199999809	354	37	2.299999952
0	1	2	99.3	36.90000153	116.8499985	61.95000076	79.31578827	9	0	0	0	6.199999809	4.480000019	14.30000019	55	1.100000024	11.60000038	17	1	119	12.69999981	0.109999999	5.199999809	13.10000038	32.20000076	35.29999924	1.799999952	20.20000076	26.60000038	12	0.699999988	4.099999905	373	46	2.299999952
0	1	1	90	32.79999924	103.5	62.5	76.5	1	1	1	0	8.800000191	4.619999886	14	62	1.100000024	12	11	0.699999988	189	17.60000038	0.689999998	13.57999992	14.19999981	30.79999924	34.59999847	1.399999976	14.89999962	26.20000076	14	0.600000024	3.900000095	335	49	1.5
0	0	0	70.3	25.70000076	114.8076935	57.69230652	75.69230652	3	0	1	0	8.199999809	4.809999943	15.19999981	99	1.100000024	11.60000038	23	0.899999976	205	12	0.200000003	7.019999981	11.30000019	32.29999924	34.79999924	1.299999952	14.5	52.29999924	19	0.699999988	4.534212596	422	69	2.5
0	0	0	63	25.5	104.625	52.5625	71.5	6	0	1	0	7.599999905	5.340000153	10.10000038	101	1.200000048	12.5	18	0.800000012	240	11.80000019	0.219999999	6.829999924	9.899999619	20.60000038	30.10000038	1.600000024	17.29999924	63.90000153	14	0.800000012	4.400000095	397	44	2.900000095
0	1	2	90.2	25.89999962	131.2608643	55.91304398	80.3478241	1	0	0	1	10.19999981	4.360000134	14.5	175	1.100000024	12.19999981	28	1	142	13.69999981	0.706699736	3.514439012	14.5	33.59999847	34.40000153	1.200000048	12.69999981	66	26	0.899999976	4.300000191	359	52	1.200000048
0	1	1	77.15	31.10000038	123.3888855	65.05555725	82.6111145	1	0	0	0	7	5.210000038	15.19999981	41.45293728	0.899999976	9.600000381	14	1.100000024	92	10	0.209999993	6.66960001	13.60000038	30.20000076	34	1.5	15.89999962	47.29999924	20	1	4	438	59	4.099999905
0	0	0	60.5	22.70000076	120.2777786	54.05555725	73.44444275	3	0	0	0	7.699999809	4.71999979	14.10000038	82	1	10.30000019	18	0.800000012	73	14	0.159999996	5.03000021	10.60000038	30	35.09999847	1.399999976	14.80000019	30.39999962	11	0.800000012	3.642609876	446	52	3.400000095
0	1	2	81.4	22.89999962	122.1333313	56.46666718	77.26667023	5	0	0	0	5.800000191	4.159999847	13.5	54	1	10.30000019	20	1.100000024	97	16.5	0.209999993	7.059999943	10.30000019	32.5	35.20000076	1.5	16.89999962	50.40000153	15	0.899999976	4.099999905	489	45	2
0	1	1	81	30.5	119.4242401	68.51515198	92.44117737	4	0	0	1	6.300000191	4.639999866	13.60000038	96.42162795	1	11.30000019	16	1	99	13.19999981	0.150000006	1.600000024	12.69999981	30.10000038	33.5	1.5	16	58.90000153	18	1.100000024	3.900000095	314	53	2.700000048
0	0	0	48.3	16.39999962	128.0833282	58.25	81.91666412	3	0	0	1	8.600000381	5.260000229	14.89999962	91	1.200000048	13.19999981	15	0.800000012	97	10.10000038	0.170000002	7.309999943	9.600000381	29.29999924	32.5	1.899999976	21	102.5999985	10	0.5	4.523644917	412	50	2.700000048
0	0	0	75.8	23.20000076	99.90476227	52	67.45454407	7	0	0	0	16.89999962	4.639999866	13.5	175	1.200000048	12.69999981	25	1.100000024	141	22.89999962	0.292400002	14.51679993	12.5	30.39999962	35.09999847	1.700000048	18.29999924	39.09999847	26	1	4.599999905	463	44	2.5
0	1	1	112	33.29999924	107.5294113	58.41176605	72.8235321	1	0	0	0	9	5.25	15.89999962	66	1.100000024	12.30000019	16	1	86	14.10000038	0.270000011	6.909999847	13.30000019	30.79999924	34.09999847	1.399999976	15	36.20000076	13	0.899999976	4.271907733	432	60	1.899999976
0	1	2	107.45	38.5	106.0689621	61.10344696	84.82758331	7	0	0	1	13.69999981	4.28000021	13.80000019	59	1.5	16.10000038	28	1	106	35.20000076	0	20.05999947	13.10000038	32.79999924	32.70000076	1.700000048	18.60000038	35.90000153	21	0.800000012	5.099999905	413	45	2.900000095
0	1	1	54	25.29999924	105	59.36363602	74.5	4	0	0	0	5.599999905	3.970000029	12.80000019	73	1	11.10000038	18	0.800000012	466	11.10000038	0.305064771	1.24547052	11.69999981	33.09999847	33.20000076	1.600000024	17.60000038	32	10	0.5	4.5	419	44	1.799999952
0	1	2	86.55	27	104.7586212	46.10344696	64.51724243	1	0	0	1	11	4.420000076	12.19999981	80	1.100000024	12.30000019	20	1	98	22	0.519999981	11.05000019	11.30000019	28.10000038	32.40000153	1.600000024	17.5	56.29999924	18	0.800000012	4.099999905	366	42	2.099999905
0	1	3	99.8	30.70000076	116.5238113	43.19047546	80.484375	4	0	0	1	10.39999962	3.950000048	12.69999981	45	1.299999952	14	35	1.100000024	151	16.89999962	0.474999994	10.44999981	11.60000038	31.79999924	34.59999847	1.600000024	16.79999924	66.09999847	29	0.699999988	4.300000191	296	50	2.599999905
0	1	3	100.5	40.79999924	118.6666641	58.47618866	79.66666412	1	0	1	0	22.29999924	4.519999981	13.5	138	1.200000048	12.5	78	2.200000048	274	24	0.980000019	21.57999992	13.5	30.39999962	35.29999924	1.5	16.60000038	34.29999924	82	2.200000048	4.599999905	488	41	2.099999905
0	1	1	99	40.09999847	117.5999985	58.20000076	76.40908813	3	1	0	0	7.400000095	4.559999943	13.80000019	116	1.100000024	11.60000038	12	0.800000012	132	18.20000076	0.310000002	11.60000038	11.10000038	32.90000153	35.59999847	1.399999976	15.19999981	31.79999924	11	0.699999988	4.12765284	347	46	3.599999905
0	1	1	101.6	37.90000153	113.477272	61.93181992	78.9318161	4	1	1	1	10.10000038	4.269999981	13.60000038	70	1.100000024	12.60000038	19	1.100000024	123	22.79999924	0.112962534	1.970121004	11.89999962	31.89999962	35.29999924	1.299999952	14.69999981	31.20000076	16	1	4.400000095	389	56	1.600000024
0	1	3	104.25	28.29999924	112.1764679	51.70588303	69.47058868	7	0	1	1	9.100000381	3.099999905	8.699999809	98	1.5	15.89999962	35	4.900000095	172	19.70000076	0.50999999	12.27999973	8.300000191	29.10000038	32.20000076	1.799999952	19.89999962	57	51	6.699999809	5.400000095	292	46	1.899999976
0	1	2	117.75	32.40000153	101.3809509	57.23809433	73.19047546	1	0	1	0	7.400000095	4.309999943	13	72.57774149	1	10.80000019	19	0.899999976	200	15.19999981	0.910000026	11.03999996	12.69999981	30.79999924	33.79999924	1.399999976	15.5	53.5	18	1	4.400000095	365	49	2.900000095
0	0	0	98	37.09999847	106.7368393	56.26315689	71.47368622	2	0	0	0	5.599999905	4.510000229	14.30000019	47	1.200000048	12.5	19	0.899999976	106	15.10000038	0.319999993	6.980000019	13.80000019	32.09999847	33.90000153	1.399999976	15.10000038	31.5	16	0.699999988	4.5	424	46	2
0	1	1	81.65	30	121.5625	59.9375	79.75	4	0	1	0	2.5	3.890000105	11.10000038	54	1.899999976	21.20000076	20	1.5	101	3.599999905	0.200000003	1.450000048	10.30000019	29	32.20000076	2.700000048	29.29999924	36.79999924	27	1.600000024	4.800000191	426	43	2.400000095
0	1	3	99.55	36.40000153	116.4117661	54	71.64705658	7	1	1	0	6.5	3.069999933	7.800000191	138	1.299999952	13.80000019	51	2.099999905	310	11.39999962	0.389999986	7.539999962	9.600000381	27.20000076	31.5	1.299999952	14.30000019	45.79999924	43	2.299999952	4.5	606	51	2.700000048
0	0	0	101.95	29.20000076	105	61.1875	75.6875	5	0	0	1	5.199999809	4.380000114	13.30000019	55	1.100000024	11.60000038	16	1	138	19.89999962	0.400000006	8.960000038	12.39999962	30.79999924	35.29999924	1.299999952	14	29.60000038	17	1	5	463	43	1.5
0	1	2	102.4	0.400000006	111.1818161	63.81818008	78.45454407	3	0	0	0	8	5.460000038	16.20000076	80	1.100000024	11.89999962	19	1.200000048	108	22.39999962	0.670000017	16.30999947	14.69999981	30.60000038	35.29999924	1.5	16	28.89999962	14	1	4.800000191	344	43	1.899999976
0	1	1	112	43.90000153	105.6666641	51.30952454	69.80000305	3	1	1	0	12.10000038	3.829999924	10.30000019	60	1.200000048	12.5	27	1.299999952	198	20.10000038	0.169499993	9.446800232	9.800000191	28	34.79999924	1.5	16.60000038	25.20000076	30	1.399999976	4.199999809	434	56	2.5
0	0	0	78.25	28.29999924	113.629631	54.62963104	75.44444275	4	0	0	1	4	3.49000001	11.19999981	33	1.200000048	13.89999962	14	1	108	6	0.202367652	-0.918321918	10.60000038	32.20000076	34.5	1.5	17	75.40000153	13	1	3.799999952	435	41	2.599999905
0	0	0	95	33.40000153	113.4388975	51.10129846	69.3125	4	0	0	0	5.900000095	3.950000048	12.30000019	147	1.399999976	15.39999962	106	3.299999952	102	7.400000095	0.336600006	5.088600159	12.19999981	31.5	33.79999924	1.399999976	15.60000038	37.20000076	99	2.900000095	5.199999809	471	43	1.100000024
0	0	0	91.2	22.60000038	120.6981515	59.27809022	80.08243011	6	0	0	0	7.599999905	4.239999771	12.5	75	1.200000048	13.30000019	11	0.800000012	104	12.80000019	0.280000001	11.14000034	12.89999962	29.89999962	33.40000153	1.299999952	14.60000038	68.69999695	11	0.899999976	4.800000191	400	48	2.099999905
0	1	2	62.1	27.20000076	105.8076935	66.11538696	80.66666412	1	0	0	1	9	3.849999905	12.39999962	89	1.399999976	14.69999981	17	0.699999988	108	15.89999962	0.397300005	11.75459957	12.10000038	33	34.5	1.899999976	20.29999924	65.40000153	18	0.699999988	3.900000095	411	40	4
0	1	1	78	27.10000038	107.5	58.40000153	77	1	0	0	0	7	4.329999924	13.10000038	38	1.100000024	11.5	17	0.800000012	103	14.10000038	0.5	8.909999847	13.69999981	30.79999924	35	1.600000024	17.29999924	30.70000076	15	0.899999976	4	375	46	2.299999952
0	1	3	86	27.70000076	120.3000031	49.26666641	73.19999695	3	0	0	1	4.699999809	3.190000057	11.10000038	51	1.5	16.89999962	29	1.100000024	94	7.800000191	0.389999986	6.59100008	10.5	35.09999847	34.70000076	1.700000048	18.79999924	69.19999695	27	1	4	422	40	2.200000048
0	1	2	124.3	47.59999847	108.3076935	46.84615326	66.53845978	2	1	1	0	7.699999809	3.619999886	10.69999981	67	1	11	54	1.5	76	14.69999981	0.3874213	12.43476183	8.199999809	29.89999962	32.5	1.299999952	13.80000019	62.5	47	1.5	4.099999905	370	51	2.700000048
0	0	0	71	29.89999962	117.8000031	62.5	78.28333282	0	0	1	0	5.099999905	3.49000001	10.60000038	46	0.899999976	10.10000038	17	1	132	10.19999981	-0.136652585	0.559583486	10.89999962	30.5	32.90000153	1.200000048	13.39999962	36.40000153	18	1	4.199999809	380	42	1.299999952
0	1	2	62.15	21.39999962	122.1285706	61.47142792	81.42857361	7	0	0	1	6.699999809	4.079999924	12	99	1	11	22	0.899999976	77	13.69999981	0.209999993	4.230000019	10.69999981	30.20000076	33	1.399999976	15.39999962	95.59999847	14	0.800000012	4	561	41	2.700000048
0	1	2	72.6	27.10000038	122.0800018	45.40000153	67.55999756	2	0	0	0	5.900000095	2.950000048	8.899999619	65	1.200000048	12.89999962	16	0.899999976	128	6.5	-0.073058088	6.107377527	8.300000191	30.5	32.90000153	1.200000048	13.60000038	33.29999924	18	0.899999976	4.900000095	359	39	1.700000048
0	1	2	77.8	24.5	147.1666718	71.66666412	111.4285736	1	0	0	1	9.600000381	3.150000095	10.60000038	18.1447044	0.909060307	9.836707698	25	1.399999976	124	13	0.649999976	8.06000042	10.89999962	34.20000076	34.59999847	1.299999952	14.60000038	46.29999924	24	1.399999976	3.700000048	337	46	1.299999952
0	1	2	82.3	28.29999924	107.6875	62.6875	79.46875	3	0	0	1	6.400000095	4.539999962	13.39999962	108	1.299999952	13.80000019	24	1.399999976	96	15.5	0.5	11.18999958	11.19999981	29.70000076	31.70000076	1.899999976	20.89999962	58	19	1	4.599999905	419	41	2.700000048
0	1	2	89	28.70000076	112.9090881	58.36363602	74.95833588	4	0	0	1	6.699999809	4.519999981	14.5	79	1.399999976	15.19999981	14	0.699999988	110	25.29999924	0.505999982	21.75799942	13.39999962	32.40000153	35.20000076	2	21.79999924	39.90000153	12	0.600000024	4	416	46	3
0	1	2	63	22.5	106.5	53.11111069	77.55555725	5	0	0	1	6.099999905	4.190000057	12.5	72	1.100000024	12	34	1.200000048	101	15.19999981	0.469999999	6.570000172	9.899999619	30.70000076	34.29999924	1.600000024	17.39999962	81.69999695	21	0.699999988	4.300000191	420	52	2.200000048
0	1	2	82.5	29	151	46.54545593	79.95454407	0	0	1	0	6.400000095	4.380000114	13.89999962	137	1.100000024	12.39999962	28	1.100000024	92	7	0.441191758	4.277796395	13.80000019	32.40000153	34	1.200000048	13.60000038	35.5	26	1	3.799999952	420	38	2
0	0	0	92.3	29.10000038	121.5	68.54545593	81.88461304	1	0	1	0	6.5	4.840000153	14.60000038	54	1	11	14	0.800000012	203	12.89999962	0.400000006	9.390000343	12.39999962	30	33.70000076	1.299999952	14.30000019	29.39999962	10	0.800000012	5.699999809	424	41	2.400000095
0	0	0	105	43.29999924	121.5625	55.0625	70.4375	8	0	0	0	4	4.53000021	14.19999981	29.23434015	1	10.80000019	18	1.299999952	100	6.5	0.150000006	4.739999771	13.19999981	31.5	34	1.299999952	13.89999962	74.30000305	18	1.299999952	4.699999809	333	53	1.299999952
0	0	0	73.35	24.79999924	111.4444427	52.61111069	69	7	0	0	1	6.300000191	3.589999914	12.69999981	84	1.100000024	11.60000038	16	0.800000012	88	18.89999962	0.319999993	7.099999905	11.60000038	36.90000153	35.29999924	1.399999976	15.80000019	77.40000153	14	0.800000012	4.300000191	405	42	2.700000048
0	1	2	93.31832631	35.5	115.5999985	76	85.83333588	7	0	0	1	6.800000191	5.269999981	14.30000019	50	1.100000024	12.10000038	19	0.899999976	139	9.199999809	0.209999993	6.769999981	11.80000019	27.79999924	33.29999924	1.600000024	17.20000076	48.09999847	12	0.899999976	4.300000191	428	48	2.700000048
0	1	2	93.3	26.29999924	106.4166641	48.16666794	66.80769348	4	0	1	1	5.400000095	3.329999924	10.10000038	47	1.399999976	15.5	12	1.100000024	99	16.89999962	0.239999995	12.67000008	8.600000381	30.5	33.09999847	1.899999976	21.20000076	83.80000305	9	0.800000012	4.137561753	433	41	5
0	1	2	93.3	31.10000038	110.0769196	48.76922989	67.69230652	7	0	1	1	12.10000038	3.579999924	10.80000019	48	1	11.30000019	24	1.600000024	158	20.39999962	0.879999995	12.26000023	9.199999809	31.10000038	33.79999924	1.600000024	17.20000076	61.70000076	30	1.799999952	4.5	437	41	1.799999952
0	1	2	86	33.5	117.4642868	66.2142868	81.25926208	1	0	0	1	9.100000381	4.389999866	12.80000019	46	1.200000048	13.60000038	19	1	139	17.5	0.43289476	6.338216909	13	30.29999924	33	1.299999952	15.19999981	61.90000153	18	0.899999976	4.300000191	422	46	2.200000048
0	1	3	107	32.29999924	95.91666412	44.08333206	58.25	10	0	1	1	10.69999981	4.300000191	12.19999981	90	1.200000048	12.80000019	37	4.099999905	129	30.70000076	1.100000024	23.73999977	9.199999809	28.60000038	32.09999847	1.399999976	15.19999981	48.29999924	42	4.5	3.599999905	367	60	7.599999905
0	0	0	95	0.400000006	111.9047623	37.8571434	60.42856979	2	0	1	1	4.5	2.789999962	8.199999809	119	1.299999952	13.89999962	52	1.399999976	137	7.5	0.010584163	8.178299416	10	31.10000038	33.70000076	1.399999976	14.89999962	124.6999969	54	1.299999952	4.199999809	363	51	1.799999952
0	1	2	96.75	28	96	59.5	71.25	4	0	0	0	8.100000381	4.989999771	15.5	69	1.200000048	12.69999981	15	0.800000012	89	26	0.99000001	11.35999966	14	30.79999924	33.79999924	1.5	16.29999924	39	24	1.100000024	3.700000048	305	60	5.599999905
0	1	1	108.2	37.20000076	127.7692337	60.92307663	78	2	0	0	1	6.599999905	4.510000229	14.19999981	1.452288778	1.100000024	11.5	16	1.100000024	99	14.80000019	0.209999993	8.479999542	13.19999981	31.20000076	33.79999924	1.299999952	14.5	24.5	13	1.100000024	5.506111794	305	53	3.299999952
0	1	1	118.85	32.59999847	97.63636017	58.54545593	71.69999695	5	1	1	0	8	4.800000191	14.39999962	63	1	11.30000019	14	0.899999976	210	35.09999847	1.289999962	27.36000061	15.30000019	30.39999962	32.79999924	1.299999952	13.69999981	29.20000076	15	1.399999976	5.900000095	253	68	5.5
0	1	1	96.25	36.90000153	111.6538467	74	84.34615326	4	0	0	0	18.10000038	4.820000172	14.80000019	71	1.299999952	13.69999981	21	1.200000048	165	14.39999962	0.860000014	9.479999542	15	30.79999924	34.40000153	1.299999952	14.60000038	76.30000305	20	1.100000024	4	346	41	2.700000048
0	1	2	80.95	24.70000076	123.0588226	58.82352829	77.52941132	3	0	0	1	8	4.369999886	13.60000038	75	1.100000024	12	19	1	161	17.60000038	0.569999993	10.56999969	12.30000019	31.89999962	34.29999924	1.399999976	14.89999962	28.70000076	15	0.800000012	4.519356551	306	51	2.799999952
0	1	2	73.3	25.89999962	113.5454559	57.36363602	77.8181839	3	0	0	0	6.699999809	4.449999809	13.69999981	75	1	10.80000019	17	0.699999988	104	14.5	0.469999999	11.53999996	13.69999981	31.29999924	32.5	1.200000048	12.89999962	68.09999847	15	0.800000012	4.099999905	358	49	2.400000095
0	1	2	113.15	35.79999924	121.4285736	55.9642868	75.42857361	1	0	0	1	4.699999809	3.869999886	12	70	1.100000024	12.10000038	20	1	88	7.699999809	0.239999995	4.650000095	10.89999962	31.5	33.70000076	1.5	16.20000076	55.70000076	14	0.899999976	3.799999952	275	46	4.199999809
0	1	1	69.3	23.5	116.2857132	49.7857132	71.98332977	1	0	0	0	6.900000095	3.890000105	10.69999981	58	1.100000024	12.30000019	12	0.600000024	102	6.400000095	0.150000006	4.559999943	8.300000191	27.20000076	33.20000076	1.600000024	17.20000076	90.69999695	12	0.800000012	3.799999952	486	39	2.200000048
0	1	2	162.15	51.59999847	113	63.57894897	87.90000153	5	1	0	0	6.400000095	3.900000095	11.30000019	91	1.100000024	11.5	25	1.299999952	130	18.29999924	0.99000001	12.72000027	11	29.60000038	32.5	1.299999952	14.19999981	26.89999962	23	1.100000024	4.199999809	353	83	2.799999952
0	1	1	115.2	35.29999924	103.6428604	52.1428566	81.85713959	7	0	0	1	6	4.880000114	13.89999962	59.27130633	1.200000048	12.80000019	16	1.5	99	41	2.130000114	30	11.80000019	29.89999962	33.79999924	2.099999905	22.39999962	58.79999924	12	1.600000024	4.800000191	351	66	7.800000191
0	1	2	92.9	28.29999924	120	57.86666489	78.19999695	7	0	0	0	9.800000191	4.610000134	14.10000038	65.02644331	1	10.5	17	1	134	18.10000038	0.649999976	12.92000008	12.10000038	31.29999924	33.5	1.200000048	12.89999962	33.20000076	14	0.800000012	4.5	569	50	1.799999952
0	1	2	86.5	29	111.4166641	50.41666794	70.16666412	10	0	0	1	5.199999809	3.140000105	10.10000038	115	1.200000048	13.5	28	1.5	102	14.89999962	0.469999999	6.730000019	9.199999809	32.5	33.59999847	1.5	15.89999962	52.59999847	24	1.299999952	3.278548537	285	45	4.599999905
0	1	2	80	35.59999847	114.1111145	74.8888855	88.72222137	3	0	0	0	7.400000095	4.360000134	12.80000019	106	1.100000024	11.39999962	10	0.800000012	98	11.19999981	0.044484474	-0.179658651	12.30000019	30.10000038	33.20000076	1.100000024	12.19999981	107.4000015	11	0.699999988	4.400000095	557	47	1.399999976
0	1	1	79.65	25.29999924	108.578949	65.10526276	83	0	0	0	0	8	4.809999943	14.39999962	49	1.200000048	12.60000038	13	0.800000012	121	26.89999962	0.39378798	7.160507253	11.80000019	30.39999962	34.09999847	1.700000048	18.70000076	29.89999962	15	0.699999988	4.099999905	457	46	2.099999905
0	1	2	59.8	20.60000038	101.4375	43.75	63.53125	2	0	0	0	34.5	3.200000048	8.399999619	145	1.799999952	19.70000076	36	1	119	37.70000076	0	24.19000053	8.899999619	29.89999962	35.20000076	2.799999952	31.10000038	64.19999695	37	1.299999952	5.699999809	351	51	5.199999809
0	0	0	66.6	20.89999962	109.9444427	59.88888931	76.27777863	8	0	1	0	6.800000191	4.539999962	11.69999981	73	1.100000024	11.60000038	11	0.600000024	123	10.10000038	0.25999999	5.679999828	8	26.10000038	32.79999924	1.700000048	17.89999962	45.5	8	0.5	4.199999809	413	42	3.299999952
0	0	0	77	27.5	117.7333298	67.59999847	85.06666565	4	0	1	0	8.199999809	5.059999943	15.60000038	76	1.200000048	12.5	17	0.899999976	113	9.800000191	0.639999986	6.769999981	15	31.20000076	34.59999847	1.399999976	14.80000019	62.09999847	18	0.899999976	4.599999905	458	46	2.099999905
0	1	1	47.65	21.89999962	104	48	68.5	2	0	0	0	7.800000191	3.170000076	9.5	44	1	10.80000019	23	0.899999976	100	13.19999981	0.469999999	9.739999771	10.10000038	30.89999962	34.09999847	1.200000048	13.60000038	68.09999847	24	0.899999976	4.599999905	405	41	2.099999905
0	1	2	99.3	31.10000038	105.8181839	38.68181992	59.59090805	11	0	0	1	10.10000038	3.809999943	9.199999809	82	1.5	16.60000038	78	2.700000048	108	26.10000038	0.558899999	19.12680054	9.5	25.29999924	33.09999847	2	21.60000038	35.29999924	53	2.099999905	4.800000191	375	50	1.899999976
0	1	3	105.65	31.5	120.8421021	67.73683929	84.42105103	2	0	0	1	5.900000095	5.130000114	15.69999981	103	1.100000024	11.80000019	18	1.399999976	88	19.39999962	0.239999995	15.02999973	13.69999981	31.29999924	33.29999924	1.299999952	14.30000019	37.5	18	1.299999952	5.199999809	382	51	1.899999976
0	1	2	88.65	32.5	111.3333359	54.61111069	70.44444275	7	0	0	1	14.30000019	3.619999886	9.899999619	80	1.799999952	19.20000076	18	1.700000048	86	23.60000038	1.129999995	16.19000053	9.5	27.5	31	2.099999905	22.60000038	69.59999847	15	1.299999952	4.199999809	327	41	1.700000048
0	1	2	68.15	22.89999962	109.217392	62	77.26087189	6	0	0	1	4.800000191	4.039999962	11.89999962	60	1.200000048	12.89999962	15	0.800000012	74	21	0.439999998	10.26000023	11.19999981	30.29999924	31.60000038	1.600000024	16.89999962	87.30000305	9	0.800000012	3.900000095	463	52	6.099999905
0	1	1	88.7	29.70000076	110.5714264	70.19047546	84.76190186	6	0	0	0	14.89999962	5.25	17.39999962	35	1.200000048	12.80000019	19	1.299999952	127	15.10000038	0.360000014	6.489999771	15.5	33.20000076	34.79999924	1.600000024	16.89999962	29	23	1.200000048	4.400000095	318	44	3.5
0	1	2	53.75	21	112.6875	66.4375	82.5	3	0	1	0	12.19999981	4.309999943	12.39999962	61	1.100000024	12.30000019	11	0.800000012	106	21.10000038	0.5	9.93999958	12	29.60000038	33.20000076	1.600000024	17.60000038	66.59999847	8	0.600000024	5.199999809	497	44	4.599999905
0	1	2	124	38.20000076	112.3333359	64.33333588	80.08333588	3	0	1	1	6.800000191	4.110000134	11.69999981	54	1.100000024	12	22	1.100000024	175	19	0.620617883	10.07773578	11.89999962	28.70000076	32.79999924	1.200000048	12.69999981	36	18	1.100000024	4.800000191	414	50	1.700000048
0	1	1	78.1	31.10000038	98	57.07692337	72.2307663	0	0	1	0	12.39999962	4.269999981	13.5	70.85498377	1	11.30000019	19	0.699999988	141	26.10000038	0.526499987	16.02899933	12.80000019	31.89999962	33.90000153	1.399999976	15.69999981	78.69999695	16	0.699999988	4.400000095	465	49	1.399999976
0	0	0	62	21.29999924	117.6399994	67.40000153	83.36000061	2	0	0	0	7.400000095	4.440000057	14.30000019	101	1.100000024	12.30000019	11	0.699999988	93	10.10000038	0.129999995	6.28000021	13	31.5	33.70000076	1.399999976	15.30000019	99.80000305	11	0.899999976	4.900000095	396	37	2
0	1	1	81.25	24	119.125	46.625	67.125	5	0	1	0	7.300000191	4.659999847	13.30000019	65	1.100000024	11.39999962	37	1.399999976	281	14.69999981	0.479999989	9.43999958	11.30000019	28.29999924	32.59999847	1.299999952	13.89999962	61.29999924	28	1.200000048	4.5	384	42	3.400000095
0	1	3	69.9	20.60000038	126.242424	52.09090805	81.06060791	8	0	1	0	14.39999962	2.950000048	10	61	1.299999952	13.89999962	78	5.5	379	10.60000038	0.140000001	5.710000038	8.899999619	33.90000153	35.29999924	1.600000024	17.39999962	64.40000153	73	5.099999905	3.799999952	314	45	1.600000024
0	1	1	78.9	32.20000076	116.4333344	56.66666794	75.53333282	1	0	0	0	5.699999809	3.99000001	12.60000038	112	1	11.19999981	13	0.699999988	116	16.89999962	0.310000002	9.340000153	11.30000019	32.09999847	33.59999847	1.700000048	18.70000076	92.59999847	11	0.600000024	4.199999809	422	35	1.899999976
0	1	1	112.55	38.90000153	112.75	63.75	80.25	2	1	0	0	6.300000191	4.28000021	13.80000019	55	1.100000024	12.30000019	14	0.699999988	106	12.89999962	0.579999983	6.900000095	10.19999981	32	33.59999847	1.5	16.29999924	38.29999924	13	0.699999988	4.400000095	449	59	3
0	0	0	71.2	33.70000076	118.6999969	74.09999847	88.44999695	10	0	0	0	9.5	4.820000172	14.39999962	85	1.100000024	12.19999981	18	0.800000012	94	21.29999924	0.170000002	14.30000019	15.60000038	30.60000038	33.40000153	1.600000024	17.10000038	27.39999962	25	1	4.5	348	46	3.700000048
0	1	1	66	27.60000038	125.4444427	53.5	76.77777863	6	0	0	0	8.5	2.980000019	8.100000381	77	1.100000024	11.80000019	19	1.399999976	90	20.20000076	0.090000004	7.210000038	10.39999962	28.70000076	32.40000153	1.600000024	17	31.89999962	19	1.299999952	5	397	45	1.799999952
0	0	0	101.75	29.5	109.6111145	59.83333206	73.44444275	5	0	0	0	3.900000095	3.980000019	12.10000038	55	1.100000024	11.5	19	0.800000012	135	11.19999981	0.379999995	8.020000458	11	30.60000038	34.79999924	1.299999952	13.69999981	28.29999924	14	0.899999976	4.424070064	488	53	1.899999976
0	0	0	106.75	35.09999847	120.4545441	71.45454407	88.54545593	2	1	0	1	5.699999809	5.239999771	15.89999962	61	1.200000048	13.19999981	23	0.899999976	153	16.5	0.670000017	10.31000042	13.60000038	31	35	1.600000024	17.89999962	54.79999924	18	0.800000012	4.5	340	45	2.299999952
0	1	1	92	29.29999924	110.5333328	65.33333588	81.30000305	11	0	0	1	8.199999809	4.960000038	14.69999981	75	1.200000048	13.19999981	29	1.700000048	143	25	0.660000026	18	13.80000019	30.29999924	33.40000153	1.399999976	15.30000019	33.59999847	24	1.299999952	4.199999809	539	48	3.299999952
0	1	3	91	33.20000076	110.625	72.8125	95	0	0	0	0	12.10000038	4.269999981	13.5	101	1.212467311	12.89855804	12	0.899999976	118	12	0.335999995	8.92800045	11.80000019	32.59999847	35.90000153	1.600000024	17.10000038	95	10	0.5	4.199999809	287	55	1.5
0	1	1	68.5	24.39999962	114.3333359	46.26666641	67.53333282	4	0	0	1	6.800000191	4.539999962	13	51	1.100000024	12.19999981	13	0.600000024	99	16.70000076	0.540000021	8.899999619	14.19999981	29.10000038	32.5	1.399999976	15.39999962	53.29999924	10	0.699999988	3.799999952	387	54	2.5
0	1	1	128.25	40.40000153	117.1666641	74.08333588	86.75	10	1	0	1	7.099999905	4.75	12.30000019	106	1.399999976	15.19999981	17	1.200000048	106	17.10000038	0.75	9.979999542	10.89999962	26.70000076	31	1.700000048	18.79999924	35.29999924	16	1.200000048	4.082661805	367	50	2
0	0	0	89	31.20000076	119.4375	53.625	71.9375	4	0	0	0	5.400000095	4.599999905	14.30000019	45	1.100000024	11.60000038	16	1	109	16.29999924	0.468932757	11.87478081	11.5	31	34	1.200000048	12.69999981	26.39999962	13	1	3.599999905	430	50	2.700000048
0	1	2	98.5	29.79999924	110.969696	54.95454407	70.42424011	1	1	1	0	7.800000191	3.950000048	12.60000038	77.14242166	1.200000048	12.69999981	10	0.699999988	122	16.89999962	0.239199996	8.132800102	12.89999962	32.09999847	35.70000076	1.700000048	19.10000038	74.09999847	9	0.699999988	4	449	46	2.200000048
0	1	2	90.85	31.60000038	111.1764679	49.41176605	68.29412079	5	0	1	0	6.199999809	3.599999905	11	28	1	11.39999962	23	2	239	12.10000038	0.239999995	7.28000021	10.19999981	30.89999962	33.09999847	1.600000024	17.10000038	30	36	2.099999905	4.5	490	45	2.799999952
0	0	0	83.85	28.20000076	122.7857132	63.7857132	83.2857132	1	0	0	0	5.900000095	3.930000067	10.69999981	88	1.100000024	11.69999981	11	0.600000024	93	9.300000191	0.180000007	6.179999828	7.699999809	27	30.39999962	1.700000048	18.39999962	87.69999695	6	0.5	4.400000095	459	43	3.5
0	1	1	85.8	30.60000038	111.4545441	61.63636398	78.90908813	2	0	0	0	8.199999809	4.25	14.10000038	48	1	10.60000038	20	1	93	9.5	0.249400005	7.052000046	12.89999962	33.90000153	34.5	1.200000048	13.19999981	39.20000076	16	0.800000012	4.5	490	44	1.200000048
0	1	2	84.2	30.89999962	104.7368393	63.89473724	78.05000305	1	0	1	0	12.10000038	3.390000105	10.30000019	67	1.700000048	18.79999924	34	1.100000024	118	13.5	0.850000024	9.430000305	9.800000191	31.10000038	32.29999924	2	21.39999962	66.19999695	38	1	4.099999905	404	52	2.200000048
0	0	0	75	32.70000076	107.0588226	62.05882263	86.1764679	5	0	1	1	8.800000191	4.619999886	14.5	94	1	11.19999981	17	0.899999976	120	16.29999924	0.171000004	8.027500153	11.60000038	31.70000076	34.70000076	1.600000024	17.60000038	31.89999962	16	1	4.300000191	429	47	3.099999905
0	1	1	75.8	28.79999924	146.777771	49.44444275	77.55555725	4	0	1	0	3	2.569999933	9.399999619	50	1.100000024	11.80000019	29	1.299999952	102	3.400000095	-0.205440182	0.223017911	8.5	32.79999924	31.79999924	1.200000048	13.19999981	28.70000076	20	1	3.900000095	411	52	1
0	1	2	65.7	27.60000038	92.55999756	54.52000046	74.38461304	8	0	1	1	16.10000038	5.059999943	13.80000019	140	1	10.39999962	16	0.5	370	23.60000038	0.417499989	14.5958004	12.89999962	28.29999924	31.70000076	1.399999976	15.60000038	70.59999847	13	0.5	4.300000191	231	75	3.099999905
0	1	1	82	28.39999962	115.3529434	65.11764526	82.8235321	1	0	0	1	12	5.190000057	15.60000038	60	1.100000024	12.10000038	20	0.800000012	120	18.5	0.600000024	9.600000381	15.69999981	31	35.5	1.399999976	15.19999981	56.20000076	18	0.899999976	3.700000048	473	38	2.099999905
0	1	2	76	27.39999962	125.0849075	65.26415253	85.27777863	7	0	0	1	7.400000095	3.579999924	10.80000019	58	1.600000024	17.89999962	35	0.800000012	117	22.20000076	0.231452611	12.60213916	10.80000019	30.60000038	34.5	1.700000048	18.60000038	56.20000076	20	0.699999988	4.599999905	338	65	2.599999905
0	1	2	100.65	31.29999924	116.5	61.66666794	79.66666412	7	0	0	1	6.699999809	4.449999809	13.89999962	48	1.600000024	17.20000076	24	0.800000012	104	19.89999962	0.409999996	9.93999958	14.19999981	31.89999962	33.29999924	1.799999952	19.29999924	49.20000076	19	1	4.099999905	428	46	2.400000095
0	1	2	79.9	30	135.3214264	55.32143021	79.42857361	0	1	1	1	11.60000038	4.900000095	14.69999981	120	1.100000024	11.60000038	27	1.200000048	151	17.79999924	0.889999986	11.19999981	10.69999981	30.70000076	33.5	1.299999952	14.69999981	39.20000076	32	1.100000024	4.400000095	478	36	1.600000024
0	1	3	120.05	38.5	113.0555573	57.33333206	75.55555725	7	1	1	1	10.19999981	4.010000229	12.10000038	108	1	10.39999962	55	5.099999905	137	15.30000019	0.37057555	7.209544703	10.19999981	30.5	32.09999847	1.299999952	14.5	29.5	32	3.799999952	4.699999809	370	41	2
0	1	2	107.45	31.70000076	106.8421021	69.89473724	82.47368622	7	0	0	0	6	4.099999905	13.30000019	79	1.100000024	12.19999981	12	1.200000048	94	16.10000038	0.99000001	13.26000023	13.5	32.79999924	35	1.299999952	14.5	27.10000038	15	1.299999952	4	370	50	2.200000048
0	1	1	61.55	23.79999924	110	49.8571434	69.85713959	2	0	1	0	9.5	4.070000172	12.30000019	129.1583515	1.233790883	13.00121882	21	0.699999988	190	24.79999924	0.5	5.670000076	10.60000038	30.89999962	34	1.5	16.89999962	30.89999962	10	0.400000006	4.400000095	568	44	3
0	1	2	59.05	26	105.2407379	55.74074173	74.35185242	3	0	0	1	8.800000191	3.269999981	11.30000019	103	1.5	16.39999962	20	1.100000024	108	18.5	0.665774878	10.35914617	10.80000019	34.90000153	35.09999847	1.799999952	19.5	45	22	1.100000024	4	445	56	3.700000048
0	1	2	68.4	22.29999924	109	42.26666641	59.79999924	3	0	1	0	10.89999962	4.130000114	13.5	67	0.899999976	9.600000381	5	0.600000024	60	15.10000038	0.170000002	3.769999981	11.30000019	33.09999847	34.29999924	1.299999952	14	32.90000153	6	0.600000024	5.400000095	382	45	2.599999905
0	1	2	78.95	28.89999962	122.7600021	37.20000076	72.90384674	7	0	0	1	6.800000191	3.319999933	9.699999809	41.1595512	1.100000024	12	22	1	118	14.39999962	0.176400006	7.712600231	10.80000019	30	35.29999924	1.5	16.79999924	65.59999847	22	1	4.400000095	382	45	2.400000095
0	0	0	61.25	22.79999924	115.2777786	69.72222137	87	6	0	0	1	8.399999619	4.019999981	11.39999962	53	1.100000024	11.39999962	25	0.899999976	115	14.19999981	0.189999998	5.360000134	9.600000381	29.29999924	33.29999924	1.5	15.89999962	38	18	0.699999988	4.5	412	40	2.799999952
0	1	2	98	32.79999924	112	56.4375	74.3125	3	0	0	0	4.699999809	4.159999847	12.80000019	68	1.200000048	12.89999962	15	0.800000012	94	11.10000038	-0.064492177	3.435957869	11	31.10000038	34.59999847	1.299999952	14.39999962	44.29999924	12	0.600000024	3.900000095	432	44	1.299999952
0	1	2	96.4	36.29999924	110.5199966	54.72000122	71.83999634	4	0	0	1	6.800000191	4.460000038	12.19999981	123	1.200000048	14	57	2.099999905	111	10.10000038	0.28490001	5.867400169	10.89999962	28.39999962	33.59999847	1.5	16.5	103.1999969	39	1.100000024	4.400000095	459	42	4.099999905
0	1	2	65.6	26.10000038	136.2727203	53.63636398	79.45454407	2	0	1	1	5.900000095	4.099999905	13	83	1.100000024	12.5	27	0.699999988	257	7.199999809	0.056710304	0.832822134	13.10000038	32	33.40000153	1.299999952	13.89999962	68.30000305	24	0.699999988	4.099999905	315	44	0.899999976
0	1	2	82.1	27.39999962	108.0740738	62.51852036	76.40740967	3	0	1	0	11.39999962	3.720000029	12.10000038	60	1.100000024	11.39999962	16	1.200000048	132	26.89999962	1.129999995	16.12000084	9.600000381	33	34.20000076	1.299999952	13.80000019	71.90000153	10	0.800000012	4.765790614	379	46	2
0	1	1	68.2	26.5	113.5555573	59.88888931	79.72222137	5	0	0	1	9.800000191	4.309999943	12.19999981	109	1.200000048	12.60000038	34	1.399999976	94	11	0.07	5.579999924	9.199999809	28.89999962	32.29999924	1.399999976	14.89999962	67.09999847	19	0.699999988	4.300000191	405	39	1.700000048
0	1	3	94.85	34.5	106.1923065	70.38461304	82.07691956	9	0	1	1	6.800000191	5.300000191	14.5	225	1.200000048	12.89999962	21	0.800000012	262	17	0.419999987	14.32999992	11.60000038	28.10000038	31.39999962	1.399999976	14.89999962	36.20000076	18	0.800000012	4.400000095	284	50	3.599999905
0	1	3	73.95	30.60000038	112.8571396	41	63.8571434	2	1	0	1	7.400000095	4.579999924	12	65	1.100000024	11.60000038	36	1.200000048	75	8.300000191	-0.410997303	2.067314176	12.30000019	25.60000038	30.39999962	1.200000048	13.19999981	53.40000153	33	1.299999952	4.699999809	455	43	1.5
0	1	2	130.3	42.09999847	104.4285736	63.3571434	78.42857361	2	1	0	1	7.400000095	4.820000172	14.10000038	66	1.100000024	11.69999981	18	1.100000024	117	17	0.600000024	8.609999657	11.89999962	29.39999962	32	1.399999976	15.60000038	105.1999969	15	1.100000024	6.400000095	479	68	3.200000048
0	1	2	81.55	25	118.7647095	55.35293961	75.23529053	4	0	1	0	5.900000095	4.130000114	12.39999962	49	1.100000024	11.80000019	18	1.100000024	230	17	0.430000007	11.11999989	11.5	29.79999924	33.09999847	1.299999952	14.69999981	29.89999962	15	0.899999976	4.199999809	382	48	1.799999952
0	1	2	95	35	105.8333359	60.33333206	80.47222137	5	1	0	0	6.199999809	4.800000191	14.60000038	86	1.200000048	12.80000019	12	0.899999976	130	14.89999962	0.769999981	7.550000191	15.10000038	31.10000038	33.70000076	1.600000024	17.10000038	92.09999847	12	0.699999988	4.599999905	301	49	3
0	1	1	86	29.79999924	113.7142868	47.38095093	69.7142868	4	1	0	0	7.300000191	4.070000172	11.80000019	83	1.100000024	12.30000019	15	0.899999976	117	15.30000019	0.449999988	6.090000153	9.899999619	29.70000076	33.59999847	1.700000048	18.5	41.79999924	13	0.699999988	4.199999809	413	49	2.700000048
0	1	3	78	27.79999924	138.3871002	41.12903214	74.80644989	1	0	0	0	21.39999962	3.940000057	11.19999981	57	1.100000024	11.60000038	22	0.899999976	105	38.70000076	1.161194688	14.80979239	11.69999981	28.29999924	31.79999924	1.100000024	12.30000019	29.60000038	23	0.899999976	4.300000191	382	41	1
0	1	1	81.3	26	103.6315765	56.05263138	73.10526276	7	0	0	0	3.900000095	3.480000019	11.89999962	56	1.200000048	12.89999962	11	0.600000024	92	16.10000038	0.800000012	12.23999977	10	33.5	34.70000076	2	21.5	35.90000153	15	0.699999988	4.099999905	449	51	5.5
0	1	1	95.3	29.29999924	110.0384598	59.5	76.34615326	4	0	1	0	8.300000191	4.909999847	15.10000038	64	1	11.19999981	13	0.699999988	281	21	0.25	7.989999771	15	31.60000038	35.70000076	1.399999976	14.80000019	84.40000153	13	0.600000024	4.099999905	339	48	2.799999952
0	1	1	90.2	25.79999924	112.2608719	56.34782791	73.6521759	6	0	0	0	7.5	4.309999943	13.89999962	70	0.899999976	9.5	13	0.800000012	135	9.5	0.289999992	7.619999886	10.69999981	32.79999924	34.5	1.299999952	14.30000019	29.60000038	10	0.699999988	3.799999952	428	43	1.600000024
0	0	0	73	35.70000076	105.8000031	60.09999847	77.09999847	4	1	0	1	9	4.170000076	13	103	1.200000048	12.89999962	30	1.100000024	97	19.70000076	0.388599992	10.73340034	10.39999962	31.79999924	33.90000153	1.600000024	17.39999962	28.79999924	30	1	4.099999905	470	40	3.700000048
0	1	1	97.15	33.5	98.7692337	61.30769348	71.33333588	5	0	0	0	9.199999809	5.090000153	15.89999962	74	1	10.39999962	19	0.800000012	111	23.20000076	0.560000002	12.89999962	12.80000019	32.09999847	34.70000076	1.200000048	12.80000019	25.39999962	16	1.100000024	4.900000095	343	57	2.400000095
0	1	2	83.5	26.60000038	114.6304321	71.13043213	88.78260803	3	0	0	1	7.800000191	4.900000095	15.89999962	95	1.200000048	12.60000038	15	0.899999976	139	11.60000038	0.330000013	5.110000134	12.5	32.20000076	33.20000076	1.799999952	20	42.5	9	0.699999988	4	300	47	1.799999952
0	1	2	95	32.90000153	117.3333359	46	67.05555725	5	0	0	1	7.900000095	4.159999847	12.30000019	91	1.100000024	11.89999962	22	1	115	23.79999924	0.672547873	12.14490039	10.89999962	30.39999962	33.70000076	1.200000048	13.39999962	42.09999847	16	0.800000012	4.599999905	360	53	4
0	1	2	93.95	32.70000076	117	53.05263138	73.21052551	4	0	1	0	8.699999809	4.070000172	12.39999962	81	1.200000048	12.69999981	11	0.699999988	176	15.89999962	0.810000002	9.81000042	10.80000019	30.70000076	33.40000153	1.299999952	14	29.29999924	8	0.600000024	4.800000191	322	42	2.400000095
0	1	1	77.45	29.60000038	112.4347839	58.60869598	73.17391205	2	0	1	0	10.5	3.25	11	136	1.100000024	11.5	12	0.899999976	177	16.29999924	0.109999999	9.479999542	8.800000191	34.40000153	33.29999924	1.299999952	14.5	32.5	13	1.100000024	4.199999809	404	48	3.400000095
0	0	0	93.05	30	112.5	61.5625	77.625	1	0	0	0	5.599999905	4.659999847	13.60000038	54	1.100000024	12.69999981	11	1.100000024	95	7.599999905	0.008443113	1.096452833	11.30000019	28.70000076	33.59999847	1.399999976	16	35.5	11	0.699999988	4.199999809	386	41	2
0	1	1	76.95	24.10000038	121.1999969	58.93333435	77.64705658	2	0	0	1	10.60000038	3.970000029	12.5	90	1.100000024	12.19999981	23	0.899999976	103	10.89999962	0.174799994	6.171199799	12.10000038	31.39999962	34.5	1.600000024	17.20000076	41.90000153	24	0.800000012	4.599999905	383	55	1.200000048
0	0	0	82.1	25.39999962	103.2307663	59.46154022	74.07691956	7	0	0	0	7.900000095	4.940000057	13.80000019	56.94415194	1	11.30000019	19	1.399999976	130	17.89999962	0.430000007	6	13.89999962	28.5	33.29999924	1.5	16.70000076	69.09999847	21	1.5	4.900000095	458	41	4
0	1	1	89.1	32.09999847	110.5	56.33333206	73.8888855	4	0	1	0	8.600000381	4.159999847	13.60000038	65	1.100000024	11.39999962	17	0.699999988	123	17.5	0.540000021	15.60000038	12.30000019	33.90000153	36.29999924	1.299999952	14.10000038	25.39999962	21	0.699999988	5	408	50	1.399999976
0	1	2	109	44.59999847	118.9565201	59.17391205	76.95652008	4	1	1	1	7.599999905	4.230000019	10.30000019	55	1.5	16.20000076	20	0.800000012	124	26.39999962	0.369503784	14.46526122	9.399999619	24.39999962	30.89999962	1.899999976	19.60000038	34.40000153	18	0.699999988	4.400000095	377	54	5.900000095
0	1	2	93.4	34	119.4166641	49.66666794	66.08333588	4	1	1	1	13.10000038	4.480000019	11.60000038	109	1.100000024	11.5	12	0.600000024	152	12.39999962	0.25	9.720000267	9.699999809	27	31.70000076	1.600000024	17.5	39.79999924	9	0.300000012	2.950428002	370	44	2.599999905
0	1	1	57	31	113.2608719	44.39130402	70.86956787	1	0	0	0	5.5	3.569999933	10.80000019	63	1.100000024	11.69999981	47	1	97	5.800000191	-0.103341193	1.960372006	10.10000038	29.70000076	31.79999924	1.100000024	12.19999981	71.5	37	0.600000024	4	419	45	1.5
0	1	2	78	28	124.1052628	51.78947449	75.47368622	4	0	1	1	5.699999809	4.150000095	11.69999981	92	1.299999952	14.30000019	21	1.299999952	128	17	0.656108274	10.95070719	9.899999619	28.39999962	33.09999847	1.5	15.89999962	25.60000038	18	1	4.199999809	226	47	1.5
0	1	1	83.75	27.10000038	113.8888855	55.55555725	73.66666412	3	0	0	0	11.5	4.559999943	14.60000038	72	1.100000024	11.39999962	22	0.699999988	87	20.29999924	0.959999979	8.779999733	12.39999962	32.40000153	32.59999847	1.399999976	15.60000038	69.80000305	18	0.600000024	4.432985621	321	56	2.200000048
0	1	2	94.25	29	114.0999985	57.16666794	72.09999847	3	0	0	0	6.599999905	5.489999771	16.5	73	1.200000048	12.5	8	0.800000012	89	14	0.479999989	9.18999958	12.69999981	29.60000038	33.5	1.399999976	15.19999981	27.10000038	8	0.800000012	4.400000095	446	41	1.799999952
0	1	2	92.7	34	112	49.77419281	68.35483551	3	0	1	0	12.39999962	4.289999962	10.10000038	72	1.200000048	14	14	1	187	31.20000076	0.819999993	14.26799965	10.5	29.10000038	37.09999847	1.399999976	16.20000076	51.59999847	12	1	4.099999905	384	45	2.799999952
0	1	1	83.1	26.10000038	105.96875	62.6875	75.25	2	0	0	0	7.699999809	4.690000057	13.69999981	62	1.100000024	11.80000019	17	0.899999976	160	15.30000019	0.201936216	12.34805878	13.19999981	30	35.70000076	1.200000048	12.60000038	29.29999924	15	0.800000012	4.900000095	409	62	2.200000048
0	1	2	94.1	4797.299805	115.421051	54.89473724	73.57894897	8	0	1	1	6.199999809	5.21999979	15.5	49	0.938858176	10.69616401	20	1.299999952	217	15.5	0.196799994	10.06140041	15.89999962	30.29999924	34.70000076	1.399999976	15.39999962	29.89999962	19	1.200000048	4.300000191	460	48	2.5
0	1	1	55	25	102.7894745	58.63158035	73.10526276	2	0	0	0	10.80000019	4.809999943	14.80000019	70	1	10.80000019	16	0.699999988	101	13.39999962	0.356999993	8.496600151	14.10000038	32.09999847	35.5	1.399999976	15.80000019	42.79999924	17	0.699999988	4.5	517	51	3.799999952
0	0	0	90.6	27.79999924	114.8666687	63.93333435	81.59999847	3	0	0	0	10.19999981	5.059999943	15.80000019	62	1	11	17	0.800000012	121	24	0.68142957	12.63442892	14.60000038	31.5	34.29999924	1.100000024	11.80000019	28.39999962	21	0.899999976	3.900000095	489	47	1.700000048
0	1	2	85	26.39999962	104.8888855	56.44444275	72.66666412	3	0	0	0	10.30000019	4.460000038	11.80000019	88	1.200000048	12.89999962	17	0.899999976	103	24.60000038	0.860000014	11.76000023	10.60000038	27.10000038	32	1.399999976	14.89999962	38.20000076	15	0.800000012	4.827239236	414	50	1.399999976
0	1	2	144.9	51.09999847	104.9375	50.625	67.875	4	1	1	1	5.699999809	3.730000019	10.5	93	1.299999952	14.19999981	25	1.200000048	124	17.60000038	0.523999989	11.30529976	9.800000191	27.70000076	33.79999924	1.700000048	18.5	32.79999924	23	1.299999952	4.599999905	400	41	1.899999976
0	1	2	99.5	32.79999924	102.6363602	63.45454407	78.09091187	2	1	0	0	6.099999905	4.099999905	12.69999981	87	1	10.80000019	15	0.899999976	144	15.69999981	0.300000012	7.929999828	10.89999962	31	35.20000076	1.200000048	13.30000019	31.10000038	8	0.600000024	3.900000095	419	44	1.799999952
0	0	0	85.35	28.39999962	118.375	66.3125	85.53333282	2	0	0	0	6.199999809	4.440000057	13.5	67	0.899999976	10.10000038	14	0.800000012	102	23.20000076	0.579999983	16.02000046	13	30.79999924	34.40000153	1.200000048	12.69999981	27.20000076	18	0.800000012	4.199999809	428	50	1.600000024
0	0	0	82.3	28.20000076	116.0526352	63.31578827	81.73683929	2	0	0	0	7.199999809	4.519999981	13.89999962	49	1.100000024	12.39999962	13	0.899999976	97	11	0.319999993	6.71999979	13	31.10000038	34.70000076	1.799999952	19	50.70000076	15	1	4.5	350	41	2.900000095
0	1	2	106.35	34.59999847	96.42857361	61.47618866	71.23809814	6	0	1	1	8.100000381	5.650000095	17.79999924	78	1.100000024	11.69999981	25	1.899999976	292	16.29999924	0.625	10	13	32.20000076	35.59999847	1.600000024	17.79999924	49.90000153	20	1.600000024	3.700000048	404	59	7.099999905
0	1	1	87.7	13.19999981	115.5263138	56.68421173	73.68421173	1	0	0	1	7.599999905	4.559999943	14.89999962	102	1	10.60000038	20	1	111	11.89999962	0.699999988	9.079999924	12.89999962	32.40000153	33.90000153	1.200000048	13.10000038	54.20000076	16	0.899999976	4.599999905	447	56	1.5
0	0	0	93.95	35.59999847	111.3571396	63.8571434	77.5	3	1	0	0	8	4.679999828	13.69999981	77	1.100000024	12	15	0.800000012	97	16.39999962	0.313199997	8.780400276	12.80000019	30.89999962	35.29999924	1.399999976	14.89999962	26.89999962	11	0.699999988	4.5	344	48	2.299999952
0	1	2	74.5	31	109.2105255	53.10526276	72.78947449	1	0	1	1	4.699999809	3.890000105	11.39999962	102	1.200000048	13.60000038	17	0.699999988	84	14.10000038	0.606299996	12.32339954	9.899999619	29	32.40000153	2.400000095	25.39999962	150	12	0.400000006	4	433	60	2.200000048
0	1	2	83.2	23.5	108.8000031	58	75.19999695	3	0	0	1	10.5	4.860000134	15.60000038	54	1.100000024	12.19999981	18	1	153	15.89999962	0.170000002	6.090000153	14.19999981	31.39999962	33.79999924	1.5	16.60000038	30.5	15	1	4.900000095	408	43	1.600000024
0	0	0	84	29	129.9875791	70.19987777	84	9	0	0	0	5.800000191	4.739999771	14.30000019	59	1.299999952	15	17	0.899999976	86	18.20000076	0.163800001	16.68939972	12.30000019	30.70000076	35.90000153	1.5	16.79999924	28.70000076	16	0.699999988	4.300000191	500	49	2.700000048
0	0	0	91.35	28.10000038	103.0999985	56.40000153	70.59999847	5	0	0	0	6.400000095	3.960000038	12.60000038	40	1	11.30000019	9	0.699999988	102	16.60000038	0.579999983	9.670000076	11.39999962	32.90000153	34.5	1.399999976	15.10000038	35.59999847	10	0.699999988	5.199999809	418	44	3.400000095
0	1	2	53.5	23.10000038	116.9000015	42	67.5	1	0	0	1	5.300000191	2.920000076	8.300000191	54	1	10.80000019	29	1.299999952	116	11.60000038	0.610000014	7.78000021	9.5	29	32.70000076	1.200000048	13.10000038	51.59999847	30	1.200000048	4.5	405	41	3
0	0	0	58.85	20.10000038	117.6500015	64.80000305	84.75	3	0	0	1	7.300000191	4.980000019	14.80000019	126.7710084	1	10.69999981	18	0.899999976	102	11.60000038	0.136800006	6.383999825	10.69999981	30.29999924	33.79999924	1.600000024	17.20000076	44.79999924	13	0.699999988	4.099999905	473	41	2.700000048
0	1	3	88	42.70000076	151.125	41.29166794	76.66666412	5	1	1	1	5.300000191	3.869999886	11.39999962	163	1	10.30000019	84	6.5	460	5.699999809	-0.197661219	-0.529261996	12.19999981	29.89999962	31.29999924	1	11.19999981	48.90000153	33	4.199999809	4.199999809	479	37	1.200000048
0	1	1	79.15	29.60000038	114.8000031	53.20000076	72.43333435	8	0	0	0	5.800000191	3.960000038	11.39999962	84	1.299999952	14.5	17	1	96	6.400000095	0.142629728	6.947173135	11.19999981	29.5	35.70000076	1.5	17.10000038	79.09999847	11	0.400000006	4.400000095	462	41	4.199999809
0	1	2	80.5	26.60000038	114.2857132	58.33333206	74.76190186	8	0	1	0	7.300000191	4.650000095	15.19999981	46	1.100000024	12.5	18	1.200000048	163	13.10000038	0.112000003	4.535999775	15.5	32	35.90000153	2.400000095	26.39999962	74.5	18	1.399999976	3.900000095	514	44	3.5
0	1	2	86.7	27.39999962	120.875	59.75	80.20833588	0	0	0	1	10.89999962	5.130000114	14.30000019	84	1.100000024	12.89999962	11	0.600000024	107	34.79999924	1.190948464	28.9694376	13.80000019	28.20000076	33.40000153	1.299999952	15	48.70000076	18	0.800000012	4.199999809	462	85	2
0	1	2	89.35	28.60000038	103.8000031	48.45000076	68.05000305	3	0	0	0	7.699999809	4.260000229	13	60	1	11.19999981	16	1.100000024	130	12.69999981	0.579999983	10.03999996	11.10000038	31.5	35.79999924	1.299999952	14.30000019	32.20000076	13	0.800000012	4.400000095	452	44	3.099999905
0	0	0	100.75	43.29999924	114.1176453	60.47058868	77.35294342	2	1	1	1	5.599999905	4.079999924	11.39999962	162	1	10.80000019	10	0.699999988	260	7.599999905	0.079999998	2.430000067	11.80000019	28.39999962	31.79999924	1.200000048	13.39999962	26.89999962	11	0.699999988	5	390	64	3.5
0	1	1	80.9	25.5	104.875	52	68.875	7	0	0	1	6	3.960000038	12.10000038	58	1.299999952	14	11	0.899999976	101	23.70000076	1.50999999	16.27000046	9.699999809	31.10000038	33.09999847	1.5	16.79999924	29.10000038	11	0.800000012	4.199999809	416	56	2.900000095
0	1	2	117.9	41.09999847	110.3333359	56	71.75	4	1	1	1	10.30000019	4.099999905	12.10000038	81	1.100000024	12.10000038	28	1.200000048	234	18.10000038	0.790000021	10.93000031	12	30	34.40000153	1.299999952	14.19999981	74.40000153	26	1.200000048	4.900000095	397	57	1.799999952
0	1	2	96.75	26.70000076	110.4666672	62.33333206	77	7	0	0	0	7.900000095	5.539999962	14.5	72	1.200000048	12.69999981	11	1	133	17.70000076	0.889999986	14.68999958	10.60000038	26.5	31.60000038	1.299999952	14.60000038	68.90000153	12	1	3.900000095	320	52	5.599999905
0	1	1	84.1	25.5	115	63.90909195	79.90908813	4	0	0	1	6.699999809	5.320000172	15.60000038	81	1.100000024	11.5	23	0.899999976	116	16	0.550000012	10.17000008	15.30000019	30	35	1.299999952	14.19999981	60.40000153	19	0.899999976	4.599999905	445	42	2.099999905
0	0	0	64	26.29999924	112.6190491	45.52381134	68.19047546	8	0	0	0	9.100000381	4.639999866	14.5	112.172831	0.899999976	9.899999619	22	0.800000012	112	20.39999962	0.515999973	14.61999989	11	32	35.59999847	1.399999976	14.89999962	38.90000153	16	0.800000012	4.300000191	528	52	2.599999905
0	1	1	67.6	24.89999962	110.8571396	50.07143021	70.35713959	7	0	0	1	5	3.150000095	10.69999981	113	1	11.19999981	27	1.100000024	82	20.10000038	0.209999993	13.35999966	8.699999809	34.79999924	32.5	1.200000048	13.5	25.5	23	1.399999976	5.5	373	62	2
0	0	0	54.9	20.10000038	113.4545441	59.77272797	87.13636017	3	0	0	1	4.5	3.519999981	11.5	88	1.100000024	11.80000019	14	0.600000024	127	6.699999809	0.100000001	2.299999952	8	32.59999847	33.59999847	1.5	16	42.90000153	11	0.5	3.799999952	442	47	3.5
0	1	1	104.35	29.29999924	116.375	67.375	83.5	2	1	0	0	11.60000038	4.630000114	14	51	1	11.30000019	15	0.899999976	131	19.60000038	0.409999996	11.39000034	13.19999981	30.70000076	34.40000153	1.399999976	15.10000038	64.80000305	21	1	4.400000095	313	43	1.5
0	1	2	75.3	31.39999962	102.4666672	64.19999695	79.06666565	5	0	0	1	4.800000191	4.46999979	12.19999981	69	1.399999976	16	28	0.899999976	140	11.39999962	0.44788077	18.65383841	10.69999981	28.79999924	34.79999924	1.600000024	18.10000038	42.40000153	18	0.600000024	4.099999905	319	47	2.099999905
0	1	2	83.6	25.5	108.3333359	60.25	76.33333588	7	0	1	1	7.800000191	4.480000019	14.19999981	82	1.299999952	14.5	15	1.299999952	237	11.10000038	0.209999993	9.06000042	13.19999981	32.40000153	35	1.700000048	18.5	98	17	1.299999952	4.400000095	409	43	2.5
0	1	2	96.75	33.90000153	109.5	57.54166794	73.45833588	0	1	0	0	19.60000038	4.300000191	13.80000019	61	1	11.10000038	20	0.699999988	155	28	0.720000029	21.60000038	12.39999962	32.40000153	34.90000153	1.200000048	13.39999962	45.90000153	23	0.800000012	4.876449759	245	49	1.899999976
0	1	1	85.5	26.5	120.5	61.125	79.9375	4	0	0	1	6.699999809	4.309999943	13.60000038	57	1.100000024	11.69999981	22	1.100000024	121	12.69999981	0.360000014	10.55000019	12.69999981	32.09999847	34.90000153	1.200000048	13.19999981	32.70000076	16	1	4.5	456	47	1.799999952
0	1	2	101.4	27.60000038	114.9166641	58.16666794	72.58333588	2	0	0	1	6	4.5	13.80000019	64	1	10.60000038	12	1.100000024	92	13.69999981	0.409999996	8.270000458	12.30000019	30.89999962	32.90000153	1.399999976	14.89999962	38	9	0.899999976	4.30479613	325	41	1.5
0	1	2	85.15	26.89999962	108.75	57.25	69.83333588	5	0	1	1	8.600000381	4.849999905	13.5	87	1.299999952	14	17	0.899999976	186	11.80000019	0.137199998	6.173999786	10.69999981	28.39999962	34.59999847	1.299999952	14.69999981	40.79999924	15	0.800000012	4.300000191	453	55	2.400000095
0	1	1	70.55	24.10000038	103.615387	54.53845978	68	4	0	0	0	8.300000191	4.599999905	13.10000038	83	1.100000024	11.89999962	16	0.800000012	86	16.10000038	0.400000006	13.09000015	15.39999962	29	33.5	1.600000024	17.10000038	34.20000076	20	1	4.5	435	43	2.299999952
0	1	2	74.75	32.29999924	109	66	82.83333588	4	0	0	0	5.599999905	4.059999943	11.89999962	94	1.100000024	12.39999962	28	0.699999988	93	13.5	1	11.14999962	9	30.5	34.09999847	1.299999952	13.80000019	28.89999962	13	0.400000006	4.400000095	462	48	3.099999905
0	1	2	90.25	24.79999924	112.59375	43.25	64	0	0	1	1	6.199999809	4.25	12.69999981	47	1	10.39999962	26	1.200000048	168	9.399999619	0.325364059	4.065592165	8.199999809	29.70000076	33.29999924	1.600000024	16.70000076	37.09999847	17	0.899999976	3.599999905	399	41	2.200000048
0	1	1	90.2	27.29999924	114.6363602	41.04545593	59.65999985	8	0	0	0	16.5	4.190000057	13	52.74598728	1	11	33	1.5	243	21.29999924	0.372599989	14.23980045	14	31.70000076	36.59999847	1.399999976	15.60000038	98.69999695	33	1.700000048	3.900000095	312	55	3.700000048
0	0	0	67.85	29.89999962	98.15000153	64.5	74.57499695	8	0	0	0	11.39999962	4.079999924	12.89999962	96	1.100000024	12.39999962	9	0.899999976	88	21.60000038	0.143214504	14.12911343	11	31.29999924	33.59999847	1.700000048	18.29999924	32.90000153	7	0.600000024	3.5	379	62	2.299999952
0	0	0	96.35	51.70000076	115.5714264	61.57143021	81.2857132	1	0	1	0	9.100000381	4.829999924	11.80000019	141	1.100000024	12.19999981	28	1.299999952	185	23.20000076	0.197999999	6.929999828	10.69999981	24.39999962	31	1.5	16.60000038	27.39999962	26	1.299999952	4.900000095	478	42	1.899999976
0	1	2	87.05	29.60000038	105.8333359	49.16666794	68.44444275	2	1	1	0	7.199999809	4.21999979	12.80000019	87	1	11.10000038	24	0.699999988	123	13.80000019	0.107000001	8.345999718	10.69999981	30.60000038	33.20000076	1.399999976	15	27.10000038	18	0.600000024	4.400000095	398	51	1.200000048
0	1	2	68.4	19.70000076	117.0294113	56.47058868	76.6764679	2	0	1	1	7.900000095	3.75999999	10.69999981	86	1.899999976	19.79999924	25	1	131	17.20000076	0.493985016	15.1690933	11.69999981	29.39999962	34.29999924	1.600000024	17.70000076	65.19999695	11	0.699999988	4.651660733	489	50	3.700000048
0	1	2	76.5	38.90000153	113.0454559	59.04545593	77.20833588	7	1	0	0	9.5	4.260000229	12.5	133	1.200000048	12.80000019	15	0.699999988	116	22.39999962	0.720000029	15.02000046	10.69999981	30.10000038	33	1.399999976	14.80000019	29	14	0.699999988	4.599999905	320	49	2.400000095
0	1	2	67.1	25.29999924	121.6315765	47.78947449	71.78947449	1	0	0	0	6.5	3.119999886	9.699999809	82	1	10.60000038	23	0.899999976	96	6.400000095	-0.053605168	0.243290856	8.800000191	30.70000076	31.10000038	1.100000024	11.80000019	48.09999847	21	0.899999976	4.400000095	300	42	1.700000048
0	1	1	91.95	28.79999924	114.125	56.1875	76.9375	4	0	1	1	5.599999905	4.449999809	13.60000038	98	1.700000048	18.29999924	14	1	248	8.899999619	0.085199997	5.992400169	10.60000038	31.5	34.20000076	2.400000095	26	42.09999847	11	0.800000012	3.900000095	430	44	2.900000095
0	0	0	78.3	25.5	109.875	56.875	81.375	2	0	0	1	5.900000095	4.699999809	14.19999981	56	1	11	18	1	116	13.69999981	0.50999999	6.699999809	11.69999981	30.5	33.40000153	1.200000048	13.30000019	31	14	0.899999976	5.068780817	361	42	2.5
0	1	2	73	26.89999962	125.2307663	52.03845978	75.34615326	5	0	1	0	6.800000191	3.730000019	10.5	39	1.100000024	12.19999981	18	0.800000012	195	14.60000038	0.090000004	11.30000019	10.60000038	28.79999924	33.29999924	1.399999976	14.80000019	57.79999924	22	0.899999976	5.300000191	407	41	3.5
0	1	3	107.45	40.40000153	109.9411774	54	69.02941132	3	1	1	1	7.599999905	4.190000057	12.10000038	69	1.100000024	11.60000038	39	1.100000024	158	15.80000019	0.50999999	8	10	29.60000038	33.09999847	1.5	15.89999962	24.89999962	28	0.899999976	3.299999952	363	45	2.200000048
0	0	0	93.5	27.70000076	130.5661774	51.61029434	70.16912079	2	0	1	1	6	3.839999914	11.89999962	71	1.700000048	18.5	30	1.100000024	92	5.199999809	0.227009369	5.922535949	10.39999962	32	32.90000153	1.700000048	18.5	150	23	1	4.300000191	467	39	1.100000024
0	1	2	85.7	27.89999962	110.8125	61.1875	80.25	2	0	0	1	5.5	5.690000057	10.89999962	83	1.5	16.29999924	15	0.800000012	86	11.39999962	0.02	0.540000021	9.399999619	19.89999962	31.39999962	2	21.89999962	51.09999847	11	0.699999988	3.900000095	505	45	2.099999905
0	0	0	54	24.29999924	139.25	49.97222137	77.05555725	1	0	0	1	5.099999905	4.46999979	13.30000019	58	1.100000024	11.60000038	19	0.699999988	93	9.300000191	0.443505697	4.121284641	10.10000038	29.89999962	31.29999924	1.299999952	13.69999981	27.89999962	15	0.699999988	3.799999952	316	42	2.900000095
0	1	2	63.5	0.200000003	118.2083359	66.75	84.58333588	1	0	0	1	4.900000095	3.75	12.19999981	39	1	11	18	0.600000024	83	7.099999905	0.219999999	2.99000001	10.80000019	32.90000153	33.90000153	1.299999952	13.80000019	34.09999847	10	0.5	4.199999809	444	47	2.700000048
0	1	3	59.7	24	107.8666687	39.66666794	60.06666565	11	0	1	0	8.100000381	3.49000001	11.10000038	94	1	11	68	7.5	197	22.10000038	0.370000005	9.930000305	10.80000019	32.09999847	32	1.299999952	14.39999962	55.5	37	5.900000095	6.300000191	496	50	3.799999952
0	1	2	76.5	23.5	97.22580719	58.32258224	72.69999695	5	0	0	1	7.400000095	4.650000095	12.10000038	82	1.299999952	13.69999981	19	1.600000024	116	14.39999962	0.340000004	10.73999977	11.30000019	26.60000038	31.39999962	1.700000048	19.10000038	78.5	15	1.299999952	4.095790948	421	46	2.900000095
0	1	2	102.5	28.60000038	109.0714264	64.35713959	80.2857132	3	0	0	1	7.099999905	4.46999979	14.60000038	100	1.299999952	14.5	18	0.800000012	11.61088165	25.89999962	0.936030238	19.36498425	14.19999981	32.20000076	32.70000076	1.799999952	19.5	79.09999847	16	1.100000024	4.699999809	464	49	4.099999905
0	1	2	98.3	31.39999962	103.4000015	58.09999847	74.90000153	2	1	1	1	14.60000038	3.650000095	11.60000038	112	1.299999952	14.30000019	18	0.699999988	119	38.20000076	0.730000019	21.17000008	10.69999981	31.79999924	33.29999924	1.700000048	18	32.09999847	15	0.600000024	4.585103381	413	44	2.5
0	1	2	103.2	29.79999924	106.2222214	67	81.1111145	6	0	0	1	5	4	12.80000019	57	1.5	16.10000038	14	0.800000012	129	9.300000191	0.219999999	6.059999943	11.30000019	32.90000153	34.59999847	1.700000048	19.10000038	104.3000031	12	0.800000012	4.695196616	385	47	3.299999952
0	1	2	72.85	25.29999924	113.25	58.66666794	75.33333588	6	0	0	0	9.199999809	3.589999914	8.5	67	1.299999952	14.5	50	1.299999952	114	19.29999924	0.800000012	15.35000038	9.699999809	25.70000076	31.39999962	1.700000048	18.39999962	29.39999962	35	1.100000024	4.900000095	349	46	2.900000095
0	1	2	54.4	23.79999924	112.5416641	47.33333206	78.68000031	2	0	1	0	7.800000191	3.109999895	10.69999981	60	1.100000024	12.10000038	23	0.800000012	129	10.80000019	0.412143081	8.037925243	10.89999962	34.5	37.79999924	1.799999952	19.20000076	101.0999985	23	0.800000012	4	392	57	3.599999905
0	0	0	94.45	42.79999924	124	58.57143021	86.2857132	3	1	0	0	5	3.869999886	11.69999981	79	1	10.80000019	24	1.200000048	112	4	-0.207814006	0.577551509	10.60000038	30.10000038	31.5	1	11.10000038	44.90000153	29	1.299999952	4.300000191	412	68	1.700000048
0	0	0	88.3	28.60000038	114.2222214	62.27777863	77.55555725	3	0	0	0	7.099999905	5.03000021	15.39999962	28.31542519	1	11.19999981	19	1.200000048	105	13.10000038	0.419999987	9.119999886	14.19999981	31.29999924	33.20000076	1.299999952	14.69999981	63.29999924	15	1.100000024	4.300000191	345	47	1.399999976
0	1	2	74.1	22.39999962	101.2857132	58.76190567	73.7142868	4	0	0	0	13.60000038	2.960000038	11	151	1.200000048	12.69999981	37	1.600000024	140	26.20000076	1.059999943	18.44000053	10.89999962	36.79999924	34.5	1.5	16.60000038	39.09999847	37	1.5	4.099999905	358	46	3
0	1	2	87	32.59999847	101.1500015	56.34999847	72	5	0	1	0	7.800000191	4.300000191	12.69999981	47	1	10.69999981	19	0.800000012	223	21.79999924	0.449999988	9.770000458	10.39999962	30.39999962	33.09999847	1.5	16.89999962	27.29999924	17	0.699999988	3.799999952	441	46	2.799999952
0	1	1	83.8	26.39999962	93.93333435	49.33333206	72.59999847	2	0	0	0	6.300000191	3.779999971	12.69999981	74	1.200000048	12.69999981	11	0.800000012	105	11.89999962	0.330000013	8.25	10.39999962	34.90000153	34.79999924	1.399999976	15.19999981	78.19999695	10	0.699999988	4.199999809	421	42	2.200000048
0	1	2	88.55	33.90000153	107.25	54.91666794	72.83333588	1	0	0	0	8	4.610000134	13.80000019	102	1.100000024	11.5	20	0.800000012	103	14.30000019	0.230000004	4.849999905	11.80000019	29.89999962	33.09999847	1.399999976	15.10000038	37.79999924	14	0.699999988	3.900000095	363	53	3.200000048
0	1	2	73.4	26.60000038	108.6428604	62.57143021	77.92857361	4	0	0	0	5.400000095	4.090000153	12.10000038	33	1.100000024	11.80000019	9	0.800000012	89	15.80000019	0.270000011	12.84000015	11	30.20000076	33.40000153	1.299999952	14.39999962	29.60000038	11	0.800000012	4.300000191	420	52	2.200000048
0	0	0	112.5	33.90000153	107.4166641	53	69.33333588	5	0	1	0	9.699999809	4.320000172	13.19999981	96.72101331	1	11.30000019	15	1	111	22.10000038	0.519999981	17.81999969	13.5	31.20000076	34.70000076	1.200000048	13	57.5	12	0.899999976	4.800000191	394	46	1.799999952
0	1	3	86	32.90000153	113.0344849	33.03448105	76.41379547	5	0	1	1	8	3.569999933	10.19999981	95	2.200000048	23	43	1.5	99	17.29999924	0.848451235	13.72496301	9.699999809	29	33.5	2	21.20000076	76.09999847	45	1.5	5.199999809	427	43	4.199999809
0	1	2	94.35	30.60000038	115.3333359	58.20000076	78.33333588	2	0	0	1	8.899999619	4.079999924	12	36	1.399999976	15.60000038	11	0.699999988	111	19.20000076	0.970000029	15.40999985	11.19999981	29.70000076	33.29999924	1.899999976	21.29999924	54.40000153	9	0.800000012	4.5	369	45	1.799999952
0	1	1	70.4	25.70000076	110.8000031	58	76.80000305	4	0	0	0	6.099999905	3.74000001	11.30000019	59	1	10.89999962	16	0.600000024	94	9.5	0.119999997	4.179999828	11.89999962	30.39999962	33.20000076	1.200000048	13.19999981	54.09999847	10	0.600000024	4	415	61	1.799999952
0	1	3	163	58.29999924	101.6538467	57.03845978	76.40740967	0	1	1	1	9.199999809	4.139999866	10.5	56	1.100000024	12.30000019	23	1	166	17.20000076	1.059999943	14.64000034	9.600000381	25.39999962	31.20000076	1.200000048	13.30000019	78.40000153	23	1.100000024	4.900000095	504	50	1.700000048
0	1	1	95.05	29.79999924	113.3214264	51.82143021	70.10713959	10	0	1	1	8.399999619	3.039999962	10.19999981	121	0.869370614	9.608846742	44	2.900000095	104	15.60000038	0.641409915	8.898056012	8.399999619	33.5	32.70000076	1.600000024	16.79999924	81.90000153	39	2.599999905	5	406	38	1.600000024
0	1	2	83.45	30.10000038	123.9333344	53.53333282	77.73332977	4	0	0	1	5.5	3.690000057	9	52	1.100000024	11.69999981	26	1.600000024	102	12.30000019	0.430000007	7.179999828	9.699999809	25.5	31.20000076	1.200000048	13.10000038	90.40000153	18	1.100000024	4.800000191	482	48	2.200000048
0	1	2	74	25.70000076	121.1724167	61.44827652	81.51724243	1	0	0	1	6.5	4.460000038	14.80000019	73	1.200000048	12.5	9	0.600000024	84	12.89999962	0.25999999	5.78000021	12.5	33.20000076	34.09999847	1.399999976	15.19999981	62.29999924	7	0.400000006	4.5	310	41	1.600000024
0	1	2	59.9	24.20000076	124.4090881	42	71.86363983	5	0	0	1	4.300000191	3.539999962	11.80000019	135	1.200000048	12.69999981	49	1.399999976	97	7.099999905	0.270300001	3.575099945	11.39999962	33.09999847	35.20000076	1.399999976	15	34.79999924	43	1.100000024	3.299999952	482	38	2.099999905
0	1	1	84.45	31.10000038	106.7142868	52.57143021	71.2142868	1	1	1	1	9.600000381	4.570000172	13.39999962	94.49531674	1	11.39999962	28	1.299999952	149	15.80000019	0.230000004	6.159999847	12.69999981	29.39999962	32.70000076	1.5	16	34.79999924	31	1.399999976	4.400000095	446	40	2.200000048
0	1	2	100.8	28.5	103.0526352	66.78947449	79.57894897	2	0	0	1	8.5	4.510000229	13.69999981	95	1.100000024	11.89999962	13	0.899999976	110	18.60000038	0.442499995	15.50520039	10.89999962	31.20000076	36	1.600000024	17.20000076	30.79999924	15	0.699999988	4.300000191	312	45	1.899999976
0	1	3	59.5	21.29999924	118.5500031	68	84.21666718	10	0	0	0	6.599999905	3.950000048	11.60000038	112.782032	1	11.30000019	96	4.5	89	17.79999924	-0.229246964	6.562748171	11.89999962	29.89999962	34.09999847	1.5	16.60000038	145.1999969	94	4.5	4.400000095	400	58	6.199999809
0	1	3	99.8	33.90000153	113.5588226	62.26470566	75.6764679	6	0	1	0	6.900000095	4.429999828	13.10000038	83	1.100000024	12	31	1.399999976	162	12.39999962	0.576293475	9.041695237	12.39999962	30.20000076	32.09999847	1.5	15.69999981	32	29	1.399999976	4.400000095	398	43	2.200000048
0	1	2	91.6	29.20000076	102.6999969	61.09999847	75.44999695	5	0	0	1	6.599999905	5.230000019	15.30000019	39	1.100000024	11.5	20	0.899999976	142	15.19999981	0.660000026	12.27999973	14	29.60000038	33.90000153	1.299999952	14.39999962	46.79999924	19	1.100000024	4.230247784	348	51	3.200000048
0	1	2	76.05	30.20000076	110.2222214	58.61111069	73.5	3	0	1	0	11.19999981	4.929999828	14.39999962	66	1.100000024	11.39999962	11	0.800000012	203	22.60000038	0.430000007	12.52000046	14.80000019	29.39999962	34.09999847	1.299999952	13.80000019	30.89999962	9	0.699999988	4.300000191	319	45	3.400000095
0	1	1	65.2	21.89999962	109.4000015	59.40000153	77.73332977	4	0	0	1	10.69999981	4.019999981	13.60000038	61	1.100000024	12.30000019	24	1.299999952	118	22.89999962	0.660000026	11.97000027	13.30000019	33.90000153	35.40000153	1.299999952	14.5	46.70000076	31	1.700000048	5.599999905	385	45	2.599999905
0	0	0	69	30.60000038	95.86363983	54.77272797	68.8181839	2	0	0	1	8.199999809	4.090000153	12.69999981	45	1	10.60000038	14	0.600000024	79	13.89999962	0.365366843	6.499449595	9.699999809	31	33.59999847	1.100000024	12.39999962	29.79999924	16	0.800000012	4.099999905	491	43	3
0	1	1	97	28.60000038	112.5	73.83333588	87	3	0	0	1	8.600000381	4.570000172	13.30000019	92	1.100000024	12.5	14	1	77	17.10000038	0.430000007	12.22000027	12.19999981	30.29999924	35.09999847	1.600000024	17.70000076	41.20000076	12	0.899999976	5.099999905	462	45	1.899999976
0	1	2	66	28	119.1428604	51.7142868	73.92857361	2	0	0	1	4.599999905	3.890000105	10.30000019	147	1.200000048	12.80000019	18	0.699999988	93	3.200000048	0.129999995	2.329999924	9.300000191	26.5	31.29999924	1.299999952	13.80000019	90.19999695	23.12028503	0.699999988	4.099999905	401	43	1.299999952
0	1	1	60	24.10000038	105.3000031	45.79310226	64.82758331	5	0	0	0	5.400000095	3.579999924	10.69999981	72	1.100000024	11.80000019	34	1.200000048	106	10.89999962	0.304145366	-1.718589026	9.699999809	30.10000038	33	1.200000048	12.60000038	31.29999924	22	0.899999976	3.900000095	449	47	3.400000095
0	1	2	75.8	27	101.8461533	58.46154022	71.84615326	5	0	0	0	7.400000095	5.010000229	12.60000038	76	1.200000048	12.89999962	13	0.800000012	143	13.69999981	0.600000024	10.52999973	10.69999981	25.70000076	31.10000038	1.399999976	14.89999962	23.20000076	10	0.800000012	4.699999809	411	44	1.600000024
0	1	2	81	27.70000076	113.7777786	54.44444275	73.44444275	4	0	0	0	8.5	4.940000057	15.69999981	57	1.100000024	11.80000019	14	1	106	17.79999924	0.423400015	10.55580044	16.70000076	32.5	35	1.5	16.10000038	117.6999969	13	0.800000012	4.300000191	483	43	1.799999952
0	1	2	77	26.70000076	113.1363602	40.77272797	60.15909195	2	0	0	1	24.29999924	3.039999962	8.100000381	72	1.5	16.39999962	45	2.400000095	141	28.20000076	0.600000024	23.98999977	9.5	28.70000076	31.60000038	2.099999905	22.60000038	49.40000153	52	2.5	4.199999809	424	50	15.60000038
0	1	1	71.4	28.29999924	110.5217361	49.43478394	70.78260803	5	0	1	0	8.899999619	4.050000191	12.60000038	53	1.100000024	11.5	21	1.100000024	192	12.10000038	0.439999998	7.75	11.30000019	30.89999962	33.59999847	1.299999952	14.60000038	25.60000038	11	0.699999988	3.867509288	404	52	5.099999905
0	1	1	52.7	19.70000076	108.0106354	75.65957642	86.86000061	4	0	0	0	3.299999952	3.880000114	11.10000038	63	1.299999952	14	12	0.699999988	93	6.699999809	0.07	2.410000086	10.5	28.89999962	31.70000076	1.399999976	15.39999962	31.10000038	11	0.600000024	4.5	460	44	2.5
0	1	2	94.05	31.60000038	113.8863602	63.40909195	79.63636017	7	0	1	1	10.5	3.950000048	11.39999962	89.62870949	1	11.19999981	33	1.600000024	95	28.89999962	0.50999999	10.97999954	10.5	29.39999962	32.40000153	1.5	15.80000019	32.29999924	28	1.600000024	5.800000191	357	45	1.600000024
0	1	1	76.4	29.5	119.4166641	45.625	64.45833588	2	0	0	0	8	4.099999905	13.39999962	80	1.200000048	13.69999981	10	1.100000024	96	7.199999809	0.100000001	2.269999981	13.10000038	32.5	36.5	1.299999952	14.5	27.79999924	14	1	3.700000048	492	43	2.900000095
0	1	2	137.05	54.40000153	112.0588226	60.17647171	90.94117737	4	1	0	1	8.699999809	4.440000057	12.89999962	94	1	11.19999981	31	1.200000048	104	18.20000076	0.99000001	12.86999989	11.19999981	29.5	32.70000076	1.100000024	12.39999962	58.09999847	20	0.800000012	5.156441844	334	46	2.900000095
0	1	2	88.85	31.39999962	99.16666412	57.77777863	71.6111145	5	0	1	1	7.800000191	4.519999981	13.39999962	83	1.100000024	12.19999981	18	0.699999988	106	24.10000038	0.75999999	16.69000053	10.39999962	29.70000076	31.89999962	1.399999976	14.80000019	37.20000076	12	0.699999988	3.669780852	381	49	2.5
0	1	2	81.65	28.5	95.90000153	57.29999924	68.69999695	2	0	0	1	5.800000191	3.380000114	10.30000019	61	0.943473958	10.28296038	14	0.800000012	117	10.60000038	0.25	6.429999828	11.5	31.10000038	33.29999924	1.799999952	20.10000038	47.59999847	14	0.800000012	4.199999809	547	43	1.200000048
0	1	2	93.5	31.60000038	119.0588226	56.70588303	76.52941132	2	1	0	1	32.90000153	4.289999962	13.30000019	92	1	10.89999962	19	0.899999976	134	63.70000076	1.980000019	23.21999931	10.5	30.79999924	31.70000076	1.399999976	15.80000019	28.70000076	20	0.899999976	4.5	340	44	3.799999952
0	1	2	85.85	28.10000038	105.6666641	48.40000153	67.8666687	7	0	0	0	8	4.380000114	14.30000019	42	1.100000024	11.60000038	15	0.899999976	114	18.60000038	1.059999943	12.34000015	13.30000019	33.09999847	34.20000076	1.5	16.39999962	40	17	1	4.699999809	399	39	3.5
0	0	0	78	25.10000038	110.5384598	55.30769348	73.69230652	2	0	0	0	8.100000381	4.96999979	15	53	1.100000024	11.89999962	13	0.899999976	114	8.800000191	0.209999993	4.920000076	11.39999962	30.5	33.90000153	1.299999952	14.69999981	27.5	13	0.899999976	4.199999809	397	43	1.899999976
0	1	2	113	39	104.772728	58.31818008	73.95454407	8	1	0	1	10.10000038	4.389999866	13.19999981	71	1.100000024	11.69999981	22	0.600000024	96	23.20000076	0.860000014	12.5	11.39999962	30.5	33	1.299999952	13.89999962	23.29999924	20	0.600000024	3.900000095	203	52	2.5
0	1	3	96.6	33.70000076	112.8571396	60	78.5	5	0	0	1	6.800000191	4.050000191	11.89999962	108	1.5	15.89999962	50	1.799999952	107	13.19999981	0.158399999	11.03520012	10.30000019	30.79999924	33.90000153	1.899999976	20.89999962	142.6000061	36	1.600000024	4.599999905	420	52	3.400000095
0	1	1	67.35	28.10000038	111.6363602	51.45454407	69.90908813	4	0	1	0	8.300000191	4.53000021	14	140	1.100000024	11.80000019	18	1	115	13.89999962	0.379999995	6.869999886	9.300000191	31.70000076	34.09999847	1.600000024	17	35.5	19	0.800000012	4.400000095	465	40	2.400000095
0	1	1	67.9	31.39999962	123.4736862	53.42105103	72.89473724	1	0	1	1	12.19999981	4.159999847	12.69999981	64	0.899999976	10.19999981	23	0.699999988	300	12.80000019	0.572247896	11.21971387	11.80000019	29.39999962	31.79999924	1.100000024	11.39999962	27.5	18	0.699999988	4.199999809	478	45	2.400000095
0	0	0	77.4	25.60000038	107.3000031	50.5	68.19999695	5	0	0	0	5.199999809	4.369999886	14.10000038	69	1	10.5	16	0.899999976	129	9	0.150000006	5.380000114	12.80000019	33	33.90000153	1.600000024	17.60000038	31.5	17	0.899999976	4.300000191	427	53	1.5
0	1	2	77.3	27.29999924	114.5	60.77777863	78.22222137	5	0	0	1	6.199999809	4.099999905	12.89999962	105	1.200000048	12.60000038	21	1	85	20.10000038	0.460000008	13.30000019	11.80000019	31.60000038	32.5	1.5	16.29999924	71.90000153	15	0.899999976	3.599999905	401	59	4.400000095
0	1	2	82.75	29	117.3076935	61.07692337	81.38461304	1	0	0	1	5.699999809	4.010000229	12	99	1.100000024	12.30000019	17	0.899999976	105	13.30000019	1.139999986	8.430000305	10.5	30.5	32.70000076	1.299999952	14.10000038	94.59999847	10	0.600000024	4.699999809	363	47	4.199999809
0	1	1	81.1	30.39999962	110.0666656	56.46666718	72.93333435	3	0	0	0	4	4.050000191	13.10000038	58	1.100000024	11.89999962	18	1.200000048	100	12.69999981	0.589999974	9.699999809	11	31.79999924	35.59999847	1.100000024	12.39999962	34.79999924	12	1	4.5	414	44	2.700000048
0	1	1	67.8	21.89999962	112.0714264	52.7857132	69.7857132	5	0	1	1	5.5	4.150000095	13	145.4346252	1.100000024	12.39999962	22	1.200000048	170	4.900000095	0.100000001	2.00999999	13.19999981	31.39999962	33.70000076	1.799999952	19.29999924	76.80000305	22	1.200000048	4.599999905	476	40	4.199999809
0	1	2	85.65	26.5	120.1333313	52.13333511	72	5	0	0	1	6.300000191	4.71999979	14.30000019	83	1.100000024	11.60000038	14	0.899999976	103	11.89999962	0.419999987	6.96999979	11.19999981	30.89999962	33.79999924	1.200000048	12.80000019	26.10000038	12	0.800000012	4.400000095	472	45	3.200000048
0	0	0	116.9	32	121.6111145	70.66666412	88.83333588	4	0	0	1	9.100000381	5.110000134	15.30000019	130	1.100000024	12.19999981	40	1.700000048	102	15.39999962	0.600600004	12.24300003	10.69999981	31.29999924	34.90000153	1.399999976	15.60000038	37.59999847	35	1.5	4.599999905	388	52	3.799999952
0	1	3	63.3	23.10000038	114.3000031	50.59999847	68.80000305	5	0	0	1	6.099999905	4.199999809	11.80000019	106	1.299999952	13.69999981	20	0.699999988	124	12.89999962	0.360000014	7.880000114	9.800000191	28.60000038	32.5	1.600000024	17.39999962	38.70000076	11	0.400000006	4	378	51	2.299999952
0	1	2	80	31.89999962	131.625	49.125	73.75	6	0	1	0	2.599999905	2.859999895	8	114	1.5	16.20000076	45	2.299999952	221	8.899999619	0.180000007	7.050000191	8.100000381	28.39999962	31.89999962	1.799999952	19.89999962	45.90000153	42	2.200000048	4.199999809	468	39	2.099999905
0	0	0	66	25.39999962	128.6428528	49.3571434	75.7857132	0	0	0	0	7.199999809	3.900000095	11.19999981	111	1.100000024	12.30000019	36	1.399999976	111	10	-0.044571892	0.621800059	8.5	29	30.5	1.399999976	16.10000038	40.29999924	28	1.100000024	3.900000095	507	39	1.5
0	0	0	88.5	26.60000038	141.9230804	61.30769348	91.2307663	2	0	0	0	7.5	4.570000172	15	73	1	11.19999981	18	1.100000024	86	10.5	0.161815092	7.147309062	15.60000038	33.59999847	35.09999847	1.100000024	12	40.09999847	20	1.100000024	4.400000095	397	39	1.5
0	1	1	61.7	21.39999962	118.6666641	61.52381134	81.90476227	2	0	0	0	8.800000191	5.5	12.5	94.22234875	1	11.30000019	15	0.800000012	101	10.19999981	0.12284171	4.304157836	12.39999962	23.70000076	33.59999847	1.299999952	14	43.90000153	18	0.899999976	4.5	379	42	2.200000048
0	0	0	71.65	28.10000038	112.5555573	60.55555725	78.33333588	1	0	1	0	7.400000095	4.71999979	15.5	57	1.100000024	11.60000038	24	1.100000024	203	18.60000038	0.680000007	13.05000019	12.60000038	32.5	33.70000076	1.5	16.5	31.89999962	23	0.899999976	4.5	490	38	2.400000095
0	1	1	58.05	20.39999962	114.6470566	66.11764526	84	2	0	0	1	3.099999905	3.799999952	11.39999962	84	1.200000048	12.80000019	21	0.600000024	122	8.899999619	0.25999999	5.400000095	9.800000191	30.10000038	32.40000153	1.600000024	17.89999962	115.0999985	16	0.600000024	4	447	41	3.5
0	0	0	96.85	35.40000153	105.7894745	49.26315689	67.89473724	6	1	0	1	10	3.480000019	9.800000191	72.1389356	1.200000048	13.30000019	21	0.600000024	153	27.39999962	0.555755731	17.34775055	9.800000191	27.89999962	33.09999847	1.600000024	17.79999924	27.89999962	20	0.699999988	4.300000191	584	52	2.200000048
0	1	1	101.4	32.29999924	120.7692337	55.69230652	74.92308044	5	1	1	1	8	4.25	13.39999962	42	1.200000048	12.60000038	18	0.800000012	168	9.600000381	0.389999986	6.909999847	13.69999981	31.60000038	34.79999924	1.299999952	14.10000038	53.70000076	15	0.800000012	3.900000095	437	49	1.600000024
0	0	0	63.1	24.70000076	107.4285736	67.5	81.57142639	3	0	1	0	12	4.110000134	12.69999981	88	1.100000024	12.19999981	21	0.899999976	290	20.29999924	0.460000008	8.130000114	9.5	31.29999924	33.20000076	1.600000024	17.29999924	40.90000153	19	0.699999988	5.300000191	379	52	3.900000095
0	1	2	89.3	34.79999924	132.3999939	62.06666565	87.46875	3	1	0	1	7.599999905	4.389999866	14.19999981	112	1.200000048	12.69999981	37	1	112	10.80000019	0.504700005	8.600500107	10	31.10000038	35.90000153	2.299999952	24.70000076	72.59999847	19	0.800000012	3.400000095	692	52	8.100000381
0	1	2	60.55	19.5	124.5714264	52.92856979	78.2857132	3	0	1	0	3.799999952	3.730000019	12.89999962	63	1.200000048	12.80000019	14	0.800000012	145	2.599999905	0.544728655	10.79781488	10.60000038	35.29999924	32.20000076	1.299999952	14.10000038	38.20000076	15	0.600000024	4	482	62	2
0	1	2	96.3	28.89999962	104.1176453	61.47058868	74.88235474	5	0	1	0	4.5	4.25	13.39999962	50	1	10.89999962	29	1.700000048	175	13.69999981	0.660000026	8.510000229	14.10000038	32.09999847	35.09999847	1.299999952	14.69999981	31.20000076	24	1.5	4.199999809	503	44	1.799999952
0	1	1	100.45	32.59999847	116.6538467	63.26922989	78.11538696	5	1	1	0	8.399999619	5.059999943	15.10000038	92	0.899999976	10.30000019	21	1.299999952	175	15.5	0.335399985	9.752400398	12.39999962	30.29999924	35.5	1.299999952	14.30000019	32	23	1.299999952	4.800000191	371	50	2
0	0	0	62.55	24.10000038	135.4642792	58.5357132	83.0357132	5	0	1	1	4.199999809	2.720000029	9	63	1.5	16.20000076	31	1.200000048	162	11.89999962	0.190400004	11.38829994	9.899999619	34.40000153	34	2	21.5	119.6999969	33	1.200000048	3.900000095	448	47	6.800000191
0	1	2	96.5	31	110.5714264	60	76.2142868	2	0	1	1	10.60000038	4.579999924	12.80000019	80	1.200000048	12.89999962	27	1.299999952	104	21.5	1.169999957	11.28999996	10.80000019	28.5	32.40000153	1.399999976	15.39999962	49.29999924	21	1.200000048	4.699999809	296	41	2.299999952
0	1	2	111	38.90000153	124.4615402	72.92308044	89.2307663	4	1	0	1	6.5	4.559999943	14.10000038	44	1.200000048	13.30000019	11	1.100000024	137	9.899999619	0.280000001	5.21999979	11.69999981	31.20000076	33.40000153	1.600000024	16.89999962	66.30000305	10	0.699999988	4.099999905	309	43	2.799999952
0	1	2	85.8	25.60000038	134.6799927	51.72000122	76.04000092	1	0	0	0	7.199999809	4.28000021	11	60	1.100000024	12.10000038	18	0.800000012	142	7.699999809	0.410478806	8.232670176	10.30000019	25.5	29.60000038	1.299999952	14.19999981	136.1000061	14	0.800000012	4	252	43	1.5
0	1	2	87.05	26.60000038	107.7777786	55.0370369	72.44444275	4	0	0	0	8.800000191	4.03000021	12.89999962	59	1.100000024	11.89999962	13	1	94	18.10000038	0.407700002	12.03470039	10.30000019	31.79999924	35.09999847	1.700000048	18.29999924	28.89999962	12	0.800000012	4	476	45	1.799999952
0	1	2	88.5	30.60000038	110.75	54.54999924	70.30000305	3	0	0	0	9.199999809	4.71999979	13.80000019	77	1.100000024	11.89999962	17	0.899999976	94	22.60000038	0.560000002	11.02000046	13.10000038	29.29999924	33.90000153	2	21.10000038	109.8000031	19	1	4.699999809	355	36	2.799999952
0	1	1	104.3	32	117.6666641	67.75	83	6	0	0	1	6.099999905	4.510000229	13.89999962	76	1	10.60000038	21	1	94	16.29999924	0.140000001	12.28999996	12.80000019	31.10000038	32.70000076	1.600000024	18.10000038	69.59999847	16	1	4.699999809	426	52	5.199999809
0	1	3	80.05	23.10000038	106.7894745	51.78947449	69.15789795	10	0	1	0	7	3.789999962	11.10000038	86	1.100000024	11.39999962	29	1.5	215	23.79999924	1.019999981	12.84000015	10.5	30.10000038	33.09999847	1.5	16.39999962	62.90000153	26	1.5	6	366	45	3.5
0	1	1	64	27.60000038	124.7777786	59.16666794	80.5	4	0	1	1	9.600000381	4.010000229	11.10000038	81.39237157	1.100000024	11.69999981	29	1.399999976	114	9.699999809	0.109999999	6.099999905	12.19999981	29.70000076	33.59999847	1.5	16.20000076	28	19	1.100000024	4.599999905	367	42	4.300000191
0	1	1	70.65	27.39999962	118.4117661	64	83.5	3	0	1	1	6.5	4.809999943	13.80000019	60	1.200000048	13.39999962	21	0.899999976	103	23.89999962	0.430000007	9.550000191	11.69999981	29	34.59999847	1.5	16.60000038	26.29999924	14	0.699999988	4.5	562	41	2.299999952
0	1	2	109.85	33.79999924	106.5454559	64.36363983	78.36363983	4	1	1	1	7.900000095	3.339999914	10.69999981	47	1.299999952	13.60000038	22	1.200000048	165	12.80000019	0.270000011	4.340000153	10.30000019	31	31.60000038	1.799999952	19.20000076	40.79999924	17	0.899999976	5	392	45	2.700000048
0	1	3	106	43	116.6666641	51.21212006	81.6875	8	1	1	1	7.900000095	3.730000019	10.60000038	90	1.100000024	13	23	1.200000048	139	8.800000191	1.030038729	15.77429949	9.699999809	30	34.59999847	1.200000048	14.30000019	73.69999695	17	1	4.199999809	397	47	11.39999962
0	1	1	115.95	28.89999962	112.3571396	60.7142868	76.92857361	6	0	0	1	7	4.769999981	15	69	1.200000048	12.60000038	19	1.399999976	164	19.70000076	1.330000043	15.03999996	14.69999981	31.79999924	34.79999924	1.299999952	14.10000038	47.20000076	18	1.399999976	4.800000191	299	46	3.900000095
0	1	1	67.85	21.79999924	122.7241364	66.10344696	83.90000153	4	0	0	0	5.400000095	4.510000229	15.89999962	73	1.100000024	11.69999981	11	0.800000012	185	14.10000038	0.402022017	8.232722848	12.89999962	35.70000076	38	1.399999976	15.10000038	29.60000038	14	0.699999988	4.199999809	486	46	3.400000095
0	1	2	119	53.40000153	107.0625	62	76.375	6	1	1	0	5.199999809	5.25	15.19999981	75	1.100000024	11.39999962	18	0.800000012	169	11.10000038	0.330000013	6.690000057	13.69999981	29	34.40000153	1.299999952	14.19999981	28.39999962	16	0.699999988	4.400000095	390	47	2.700000048
0	0	0	64.3	25.39999962	116.8666687	62.03333282	78.43333435	4	0	1	0	8.399999619	4.46999979	13.19999981	58	1.100000024	11.60000038	22	0.800000012	150	12.89999962	0.25	7.710000038	12.80000019	29.89999962	33.09999847	1.299999952	13.89999962	52.5	17	0.600000024	3.700000048	320	39	2
0	1	2	86	33	115.75	54.3571434	79.03333282	1	0	0	1	12	4.400000095	13.10000038	48	1.100000024	12.89999962	19	1	158	11.19999981	0.195500001	6.850999832	13.5	30.70000076	35.79999924	1.200000048	13.89999962	74.30000305	16	1.100000024	4.099999905	448	41	2.400000095
0	0	0	69.65	22	122.3125	67.6875	84.4375	3	0	0	0	6.699999809	4.650000095	15	50	1	10.89999962	18	0.899999976	78	10.60000038	0.330000013	7.710000038	12	32.40000153	36.79999924	1.5	16.20000076	50.5	13	0.699999988	3.799999952	362	45	1.799999952
0	1	3	116.15	30.39999962	108.7894745	59.31578827	74.47368622	2	0	0	1	12.19999981	3.670000076	12.10000038	175.7736796	1.200000048	12.89999962	14	0.899999976	130	29.10000038	1.139999986	15.94999981	12.39999962	34.09999847	33.90000153	1.600000024	17.79999924	62	14	1	5	392	52	5.699999809
0	1	2	94.65	27.70000076	108.8000031	70.19999695	83.40000153	3	0	0	1	5.599999905	3.809999943	11.60000038	63	1.100000024	11.60000038	20	0.899999976	106	17.60000038	0.519999981	12.05000019	11.60000038	30.70000076	32.59999847	1.299999952	13.60000038	30.29999924	15	0.699999988	4.800000191	397	43	1.799999952
0	1	1	107.35	34	106.6071396	59.25	75.2142868	6	1	0	0	8.5	4.639999866	14.10000038	59	1	10.80000019	13	0.800000012	120	23.70000076	0.109999999	11.13000011	13.39999962	31	34.90000153	1.299999952	14.60000038	70.90000153	12	0.800000012	4.599999905	423	48	3.200000048
0	1	2	74.85	26.5	121.6842117	56.57894897	75.36842346	3	0	1	1	5.800000191	4.440000057	11.5	84	1.100000024	12.39999962	19	1	101	10.10000038	0.317121112	1.365748178	9.800000191	26.5	32.40000153	1.299999952	14	29	15	0.800000012	4.199999809	158	49	1.200000048
0	1	2	99.15	36.09999847	116	64.875	83.5625	4	0	0	1	4.400000095	4.170000076	13.10000038	98	1	11	18	0.899999976	81	13	0.076900253	11.84859149	11	31.70000076	33.59999847	1.399999976	15.39999962	36	13	0.699999988	4.300000191	403	50	2.900000095
0	1	2	114	42.79999924	117.5625	55	71.0625	5	0	1	0	8	4.260000229	12	142	1.200000048	13.60000038	20	0.899999976	255	12.30000019	-0.11530998	9.58616894	8.699999809	28.60000038	35	1.5	17.10000038	34.79999924	24	1.100000024	3.945066781	369	53	3.099999905
0	1	3	63.55	22.79999924	139.421051	53.31578827	81.52631378	5	0	0	0	9.199999809	3.089999914	9.399999619	85	0.899999976	10.30000019	54	7.900000095	132	7.800000191	0.434530262	4.112409095	9.800000191	30	31.79999924	1.100000024	11.60000038	39.79999924	44	6.199999809	3.700000048	477	50	2.299999952
0	1	1	62.75	30.89999962	115.5714264	63.09523773	79.95237732	3	0	0	0	7.599999905	3.529999971	10.69999981	42	1.299999952	14.5	30	0.899999976	144	19.5	0.939999998	9.949999809	10.60000038	31.29999924	32.90000153	1.899999976	20.5	34.20000076	36	1	4.5	434	46	3.599999905
0	0	0	57.3	20.5	122.7777786	65.05555725	84.16666412	2	0	0	0	4.900000095	4.150000095	12.60000038	119	1	11	19	1	108	6.699999809	0.498410564	10.12299587	9.5	30.89999962	34.90000153	1.200000048	13.5	150	13	0.600000024	4	554	40	2.799999952
0	1	3	107.85	44.40000153	120	52.61538315	73.84615326	6	1	1	1	7.800000191	3.75	10.69999981	79	1.399999976	15.19999981	39	1.299999952	126	6.900000095	-0.102523382	0.985751322	10.30000019	28.70000076	30.10000038	1.399999976	15	33.90000153	32	1	3.700000048	463	48	1.200000048
0	1	2	110.5	34.59999847	109.625	55	70.125	5	1	1	1	9.600000381	4.829999924	12.89999962	107	1.299999952	14.60000038	15	1.299999952	176	19.79999924	0.270000011	8.630000114	11.80000019	27	31	1.700000048	18.5	66.5	17	1.299999952	5	255	47	1.799999952
0	1	2	50	23.70000076	95.77272797	52.54545593	73.6818161	4	0	0	0	7.599999905	3.980000019	10.69999981	49	1	12.30000019	27	0.699999988	110	9.699999809	-0.286371122	2.983130721	10.89999962	27.70000076	34.79999924	1.299999952	15.39999962	45.29999924	27	0.600000024	4.199999809	463	49	3.700000048
0	1	1	92.25	31.60000038	109.2222214	56.61111069	74.83333588	2	0	0	0	9.699999809	4.420000076	12.80000019	91	1.100000024	12.19999981	16	0.800000012	106	19.39999962	0.550000012	13.42000008	9	28.79999924	32.59999847	1.600000024	17.10000038	27.29999924	12	0.699999988	4.099999905	377	44	3.400000095
0	0	0	63.35	22.29999924	115.8461533	64.84615326	84.46154022	0	0	0	1	6.900000095	4.5	14	49	0.899999976	10	13	0.699999988	110	16.20000076	0.195800006	6.879700184	11.89999962	31.29999924	35.29999924	1.100000024	12.19999981	32.29999924	10	0.5	3.700000048	449	50	1.799999952
0	1	2	80.65	21	121.2777786	67.55555725	84.94444275	5	0	0	1	6.199999809	4.420000076	15	74	1.100000024	12.19999981	19	1	89	10.19999981	0.109999999	2.486000061	11.5	35	35.09999847	1.5	16.60000038	49.20000076	15	0.600000024	4.300000191	400	41	2.599999905
0	1	2	104.45	34.29999924	111.3809509	54.6428566	82.47727203	7	1	1	1	5.900000095	3.119999886	9	80	1.299999952	14.30000019	29	1.100000024	229	14.19999981	0.639999986	7.389999866	10.10000038	29.29999924	33.09999847	1.700000048	18.39999962	31.70000076	34	1.200000048	3.799999952	471	46	3.200000048
0	1	1	74	28	113.6470566	55.17647171	76.35294342	4	0	1	1	4.900000095	4.179999828	11.60000038	55	1.200000048	13.19999981	6	0.699999988	98	18.89999962	0.560000002	7.349999905	10.89999962	28.60000038	33.20000076	1.700000048	19	75.09999847	5	0.5	3.599999905	401	40	2.599999905
0	1	2	88.5	29.79999924	108.5	66.08333588	80.66666412	6	0	0	0	7.5	4.739999771	13.89999962	101	1	10.89999962	29	1.299999952	97	19.79999924	0.49000001	12.52000046	11.5	30.10000038	32.79999924	1.399999976	15.19999981	62.09999847	18	1.299999952	4.300000191	370	40	2.599999905
0	1	1	100.2	34.29999924	108.875	61	76.625	6	0	1	1	6.800000191	4.75	13.30000019	57	1.100000024	11.69999981	18	1.100000024	92	18.79999924	0.918276679	21.49757516	10.89999962	28.5	31.79999924	1.200000048	13.30000019	67.59999847	12	0.899999976	4.699999809	313	53	6.099999905
0	1	1	81.85	25.10000038	103.0588226	62	75.47058868	2	1	1	0	8	4.940000057	16.70000076	103	1.100000024	11.80000019	9	0.699999988	74	12.60000038	0.166184512	3.083684263	16.20000076	34.20000076	35.09999847	1.200000048	13.30000019	32.59999847	10	0.699999988	4.300000191	424	45	2.599999905
0	1	1	83.5	28.70000076	135.0588226	65.58823395	88.94117737	4	0	0	1	9.5	3.460000038	11.39999962	77	0.899999976	9.699999809	17	0.899999976	101	9.800000191	0.186199993	6.791399956	10.89999962	33.59999847	35.20000076	1.299999952	13.80000019	32.59999847	16	0.899999976	4.300000191	418	44	2.900000095
0	1	2	71	30.29999924	106	62.65000153	78.05000305	3	0	0	0	9.100000381	4.329999924	13	90	1.100000024	11.89999962	13	1	109	13.60000038	0.100000001	2.970000029	10	30.29999924	34.09999847	1.5	16.20000076	42.79999924	16	0.800000012	4.300000191	345	45	3.099999905
0	1	1	69.4	28.70000076	122.7777786	63.88888931	84.22222137	3	0	0	0	4.800000191	3.789999962	12.30000019	85	1.100000024	12	13	0.600000024	149	19.39999962	0.639999986	12.68000031	10.5	33.20000076	32.40000153	1.200000048	13.5	29.20000076	7	0.600000024	3.933445901	395	43	2.400000095
0	1	2	109	31.5	117.5500031	58.15000153	73	7	0	1	1	9.199999809	5.019999981	13.60000038	62	1.200000048	13.19999981	30	1.299999952	247	19.70000076	0.670000017	9.479999542	10.80000019	26.29999924	31.20000076	1.5	16.20000076	54.59999847	28	1.399999976	3.928754235	286	50	1.200000048
0	1	1	84	30.89999962	103.8461533	57.23077011	70.7692337	1	1	1	0	8.899999619	5.090000153	14.80000019	50	1	11.10000038	16	0.899999976	167	16.89999962	0.239999995	7.909999847	15.10000038	29.60000038	34.79999924	1.399999976	14.89999962	60.5	20	1.100000024	4.699999809	483	40	2.400000095
0	1	2	67.1	22.70000076	112	54.79999924	74.30000305	9	0	1	0	12.5	4.519999981	13.19999981	77	1	10.39999962	22	0.899999976	145	34.40000153	0.823194769	19.79525102	12.89999962	28.79999924	32.59999847	1.600000024	17.39999962	33.5	24	1.100000024	4.900000095	445	62	1.399999976
0	1	2	94.35	29.39999962	113.9333344	62	77.0625	1	0	0	1	6.599999905	4.909999847	13.60000038	40	1.100000024	11.89999962	16	1	108	13.30000019	0.239999995	7.800000191	12.19999981	28.20000076	32.29999924	1.399999976	15.69999981	25.29999924	10	0.600000024	4.300000191	260	46	1.5
0	1	1	91.6	29.79999924	106.9047623	58.95238113	77.04762268	5	1	1	1	8.399999619	4.610000134	12.19999981	97	1	11	22	1	148	22.79999924	0.850000024	18.95000076	11.5	27.20000076	31.60000038	1.200000048	13.19999981	32.79999924	16	0.800000012	5	315	62	3.700000048
0	0	0	67	23.5	101.9230804	56.61538315	73.46154022	2	0	0	0	4.400000095	3.920000076	13.60000038	61	1	10.39999962	10	0.800000012	95	10.10000038	0.159999996	3.720000029	10.89999962	33.70000076	34.5	1.299999952	14.39999962	30.89999962	7	0.5	4.099999905	375	43	2.900000095
0	1	2	62.7	27.5	109.0999985	54.29999924	70.69999695	0	0	0	0	6.599999905	4.570000172	13.30000019	72	1	10.60000038	20	1	102	18.79999924	0.379999995	5.210000038	11.19999981	30.60000038	34.79999924	1.399999976	15.60000038	43.40000153	15	0.699999988	4.5	407	40	2.5
0	0	0	84	30.79999924	106.3157883	65.26316071	78.31578827	4	0	0	0	12.30000019	5.619999886	16.79999924	101	1.100000024	12.19999981	17	0.899999976	88	18.10000038	0.949999988	12.72000027	16.60000038	29.79999924	33.59999847	1.399999976	14.80000019	56.90000153	18	0.800000012	4.300000191	464	51	4.400000095
0	0	0	93.2	29.60000038	103.1500015	66.59999847	80.55000305	4	0	1	0	10.30000019	5.130000114	16.5	84	1.200000048	13.69999981	22	0.800000012	199	17.79999924	0.50880003	12.22710037	16.39999962	32.70000076	36.79999924	1.399999976	16.20000076	34.70000076	18	0.800000012	4.5	362	49	1.100000024
0	1	1	81.9	26.70000076	108.0588226	65.52941132	79.8235321	0	0	0	1	5.199999809	5.170000076	16.5	74	1	10.69999981	15	1.100000024	113	15	0.237087801	8.508344409	13.80000019	30.10000038	35.5	1.100000024	12.5	48.09999847	14	0.899999976	5.099999905	502	41	1.799999952
0	1	3	87.5	27.60000038	122.7200012	51.79999924	69.23999786	4	0	0	0	6.5	4.619999886	13.19999981	76	1.100000024	11.80000019	19	0.899999976	87	25	0.109999999	10.07999992	14.10000038	28.39999962	31.89999962	1.5	16.10000038	34.09999847	19	0.899999976	4.199999809	398	46	2.900000095
1	0	0	75.5	25.10000038	117.3636398	52.72727203	69.90908813	2	0	1	0	8.300000191	4.820000172	14.80000019	46	1.200000048	13.10000038	16	1.200000048	270	9.399999619	0.649999976	7.329999924	14.69999981	31.10000038	33.70000076	1.299999952	14.5	61	14	1.100000024	4.5	411	41	2.299999952
1	1	1	128.05	37.40000153	109.7142868	56.61904907	73.85713959	4	1	0	1	7.099999905	5.03000021	15.10000038	70	1.399999976	15.39999962	21	1	95	14.69999981	0.129999995	7.329999924	13.89999962	30.29999924	34.20000076	1.799999952	19.5	58.79999924	21	0.899999976	4	512	46	3.200000048
1	1	2	123	37	105.8666687	63.66666794	72.73332977	4	0	0	1	6.099999905	4.340000153	13.69999981	90	1	11	13	0.899999976	115	17.10000038	1.070000052	11.96000004	10.60000038	31.79999924	33.59999847	1.5	16.20000076	41.20000076	13	1.200000048	4.599999905	295	51	2.200000048
1	0	0	89.1	26.70000076	115.7368393	60.5263176	75.84210205	5	0	1	0	9.300000191	4.800000191	13.5	66	1	11.10000038	15	1.100000024	96	19.89999962	0.566999972	17.38800049	13.69999981	27.60000038	32.5	1.200000048	12.89999962	30.5	13	1.200000048	5.099999905	410	65	1.799999952
1	1	2	82	29.70000076	105.1142883	58.37142944	74.05714417	5	0	0	1	4.599999905	3.789999962	11.89999962	79	1	10.69999981	17	0.800000012	142	13.5	0.74000001	8.430000305	10.89999962	32.90000153	34.70000076	1.399999976	15.60000038	33.70000076	15	0.699999988	4.599999905	446	52	3.200000048
1	1	2	49.9	20.10000038	118.0833359	54.58333206	77.41666412	3	0	0	1	5.800000191	3.789999962	11.80000019	74	1.100000024	12.5	38	1.600000024	96	4.900000095	0.033123	6.267110814	11.5	32	33.20000076	2.900000095	32.5	150	35	1.5	4.300000191	365	33	6.194373081
1	1	3	68.9	23.79999924	121.0588226	53.17647171	76.47058868	2	0	0	1	5.699999809	4.150000095	12.39999962	53	1.100000024	12	31	1.700000048	108	8.399999619	0.330000013	5.010000229	12.39999962	30.70000076	33	1.700000048	18.79999924	67.5	29	1.600000024	4.900000095	444	44	2.900000095
1	1	2	114	33.90000153	120.1666641	65.66666412	84.5	4	1	0	0	5.699999809	4.309999943	13.5	79	1	11.19999981	18	1.200000048	123	18	0.660000026	12.31999969	12.19999981	31.79999924	34.09999847	1.5	16	69.90000153	16	1.200000048	4.5	299	47	3.700000048
1	0	0	56	23.5	135.2631531	37.42105103	71.68421173	1	0	0	0	6.800000191	3.569999933	12	57	1	10.39999962	24	0.899999976	94	10.60000038	0.085385494	3.508933959	9.699999809	32.90000153	33.70000076	1.100000024	11.89999962	66.09999847	29	1	3.599999905	457	35	1.5
1	1	2	92.2	30.29999924	110.1333313	66.73332977	79.40000153	4	0	0	0	7	4.599999905	13.5	59	1.200000048	13.39999962	23	1	91	28.79999924	0.49000001	10.39999962	12.69999981	29.60000038	32.70000076	1.399999976	15.60000038	30.10000038	19	0.899999976	4.800000191	327	55	2.200000048
1	1	2	95.4	28.10000038	109.5238113	50	66.42857361	7	0	1	0	8	4.489999771	12.10000038	91	1.299999952	14.39999962	13	1	131	16.60000038	0.409999996	14.11999989	12.19999981	28.20000076	32.79999924	1.899999976	20.29999924	117.6999969	13	0.899999976	4.199999809	278	44	2
1	1	2	90.2	29	119.4761887	62.2857132	80.47618866	4	0	0	0	11.89999962	5.099999905	14.60000038	75	1.200000048	12.5	19	1.200000048	131	17.5	0.532800019	13.1868	12.10000038	29.89999962	33.20000076	1.5	16.10000038	29.39999962	17	1.100000024	4.300000191	483	44	1.899999976
1	1	2	109.85	34.29999924	122.8125	66.8125	84	5	0	0	1	10.89999962	5.630000114	14.5	63	1.200000048	13.19999981	13	1	104	31	0.540000021	12.10000038	13.5	26.39999962	32.90000153	1.700000048	19.20000076	54	13	0.899999976	3.200000048	495	47	4.900000095
1	1	2	67.5	22.70000076	114.7222214	59.77777863	79.1111145	3	0	0	1	4.199999809	4.210000038	13.60000038	136	1.299999952	14.10000038	29	0.699999988	107	8.800000191	0.202335406	6.621704715	11.19999981	32.5	33.59999847	1.700000048	18.20000076	82.59999847	18	0.600000024	5.699999809	363	50	2.200000048
1	1	1	76.45	24.10000038	100.5681839	57.79545593	71.5681839	5	0	1	0	8.399999619	4.050000191	12.10000038	79	1	11.10000038	33	1.600000024	150	16.60000038	0.319999993	8.829999924	9.899999619	30.39999962	33.29999924	1.399999976	15.5	29.39999962	31	1.399999976	5.099999905	428	41	1.899999976
1	0	0	101.3	30.39999962	121.8000031	62.59999847	79	6	1	1	0	8.399999619	4.769999981	14.10000038	58	1.299999952	14.39999962	15	0.800000012	192	25.10000038	0.649999976	17.51000023	11.69999981	30.10000038	34.5	1.600000024	17.70000076	57.5	16	0.899999976	4.199999809	369	54	2.799999952
1	1	2	166.75	45.59999847	107.9090881	58.27272797	72.1818161	3	1	0	0	9.100000381	5.820000172	15.60000038	97	1.043111816	11.32875272	21	1.100000024	105	20.20000076	1.029999971	16.04999924	15.30000019	28.5	34.40000153	1.5	16	54.5	20	1.100000024	4.699999809	276	52	2.900000095
1	1	2	80	29.29999924	107.2352905	52.94117737	66.88235474	3	0	0	0	6.800000191	4.260000229	13	86	1	10.5	12	0.800000012	79	12.5	0.730000019	10.85999966	9.699999809	30.60000038	33.70000076	1.299999952	14	31.60000038	9	0.600000024	4.599999905	436	61	4.5
1	1	1	61.85	22.29999924	119.1111145	55.55555725	75.77777863	2	0	0	0	7.099999905	3.299999952	9.5	97	1	11	48	10.19999981	83	11.60000038	0.349999994	7.050000191	11	29.10000038	33	1.399999976	15.19999981	30.39999962	28	6.199999809	5.300000191	429	38	2.5
1	1	2	78.5	27.29999924	115.6923065	63.46154022	79.61538696	5	0	0	0	8.600000381	5.070000172	15.10000038	93	1.100000024	12.19999981	17	1	104	17.60000038	0.680000007	9.979999542	15.60000038	30.70000076	34.79999924	1.5	16	74.5	19	1	4.800000191	385	43	1.600000024
1	0	0	74.8	31.39999962	119.0625	56.0625	74.3125	2	0	0	1	17.29999924	3.519999981	11	71	1.299999952	14.10000038	37	1	103	21.79999924	0.540000021	13.56000042	10.39999962	32.09999847	34	1.399999976	15.69999981	52	21	0.800000012	4.800000191	410	44	2.299999952
1	1	2	86.75	29.70000076	115.3333359	58.06666565	77.33333588	1	0	1	0	9.899999619	4.139999866	12.10000038	102	0.899999976	9.899999619	25	1.399999976	229	7.599999905	-0.259754605	-0.588588369	11.60000038	31.29999924	34.40000153	1.200000048	12.80000019	28.60000038	27	1.5	4.599999905	559	52	2
1	1	2	91.8	37.70000076	108.9230804	58.23077011	75.15384674	6	1	0	1	7.699999809	4.800000191	14.10000038	84	1.200000048	13.10000038	15	0.899999976	164	24.89999962	0.709999979	14.60000038	13.80000019	29.70000076	33.70000076	1.299999952	14.60000038	54.29999924	12	0.699999988	4.489674935	392	50	1.799999952
1	0	0	83.45	26.70000076	110.1111145	65.22222137	81.77777863	4	0	0	0	6.599999905	5.440000057	16	98.87217301	1.200000048	12.60000038	17	0.899999976	97	16	0.119999997	6.659999847	13.69999981	30.29999924	35.59999847	1.700000048	18.29999924	62.70000076	18	0.800000012	4.800000191	417	40	2.299999952
1	1	1	83.5	26.29999924	118.3636398	66.36363983	84	5	0	0	1	7.300000191	4.300000191	12.89999962	57	1.200000048	13.30000019	8	1.100000024	96	21.89999962	0.829999983	15.81999969	12.5	30.39999962	32.79999924	1.5	16.20000076	38	12	1.200000048	3.649847554	391	49	7.400000095
1	1	3	96.25	42.20000076	111.7291641	52.02083206	71.89583588	7	0	0	0	10.5	3.559999943	10.80000019	113	1.317174697	14.24097701	17	0.899999976	102	33.29999924	0.569999993	4.920000076	11.10000038	30.5	32.79999924	1.600000024	17.20000076	43.5	18	1	4.5	347	45	5.099999905
1	1	3	125.55	47.59999847	110.4523773	66.09523773	82.59523773	3	1	1	1	6.599999905	3.970000029	11.30000019	74	1.200000048	12.60000038	22	0.600000024	109	10.5	0.362599999	7.105000019	10.80000019	28.79999924	31.89999962	1.299999952	13.89999962	50.90000153	25	0.699999988	3.799999952	467	52	2
1	1	2	113.4	37.20000076	118.5714264	58.2857132	75.7142868	1	0	0	0	5.199999809	4.690000057	13.89999962	101	1	11.10000038	31	1.299999952	106	12	0.310499996	7.498000145	12.69999981	30.5	34	1.600000024	17.20000076	71.5	23	1.200000048	4.900000095	353	43	2.799999952
1	1	3	63.7	33.29999924	146.5769196	63.57692337	91.07691956	1	0	1	0	6.699999809	4.21999979	12.60000038	114	1	10.39999962	9	0.699999988	107	7	0.451133237	2.549289091	13	29.5	31.89999962	1.100000024	11.60000038	71.40000153	9	0.699999988	3.900000095	376	52	1.100000024
1	1	1	104.35	33.20000076	109.5714264	65.57142639	81.92857361	4	0	0	1	7	4.360000134	13.30000019	171	1.100000024	11.60000038	22	1.100000024	159	11.69999981	0.639999986	7.5	10.30000019	31.29999924	33	1.399999976	15	40.29999924	20	1.100000024	3.995470599	413	47	2
1	0	0	58.9	20.70000076	104.6052628	64.10526276	77.60526276	2	0	0	0	7.099999905	3.809999943	12.19999981	54	1.100000024	13.10000038	14	0.899999976	176	12.69999981	0.189999998	7.457499981	10.5	34	34.90000153	1.399999976	16.29999924	34.90000153	11	0.699999988	4.300000191	475	48	3.400000095
1	1	1	72.5	29.89999962	118.375	53.25	74.70833588	3	0	1	0	7.900000095	3.329999924	10.10000038	97	1	11	56	2.299999952	163	10	0.038800001	3.530800104	10.30000019	31.29999924	33.70000076	1.299999952	14.39999962	27.89999962	47	1.799999952	4.5	422	46	2.900000095
1	1	2	133.35	42.5	113.2352905	61.11764526	77.23529053	5	1	0	0	9.100000381	4.539999962	14.10000038	107	1.100000024	12.19999981	10	1	116	17.20000076	0.540000021	14.67000008	13.19999981	31.39999962	33.09999847	1.399999976	14.80000019	29.10000038	10	1.100000024	4.900000095	321	46	1.600000024
1	1	3	64.2	43.09999847	127.4285736	39.67856979	78.0892868	4	0	1	1	8.300000191	2.690000057	9.199999809	93.54025106	1	11.30000019	75	3.5	126	7.599999905	0.052499998	2.523499966	7.900000095	34.20000076	34	1.5	16	61.20000076	72	3.599999905	4.5	421	43	2.700000048
1	1	2	79	27.79999924	110.5882339	55.88235474	69.47058868	3	0	1	0	7.800000191	4.010000229	12.5	43	1.100000024	11.69999981	29	0.899999976	157	21.79999924	0.850000024	10.31000042	12.30000019	30.89999962	32.5	1.399999976	14.80000019	73.5	27	0.899999976	5.400000095	285	40	2.700000048
1	1	2	66.8	23.10000038	100	53.125	64.75	2	0	0	1	10.80000019	4.75	14.5	60	1.100000024	12.19999981	12.7925144	0.872666122	59.53646618	14.5	0.230000004	7.980000019	13.60000038	31.29999924	34.70000076	1.399999976	14.80000019	68.69999695	17	1	4.5	425	42	1.799999952
1	1	1	49.6	18.60000038	107	51	70.17857361	4	0	0	1	9.199999809	4.800000191	12.19999981	82	1	11.10000038	21	0.600000024	84	18.70000076	0.589999974	11.40999985	8.600000381	27	32	1.399999976	15.10000038	26	22	0.600000024	4.699999809	418	55	2.5
1	1	2	103.35	32.79999924	106.75	56.16666794	70.41666412	3	1	1	0	5.699999809	4.630000114	14.19999981	40	1.100000024	11.69999981	11	0.699999988	116	18.60000038	0.529999971	11.39999962	12.10000038	31.29999924	34.79999924	1.299999952	13.69999981	26.70000076	8	0.699999988	4.5	470	58	1.799999952
1	1	2	90.55	29.60000038	111	55.18181992	72.54545593	7	1	0	1	5.199999809	3.529999971	12	56	1.100000024	11.80000019	20	0.899999976	92	14.19999981	0.469999999	7.059999943	9.800000191	34.09999847	33.70000076	1.399999976	15.39999962	31.10000038	12	0.800000012	4.08476448	307	37	2.5
1	1	1	79.4	26.70000076	105.4000015	63.46666718	77.93333435	5	0	0	1	7.199999809	4.039999962	13.39999962	63	1.200000048	12.60000038	19	1.100000024	137	8.699999809	0.189999998	3.720000029	9.300000191	33.5	34.29999924	2	21.60000038	41.29999924	11	0.600000024	5.199999809	516	38	3
1	1	2	99	31.39999962	100.1333313	52.06666565	67	6	0	0	0	6.599999905	4.75	14	97	1.100000024	11.69999981	34	1.200000048	107	11.60000038	0.360000014	6.369999886	10.80000019	29.5	32.40000153	1.399999976	15.69999981	29	18	0.800000012	4.400000095	299	45	1.600000024
1	1	1	70.95	25	106.615387	55.84615326	73.07691956	3	0	1	0	11.39999962	4.409999847	13	101	1.100000024	11.80000019	17	0.5	214	32.59999847	0.300000012	21.45999908	10.80000019	30.10000038	32.5	1.399999976	15.30000019	39.29999924	16	0.5	4.403018633	301	52	3.900000095
1	1	2	81	26	123.4324341	50.29729843	71.11428833	3	0	0	1	8	3.720000029	11	105.6618745	1.100000024	12.69999981	14	1.100000024	131	15.10000038	0.391185427	8.456510603	9.600000381	30.29999924	33.70000076	1.299999952	15.39999962	56	13	0.899999976	4.199999809	341	43	1.899999976
1	1	1	51.3	21.39999962	112.03125	42.28125	72.4375	2	0	0	1	11	3.160000086	9.199999809	122	1.200000048	12.5	30	1.600000024	65	20.70000076	1.593899965	17.42939949	8.300000191	29.5	33.09999847	1.399999976	15.30000019	46	26	1.399999976	3.400000095	429	51	1.899999976
1	1	3	106.75	32.29999924	112.8000031	60.20000076	73.5	8	0	1	0	12.19999981	3.970000029	11.30000019	86	1	11.19999981	22	4.300000191	66	32.5	3.150000095	21.87999916	8.800000191	28.60000038	32	2.700000048	29.39999962	59.70000076	33	5	4.43819336	437	62	2.599999905
1	1	3	84.35	35.20000076	113.3478241	61.04347992	77.63999939	6	1	1	1	6.199999809	5.179999828	14.30000019	58	1.100000024	12.10000038	16	0.699999988	225	12	0.047689955	10.27581114	14.5	28.70000076	34.5	1.299999952	13.80000019	86	20	0.600000024	3.799999952	410	50	2.599999905
1	0	0	75.4	32.59999847	109.1363602	55.54545593	72.04545593	4	0	1	1	6.900000095	4.460000038	13.5	62	1	10.30000019	13	1.100000024	138.0358665	10.89999962	0.49000001	8.409999847	10.39999962	31	35.29999924	1.200000048	12.89999962	32.40000153	16	0.800000012	4.099999905	305	40	2.5
1	1	2	90.6	28.29999924	122.5161285	50.41935349	70.03225708	7	0	1	0	4.800000191	3.859999895	10.69999981	104	1.399999976	15.60000038	33	1.799999952	137	9.800000191	0.439999998	8.25	9.300000191	27.79999924	31.89999962	1.799999952	19.60000038	47.20000076	32	1.799999952	6.300000191	444	59	2
1	1	2	83.6	31.20000076	95.37036896	43.40740585	57.18518448	5	0	1	1	4.900000095	2.559999943	8.300000191	65	1.200000048	12.89999962	48	1.600000024	111	10.39999962	0.33950001	7.352600098	9.300000191	32	31.89999962	1.600000024	17	48.5	45	1.5	4.599999905	376	69	3.400000095
1	1	1	70.35	21.20000076	119.7777786	47.72222137	71.27777863	6	0	0	1	6.400000095	3.710000038	11.39999962	66	1.299999952	14.10000038	29	1.200000048	98	7.300000191	0.391890154	1.977480381	8.100000381	29.60000038	32.70000076	1.899999976	20.20000076	37.20000076	19	1	4.400000095	418	45	1
1	1	1	117.95	43.40000153	103	56.44444275	71.66666412	11	1	1	0	7.099999905	4.079999924	13.19999981	82.03798918	1.100000024	12.10000038	25	1.200000048	319	16.29999924	0.469999999	5.869999886	10.69999981	31.70000076	33.29999924	1.399999976	14.80000019	27.60000038	20	1.100000024	4.900000095	339	51	6.599999905
1	1	3	93	33.90000153	76.60606384	52.09090805	58.54545593	14	1	0	1	25.89999962	5.190000057	15.60000038	80	1.600000024	16.70000076	23	1.600000024	159	16.39999962	0.999599993	11.24549961	12.89999962	30	33.70000076	1.899999976	20	150	38	4.400000095	6.699999809	343	73	7.599999905
1	1	2	82.75	30.89999962	115.0500031	58.29999924	75.15000153	2	0	1	1	10.39999962	4.599999905	14.39999962	62	0.899999976	9.600000381	15	0.600000024	436	16.29999924	0.449999988	9.670000076	12.39999962	31.5	34.09999847	1	11	52.79999924	11	0.600000024	4.099999905	301	47	2.299999952
1	1	2	81.7	28.89999962	97.33333588	45.88888931	60.55555725	4	0	1	0	6.699999809	4.440000057	13.5	61	1.100000024	11.60000038	16	0.800000012	130	16	0.25999999	5.659999847	10.10000038	30.39999962	34.79999924	1.5	16.70000076	48.70000076	16	0.899999976	4.800000191	264	49	3
1	1	3	65.6	27.79999924	96.5	56.58333206	72.08333588	8	0	1	1	7.199999809	4.070000172	11.19999981	80	1.399999976	14.69999981	16	0.899999976	140	16.5	1.830000043	13.82999992	9.5	29.10000038	31.89999962	1.700000048	18.5	63.90000153	13	0.699999988	3.212123052	501	44	14
1	1	2	108.2	33.70000076	139	57.375	75.57142639	2	0	0	1	5.699999809	4.28000021	12.5	152	1.299999952	14.39999962	16	1	109	7.300000191	0.728855369	7.810782641	12.69999981	29.5	32.20000076	1.5	15.69999981	81.5	16	1	4.199999809	380	49	3.200000048
1	1	2	82.8	27.5	104.134613	41.44230652	64.80246735	1	0	1	1	15.19999981	3.390000105	9.899999619	42	1.399999976	14.69999981	58	1.399999976	452	31.10000038	0.641200006	20.38100052	11.10000038	28.70000076	32.5	1.899999976	20.10000038	50.59999847	50	1.399999976	5	429	57	4
1	0	0	79.4	25.79999924	127.7894745	56.68421173	76.94999695	5	0	1	1	9.899999619	4.050000191	11.89999962	118	1.399999976	14.80000019	14	0.899999976	167	20.89999962	1.289999962	14.78999996	11.5	30.10000038	33.40000153	2	21.5	47.5	13	1	4.199999809	500	55	3.200000048
1	0	0	85.7	30.89999962	105.4000015	60.20000076	73.80000305	3	0	0	1	5.699999809	4.590000153	14.19999981	53	1.100000024	11.5	11	0.899999976	103	16	0.319999993	12.80000019	13.19999981	31.29999924	33.79999924	1.399999976	14.89999962	28.39999962	12	0.800000012	4.199999809	414	45	1.600000024
1	1	2	78.3	29.60000038	104.8000031	68	79	0	0	0	1	5.900000095	4.78000021	14.30000019	64	1.200000048	13.30000019	26	1.100000024	145	22.70000076	1.149999976	16.84000015	11.80000019	30.29999924	34.79999924	1.399999976	15.30000019	44	19	0.899999976	4.931621147	283	42	1.799999952
1	1	1	64	22.70000076	123	56.7857132	82.2857132	5	0	0	0	8.100000381	4.170000076	12.60000038	88	1	10.80000019	21	1.299999952	88	12.69999981	0.117724821	-0.290380252	12	31.20000076	33.79999924	1.200000048	12.5	39.20000076	23	1.200000048	3.599999905	378	50	1.799999952
1	1	2	85.15	29.60000038	101.3571396	70.7857132	81.45237732	0	0	1	1	9.699999809	4.920000076	15	51	1.200000048	12.69999981	17	1	156	20.70000076	0.671500027	6.621500015	13	31.29999924	34.09999847	1.799999952	20.29999924	74.59999847	13	0.899999976	4.699999809	342	39	1.799999952
1	1	2	107.6	38.09999847	111.8148117	60.70370483	78.70370483	1	0	0	0	6.400000095	4.179999828	13.10000038	74	1.100000024	11.39999962	15	0.899999976	101	23	0.589999974	9.289999962	14.10000038	31.70000076	33.5	1.5	15.89999962	38	16	0.800000012	4.900000095	398	48	2.5
1	1	1	94.3	35.40000153	101.75	53.625	67.9375	1	0	1	0	8.399999619	4.869999886	13.30000019	65	1.100000024	11.60000038	17	0.600000024	83	15.69999981	0.330000013	7.559999943	12.30000019	28.60000038	33.79999924	1.299999952	13.69999981	61	13	0.600000024	4.699999809	283	47	2.200000048
1	0	0	81	27.79999924	122	58.1875	76.75	3	0	0	0	7.099999905	4.579999924	13.5	56	1.200000048	13.19999981	17	0.800000012	185	11.19999981	0.289999992	5.909999847	10.60000038	30.70000076	35.20000076	1.399999976	15	62.29999924	12	0.800000012	3.799999952	341	42	2.599999905
1	1	2	86.3	36	118.9285736	66.7142868	83.42857361	5	0	1	0	8.899999619	4.239999771	13	45	1.100000024	11.39999962	11	0.699999988	160	13	0.150000006	10.44999981	13.30000019	30.5	33.79999924	1.200000048	13.30000019	26.89999962	13	0.699999988	4.5	374	44	1.700000048
1	1	3	68.6	26.79999924	116.5531921	50.21276474	69.46808624	4	0	1	1	9.300000191	3.720000029	11	135	1.100000024	12.30000019	17	0.899999976	131	15.5	0.294400007	10.31680012	9.5	30.39999962	33.29999924	1.5	16.5	73.19999695	18	0.899999976	4	479	37	4
1	1	2	67.5	24.29999924	149.3157959	51.42105103	84.73683929	2	0	0	0	3.900000095	3.119999886	11.19999981	61	1	11.19999981	9	0.800000012	90	3.299999952	0.144192748	0.087591305	10.69999981	34.29999924	31.5	1.200000048	12.60000038	37.40000153	14	0.699999988	4.300000191	318	69	1.5
1	1	1	99	36.29999924	124.9333344	64.66666412	79.59999847	10	0	0	0	9.199999809	3.599999905	10.69999981	69	1.299999952	13.60000038	26	1.700000048	142	8	0.361344358	7.337360044	10.89999962	29.5	32.59999847	1.200000048	13.10000038	79.69999695	19	1.299999952	4.599999905	401	48	1.100000024
1	0	0	103.4	28.10000038	102.8888855	51.70370483	66.59259033	2	0	0	1	6.900000095	4.480000019	13.5	57	1.100000024	11.80000019	13	1	121	15.5	0.479999989	12.30000019	13.5	30.89999962	33	1.5	16.29999924	33.90000153	16	1	4.300000191	371	44	3
1	1	1	103.4	25.60000038	126	63.5	83.07142639	2	0	0	1	6.400000095	4.710000038	14.5	97	1.100000024	12.39999962	24	1	167	15.10000038	0.543600023	13.0916996	13.80000019	31.5	36	1.600000024	16.89999962	55.59999847	19	1.100000024	4.199999809	404	44	2.900000095
1	1	2	124.5	29.39999962	109.9655151	57.79310226	73.31034851	3	0	0	0	5	4.710000038	14.30000019	27	1.100000024	11.5	16	0.800000012	101	14.69999981	0.330000013	4.829999924	13.80000019	30.70000076	33.5	1.299999952	14	31.29999924	14	1	4.900000095	346	44	1.399999976
1	0	0	72.8	26.79999924	107.5625	68.625	84.1875	6	0	0	1	8.199999809	3.940000057	11.80000019	71	1.100000024	11.69999981	29	1	92	30.60000038	0.5	11.10999966	10.5	30.5	32.20000076	1.399999976	15.19999981	31	23	0.699999988	5.699999809	396	49	1.799999952
1	1	1	122.8	39.29999924	113.1764679	59.29411697	75.70587921	4	1	1	1	5.099999905	5.489999771	14.10000038	61	1.100000024	12	24	0.899999976	223	13.39999962	0.270000011	8.579999924	11.10000038	26.29999924	31.70000076	1.5	16.70000076	27.10000038	16	0.800000012	5.300000191	303	52	2.799999952
1	1	1	89.55	29.79999924	121.3157883	53.94736862	73.31578827	5	0	1	0	13.5	4.059999943	11.89999962	60	1.600000024	17.79999924	27	1.700000048	201	24.20000076	0.379999995	16.62999916	9	30.20000076	34.40000153	2.099999905	23.20000076	59.09999847	16	1	3.945758898	368	43	3.200000048
1	1	2	95	28.39999962	116.884613	62.76922989	80.5	6	0	0	0	7.5	4.909999847	14.30000019	93.79324532	1.200000048	13.10000038	15	1	98	25	0.930000007	12.68999958	13.10000038	29.5	33.20000076	1.600000024	17.79999924	29.5	15	1.200000048	4.599999905	370	47	2.900000095
1	1	2	108.05	35.70000076	117	50.45454407	68.90908813	3	1	1	1	5.300000191	4.869999886	14.10000038	84	1.299999952	13.89999962	37	1.700000048	140	7	0.077	3.558500051	11.80000019	29.10000038	33.40000153	1.5	16.70000076	45.20000076	30	1.200000048	4.300000191	374	49	1.100000024
1	0	0	91.75	25.20000076	127.7777786	46.55555725	68.77777863	6	0	1	0	7.900000095	4.150000095	12.39999962	42	1	10.60000038	67	1.700000048	71	16.5	0.446399987	11.03040028	8	29.79999924	32.5	1.299999952	14.10000038	30.39999962	36	0.899999976	4	440	43	2.700000048
1	1	1	115	33.59999847	105	54.92307663	73	1	0	0	0	6.599999905	4.940000057	14.89999962	125	1.100000024	11.39999962	27	1.399999976	141	13.30000019	0.150000006	8.760000229	11.5	28.79999924	32.70000076	1.600000024	17.5	35.20000076	24	1.200000048	4.424665173	383	42	1.799999952
1	1	1	87.7	31.89999962	110.0999985	69.19999695	81.90000153	3	0	0	0	7.800000191	5.179999828	15.80000019	71	1.100000024	12.39999962	18	0.800000012	128	12.60000038	0.280000001	7.159999847	13.30000019	31.79999924	36.09999847	1.399999976	14.80000019	58.29999924	14	0.899999976	4.5	367	55	2.299999952
1	1	1	129.6	39.20000076	119.2941208	57.35293961	73.80555725	3	1	0	0	8.699999809	3.859999895	11.5	101	1.100000024	11.39999962	19	0.899999976	101	19.79999924	0.733338341	9.059413378	10.10000038	29.89999962	32.59999847	1.299999952	13.60000038	67.80000305	19	1	4.699999809	489	54	3
1	1	2	91.2	28.89999962	101.4285736	45.5	78.93548584	5	1	0	1	15.5	3.440000057	10	154	1.299999952	14.69999981	20	0.899999976	113	30	0.680000007	20.37000084	10.10000038	29.60000038	33.70000076	1.799999952	19.20000076	60.59999847	21	1	3.400000095	359	63	5.599999905
1	0	0	80.55	26.60000038	120.5	58.09090805	76.04545593	5	0	0	0	5.599999905	4.690000057	13.5	60	1	11.19999981	22	1.200000048	119	9	0.389999986	7.690000057	13.5	29.70000076	35.20000076	1.399999976	15.19999981	55.40000153	20	1.200000048	3.900000095	342	55	2.099999905
1	1	1	80.4	23.10000038	113.1764679	65.76470947	83.35294342	1	0	0	0	9.800000191	4.679999828	14.5	60	1.100000024	12.30000019	15	1	91	23.20000076	0.560000002	13.02999973	10	32.5	34.59999847	1.799999952	20.10000038	38.79999924	15	0.800000012	3.700000048	535	40	1.799999952
1	1	1	75.55	24.39999962	104.4400024	54.52000046	72.12000275	4	0	1	1	7.699999809	3.380000114	10.19999981	59	1.299999952	14.10000038	18	0.899999976	89	24.79999924	0.768599987	13.94460011	10.10000038	30.79999924	32.79999924	1.899999976	20.39999962	28.10000038	16	0.899999976	5	438	51	3.200000048
1	1	1	97.2	32.5	112.0909119	41.54545593	63.27272797	3	0	1	0	11.89999962	4.059999943	12.60000038	24	1	11.30000019	23	1.299999952	119	24.60000038	0.663299978	15.11520004	12.80000019	32.29999924	35.29999924	1.600000024	17.5	37.40000153	25	1.399999976	4.699999809	399	51	2.400000095
1	0	0	57.1	26.29999924	112.8823547	62.44117737	81.58823395	3	0	0	0	8.899999619	3.859999895	12	79	1	11.19999981	19	0.800000012	95	16.89999962	0.230000004	4.289999962	9.100000381	31.79999924	33.70000076	1.299999952	14.30000019	31.5	12	0.600000024	4.400000095	379	39	4.199999809
1	1	2	69.5	22.39999962	110.727272	69.1818161	87.09091187	1	0	0	1	4.400000095	4.909999847	14.10000038	96	1.200000048	13.5	21	1	102	10.69999981	0.403355077	14.54060089	9.300000191	30.29999924	34.40000153	1.600000024	18	74.80000305	21	1.299999952	4.699999809	396	47	2.299999952
1	1	2	70	36	123.4705887	59.11764526	78.29412079	7	0	1	0	5.099999905	3.329999924	10.10000038	119	1.200000048	13.10000038	29	2.200000048	92	4.5	0.514313363	12.32608713	10.10000038	30.20000076	35.20000076	1.600000024	17.39999962	60.70000076	29	2.200000048	4.099999905	432	37	5.099999905
1	1	1	61	24.60000038	112.5	53.42856979	71.7857132	10	0	0	1	5.800000191	3.920000076	13.19999981	67	1.799999952	19	17	0.899999976	113	23.29999924	0.753608381	14.11465166	11.69999981	34.20000076	35	1.700000048	18.5	69	15	0.800000012	3.799999952	452	46	4
1	1	1	57.3	22	109.5999985	58.90000153	78	4	0	0	0	6.5	4.21999979	13.30000019	24	1.200000048	13.19999981	14	1	125	23.60000038	0.280000001	11.56000042	10.89999962	31.70000076	33.20000076	1.600000024	17.39999962	31.29999924	9	0.800000012	4.199999809	505	40	1.799999952
1	0	0	81.7	27.89999962	110.6666641	63.18181992	81.24242401	2	0	0	1	19.29999924	4.03000021	11.10000038	-0.634427328	1.215161392	12.97888862	16	0.800000012	130	18.70000076	0.439999998	8.56000042	8.800000191	27.79999924	32	1.600000024	17.60000038	24.5	11	0.600000024	4.800000191	401	43	3.599999905
1	1	1	74.5	23.60000038	98.875	54.125	70.375	2	0	0	0	8.5	3.880000114	13.60000038	59	1.100000024	11.80000019	19	1.100000024	106	25.60000038	0.819999993	12.77999973	12.80000019	35.59999847	35.70000076	1.5	15.80000019	78.80000305	16	1	4	396	40	2.299999952
1	0	0	70.55	21.70000076	109.0625	54.625	74.4375	2	0	0	0	7	4.050000191	13.30000019	68	1.100000024	11.39999962	12	0.800000012	134	19.39999962	0.529999971	5.400000095	9.899999619	33	33.90000153	1.5	16.10000038	30	13	0.800000012	4.466916668	516	34	1.899999976
1	1	1	82.85	28	113.5416641	59.625	77.29166412	5	0	1	0	8.199999809	3.720000029	11.80000019	62	1.100000024	11.5	24	1.600000024	133	18.29999924	1.25999999	11.77999973	10.5	32.09999847	33.20000076	1.299999952	13.80000019	26.79999924	23	1.5	5.699999809	393	44	2.700000048
1	1	2	90.65	30.29999924	100.8125	61.8125	75.5	4	0	0	0	7.199999809	3.769999981	12	57	1.200000048	13.39999962	13	0.899999976	119	12.89999962	0.270000011	5.539999962	9	31.70000076	34.20000076	1.700000048	18.39999962	67.90000153	10	0.699999988	4.5	442	42	2.200000048
1	1	2	99.15	32.90000153	103.6111145	61.33333206	75.27777863	7	0	0	1	6.699999809	5.019999981	15	51	1	11	15	0.800000012	86	14.5	0.230000004	9.800000191	14.39999962	30.39999962	33.70000076	1.399999976	15.39999962	70.69999695	15	0.800000012	4.199999809	385	48	3.5
1	1	1	92.3	38.20000076	121.6785736	43.3571434	78.94642639	0	0	1	0	13.10000038	3.430000067	10.89999962	53	1.200000048	14	20	0.899999976	172	12.19999981	-0.195185702	2.380608355	9.699999809	31.79999924	35	1.200000048	14.19999981	63.59999847	22	0.899999976	4.699999809	459	47	2.700000048
1	1	1	71.3	25.20000076	105.4285736	58.2142868	71.35713959	6	0	0	0	6.800000191	4.949999809	14.69999981	44.73774918	0.927493545	10.54709671	15	0.800000012	65.30151612	14.89999962	0.304834255	8.242819275	13.89999962	29.60000038	36.70000076	1.100000024	12.10000038	67.40000153	15	0.899999976	4.400000095	491	57	3.099999905
1	0	0	67.9	28.5	120.2857132	68.7142868	85.07142639	6	0	1	0	8.300000191	4.28000021	12.39999962	124.4799576	1	10.69999981	22	0.899999976	134	18.29999924	0.860099971	12.82830048	13	30.29999924	35.79999924	1.299999952	13.80000019	88	22	1	4.599999905	369	43	3.099999905
1	1	1	70.2	25.10000038	110.6875	56.3125	77.33333588	2	0	0	0	9.399999619	3.049999952	8.399999619	155	1.399999976	15.80000019	18	1.200000048	114	35.40000153	0.349999994	28.67000008	8.899999619	27.79999924	31.79999924	1.899999976	20.39999962	33.79999924	11	1.399999976	6	393	62	2.200000048
1	0	0	86.2	25.89999962	101.5	61.9375	82.75	3	0	0	0	5.900000095	4.769999981	13.69999981	53	1	10.39999962	19	1	87	14.89999962	0.300000012	13.56000042	13.30000019	29.70000076	33.79999924	1.399999976	14.80000019	82.80000305	14	1	3.840650536	368	49	2.799999952
1	1	2	77.1	23.89999962	103.125	43	68.02381134	12	0	1	1	9.300000191	5.070000172	14.69999981	71	1	11.10000038	18	0.899999976	197	23.5	1.24000001	11.82999992	13.80000019	30	34.79999924	1.399999976	15.30000019	37.79999924	15	0.800000012	4.391281143	474	48	6.400000095
1	1	2	71	23.10000038	110.25	48.25	70.30000305	5	0	0	1	5.800000191	3.670000076	12	73.15593342	1.100000024	11.80000019	29	1.200000048	94	17.70000076	0.200000003	9.529999733	12	33	32.90000153	1.5	16.79999924	60.5	29	1.399999976	5.099999905	455	44	2.200000048
1	1	1	104.4	29.79999924	101.7619019	62.33333206	76.4318161	5	0	0	0	6.199999809	6.119999886	16.89999962	67	1	10.80000019	15	0.899999976	105	18.20000076	0.705365309	15.07157351	15	28.5	34.20000076	1.299999952	14	97	12	0.800000012	4.5	439	57	3.099999905
1	1	1	95.65	33.90000153	115.6315765	56.63158035	75.2142868	8	0	1	1	3.700000048	4.699999809	12.60000038	44	1	11.30000019	23	1.399999976	204	17.79999924	0.109999999	7.409999847	11.10000038	26.89999962	33.20000076	1.5	16.79999924	31.5	21	1.5	5.199999809	346	53	4.900000095
1	1	2	99	22.60000038	107.6451645	50.61290359	66.45161438	4	0	0	1	10	5.159999847	10.89999962	178	1.200000048	14.10000038	22	1.100000024	132	18.79999924	0.545000017	8.981599808	10.89999962	22.60000038	31.60000038	1.399999976	15.89999962	45.40000153	18	0.800000012	4.199999809	377	45	2.200000048
1	1	2	85.5	26.60000038	100.5517273	49.44827652	66.51724243	3	0	0	0	8.300000191	4.110000134	12.10000038	75	1	10.39999962	21	1.200000048	102	33.59999847	0.660000026	12.56999969	11	30.29999924	33.29999924	1.399999976	15.19999981	29.10000038	19	1.100000024	4.300000191	424	45	3.400000095
1	1	2	130.5	34.59999847	115.7894745	55.10526276	74.31578827	1	0	1	1	6.5	4.28000021	10.80000019	54	1.200000048	12.89999962	12	0.899999976	212	14	0.412499994	10.23750019	9.899999619	26.39999962	32	1.600000024	17.10000038	32.79999924	16	0.899999976	4.300000191	362	46	1.899999976
1	0	0	72.2	24	110.2307663	60.30769348	76.46154022	6	0	1	0	5.199999809	3.789999962	12.60000038	150.0631765	1.100000024	12	31	1.5	119	9.800000191	0.449999988	7.320000172	14	33.70000076	33.79999924	1.299999952	14.10000038	25.70000076	31	1.5	4.599999905	296	51	2
1	1	2	79.05	29	108.3793106	58.75862122	74.72413635	1	0	0	1	5.699999809	4.309999943	13.60000038	77	1	10.69999981	16	1	110	10	0.550000012	6.989999771	10.39999962	32.29999924	34.90000153	1.200000048	12.60000038	86.90000153	11	0.800000012	4	412	44	2.200000048
1	0	0	83.6	30.70000076	105.8518524	64.62963104	77.85185242	1	0	0	0	5	4.980000019	14.80000019	46	1.218974383	13.14157521	13	1.100000024	166	9.399999619	0.209999993	3.660000086	13.89999962	29.5	35.40000153	1.600000024	17.60000038	72.40000153	12	1	4.599999905	393	40	2.400000095
1	1	1	73.85	23.20000076	111.5	52.05555725	72.77777863	2	0	0	0	5.400000095	3.75	12.89999962	61	1.200000048	12.80000019	21	0.800000012	96	12	0.270000011	5.480000019	10.60000038	34.09999847	33.20000076	1.600000024	17.89999962	34	15	0.699999988	4.400000095	441	60	2.099999905
1	1	3	98.35	31.89999962	121.75	45.875	67	8	0	1	0	6.099999905	3.910000086	11.39999962	103.282329	1.200000048	13.60000038	26	1.100000024	161	8.399999619	0.300000012	5.25	11.5	30.20000076	33	1.399999976	15.19999981	59.20000076	24	1	4	234	49	1.5
1	1	2	100.4	26.20000076	110.8148117	57.66666794	74.18518829	2	0	0	1	7	4.579999924	13.10000038	65.41125599	1.200000048	13.19999981	18	1.299999952	110	20.20000076	0.74000001	12.68999958	11.89999962	29.10000038	32.5	1.5	16.5	56.59999847	17	1.299999952	4.800000191	408	47	5.699999809
1	1	2	93.4	30.39999962	113.5925903	51.29629517	70.74073792	7	0	1	1	5.900000095	5.010000229	14.89999962	56.70913316	1.122391035	11.92568559	30	1.799999952	132	19.39999962	0.870000005	11.13000011	13.19999981	29.60000038	33.20000076	1.700000048	18.39999962	68	26	1.700000048	4.599999905	414	46	3.900000095
1	1	2	82.5	31.10000038	111	59.91666794	77	4	0	0	0	8.800000191	4.03000021	12.80000019	45	1	11	14	0.800000012	97	15	0.189999998	8.329999924	13.80000019	32.20000076	34	1.299999952	14.10000038	54	11	0.800000012	3.900000095	427	49	2.200000048
1	1	3	93.5	34	123.6666641	56.5686264	74.01960754	10	0	0	1	9.5	3.670000076	11	40	1.299999952	14.30000019	36	2	132	14.69999981	0.200000003	3.75	11.80000019	30.39999962	33.29999924	1.700000048	18.39999962	56.70000076	31	2.5	4	376	45	1.700000048
1	0	0	69.55	24.29999924	97.31034851	46.72413635	69.13793182	7	0	0	0	4.599999905	4.059999943	13.10000038	90.26532583	1	10.89999962	22	1.100000024	109	21.29999924	0.370000005	8.039999962	12.80000019	32.90000153	34.20000076	1.600000024	17.20000076	30.5	15	1.200000048	4.099999905	433	49	5.400000095
1	1	2	84.7	23.5	109.5	71.41666412	85.66666412	4	0	0	1	7.5	4.889999866	14.10000038	87	1.399999976	14.80000019	30	1.399999976	103	14	0.5	8.829999924	13.60000038	28.60000038	31	1.600000024	17.20000076	71.30000305	30	1.100000024	4.300000191	313	52	3
1	1	3	96.2	4.699999809	103	39.5	55.83333206	7	0	1	0	5.800000191	2.589999914	8	59	1.200000048	13.10000038	49	2.900000095	139	20.20000076	0.270000011	9.430000305	8.899999619	30.79999924	33.29999924	1.799999952	19.5	29.70000076	56	2.900000095	4.199999809	358	48	1.600000024
1	1	2	83	29.39999962	108.3333359	64.09523773	79.23809814	6	0	0	0	6.300000191	4.389999866	14.5	52	1	10.30000019	10	0.899999976	81	11	0.209999993	6.389999866	13.10000038	33.59999847	34.90000153	1.200000048	12.69999981	32	8	0.800000012	3.799999952	472	37	2.200000048
1	1	2	104.8	37.79999924	101.8461533	50.46154022	65.61538696	4	1	1	1	10	4.889999866	13.80000019	68	1.299999952	13.69999981	11	0.600000024	130	20.89999962	0.980000019	9.409999847	11.19999981	28.5	31.39999962	1.600000024	17.10000038	44.20000076	13	0.899999976	4.199999809	401	53	5.800000191
1	1	1	66.2	26.79999924	103.5	62.28333282	76.83333588	3	0	1	0	6	3.210000038	9.600000381	100	1.163973059	12.6400027	18	1.600000024	279	11.10000038	0.280000001	6.087999821	9.699999809	30.39999962	31.89999962	1.299999952	13.60000038	29.29999924	16	1.399999976	5	344	49	2.900000095
1	1	2	86.55	31.10000038	103.6666641	45.7142868	63	7	1	0	1	9.100000381	4.449999809	13.10000038	58	1.100000024	11.69999981	22	1.200000048	157	12.80000019	0.483235239	10.3342919	12.10000038	29.70000076	33.90000153	1.299999952	14.30000019	29.89999962	25	1.299999952	4.699999809	531	52	2.700000048
1	1	3	102.7	38.40000153	104.7333298	53.93333435	69.46666718	9	0	1	1	6.900000095	4.590000153	12.5	86	1	11.19999981	47	1.5	111	14.5	0.216299996	8.878600121	9.100000381	26.60000038	32	1.600000024	17.10000038	72.59999847	28	1	4.300000191	456	41	4.400000095
1	1	2	103.65	32.5	103.0999985	58.5	73.69999695	0	0	0	0	5.300000191	5	14.5	98	1.100000024	11.5	23	1.200000048	119	13.60000038	0.270000011	6.849999905	12.19999981	29.20000076	33.70000076	1.399999976	15.5	27.39999962	21	1	5.063093065	357	45	2.400000095
1	1	2	91.15	40.20000076	116.9285736	55.3571434	73.2142868	1	1	1	0	7.800000191	3.609999895	10.30000019	91	0.899999976	10	29	1	130	9.100000381	0.275230279	4.837910191	10.10000038	30.39999962	34.09999847	1.299999952	13.60000038	38	23	0.699999988	4.300000191	472	44	2.200000048
1	1	1	107.95	31.70000076	116.1999969	57.74285889	75.59999847	6	0	0	0	7	2.940000057	9	72	1.399999976	15.39999962	64	3.5	106	10.69999981	0.384153895	4.083274392	9.300000191	29.10000038	33.20000076	1.5	16.89999962	34	49	2.900000095	5.199999809	410	52	2.099999905
1	0	0	92	29.10000038	127.8461533	51.03845978	73.57691956	2	0	0	1	7.800000191	4.309999943	13.80000019	69	1	11.19999981	16	1	102	10.39999962	0.126900002	3.553200006	11.80000019	32.70000076	35.5	1.299999952	14.30000019	26	21	1	4.099999905	396	43	2.299999952
1	1	2	106	31	143.125	49.5	79.6875	5	1	1	1	7.400000095	3.309999943	10.10000038	62	1.100000024	12	32	2	89	11	0.39199999	2.251199961	10	31.5	33.5	1.200000048	13	150	33	2.099999905	4.5	238	49	1.299999952
1	1	3	60	28.60000038	106.625	46.625	66.125	7	0	0	0	5.300000191	4.130000114	11.5	79	1.200000048	12.80000019	63	2	156	18.10000038	0.338800013	9.849399567	11.10000038	27.79999924	31.89999962	1.700000048	18.20000076	52.5	63	2	4.599999905	354	48	2.400000095
1	1	2	80.55	24.60000038	98.8125	51.875	65.5	3	0	0	0	16.70000076	3.25	9.399999619	64	1.299999952	14.39999962	13	1.399999976	102	54.70000076	3.109999895	49.88999939	14.80000019	29.89999962	34.09999847	2.900000095	31.60000038	150	12	1.600000024	4.800000191	289	66	9.100000381
1	1	2	95	41.40000153	119.7647095	61.23529434	81.88235474	1	0	1	0	7.699999809	4.210000038	11.30000019	132.6083488	1.100000024	11.80000019	16	0.800000012	316	17.89999962	0.41170001	14.83909988	9.5	27	31	1.200000048	12.69999981	85	11	0.5	5.099999905	420	47	2.099999905
1	1	2	92.45	30.39999962	123.2105255	66.84210205	85.94736481	9	0	0	0	12.19999981	3.869999886	9.399999619	75	1.200000048	13.10000038	16	0.800000012	122	37.20000076	0.730000019	18.63999939	9.600000381	25.5	31.39999962	1.600000024	17.20000076	33.29999924	16	0.800000012	4.800000191	425	51	1.299999952
1	1	2	100.3	30.60000038	120	65.2307663	80.46154022	7	0	1	1	12.39999962	4.5	12.80000019	56.02367086	1.299999952	13.60000038	22	0.800000012	115	16	0.300000012	6.429999828	12.10000038	28.70000076	32.59999847	1.5	16.29999924	45.79999924	18	0.899999976	3.799999952	306	44	1.799999952
1	1	2	86.6	29.60000038	109.9199982	44.75999832	67.08000183	4	0	1	0	13.5	3.890000105	11.89999962	379	1.200000048	13	12	0.800000012	129	23.5	0.962468471	15.12630172	9.100000381	30.39999962	30.20000076	1.399999976	15.39999962	32.09999847	10	0.800000012	3.5	393	52	2.900000095
1	1	1	87.5	29.29999924	109.8235321	63	75.23529053	6	0	0	1	7.699999809	5.079999924	16.5	82	1.100000024	11.60000038	18	0.899999976	111	28.60000038	0.109999999	14.52000046	13.89999962	32.5	36.29999924	1.700000048	18.79999924	49.20000076	23	1.200000048	4.702690903	356	46	6.400000095
1	0	0	97	30.29999924	108.7142868	56.5	73.2142868	3	0	1	0	5	3.440000057	11.80000019	74	1	10.69999981	28	2.099999905	97	13.69999981	0.506705801	7.904402463	11.5	33.79999924	34.20000076	1.399999976	15.10000038	75.90000153	23	1.700000048	5.400000095	414	44	1.200000048
1	1	1	89.9	28	97.69999695	45.20000076	62.29999924	3	0	0	1	10.10000038	4.230000019	13	114	1.046064205	11.18793042	15	1	113	22.39999962	1.090000033	16.21999931	12.60000038	31.29999924	34.20000076	1.299999952	13.80000019	87.80000305	17	0.899999976	4.400000095	301	54	1.600000024
1	1	2	115.75	37.20000076	118.0357132	67.2142868	81.4642868	0	1	1	1	5	4.940000057	13.10000038	78	1.200000048	12.80000019	16	1.100000024	155	8.5	0.187000006	6.782999992	10.19999981	27.29999924	32.09999847	1.399999976	15.30000019	41.70000076	15	1.100000024	4.5	454	59	1.5
1	1	2	98.2	33.5	106.0909119	49.90909195	66.36363983	6	0	0	0	7.099999905	4.53000021	12.89999962	78	1.200000048	12.89999962	18	1	115	15.69999981	0.699999988	10.93999958	11.60000038	28.89999962	32.40000153	1.600000024	17.70000076	67.80000305	15	1.100000024	4.563838152	512	49	2.400000095
1	0	0	51.4	21.39999962	113.4666672	54.26666641	76.19999695	9	0	0	1	8.399999619	4.21999979	13.5	32	1	10.80000019	17	0.600000024	107	19.10000038	0.379999995	8.31000042	10.60000038	32.5	34.09999847	1.5	16.20000076	45.29999924	9	0.400000006	4.199999809	393	43	4.199999809
1	1	3	109.95	37.20000076	109.6923065	50.07692337	68.07691956	3	1	1	0	10	4.920000076	14.39999962	134	0.899999976	10.19999981	14	0.899999976	275	24.39999962	0.389999986	9.789999962	12.19999981	29.79999924	33.59999847	1.299999952	13.60000038	54.29999924	11	0.699999988	4.699999809	361	60	3.599999905
1	0	0	79	34.40000153	102.5769196	49.46154022	67.30769348	1	0	1	1	8.600000381	5.539999962	14.19999981	73	1.200000048	12.5	19	0.899999976	128	18.60000038	0.680000007	12.32999992	12.30000019	25.60000038	31.29999924	1.5	15.80000019	30.29999924	13	0.699999988	4.5	440	46	2.099999905
1	0	0	119	33.59999847	119.3000031	67	81.19999695	5	1	0	0	7.400000095	5.320000172	15.19999981	46	1	11.30000019	20	1	97	11.5	0.469999999	7.059999943	12	28.60000038	33.59999847	1.399999976	14.89999962	25.5	15	0.899999976	4.900000095	307	47	3
1	1	3	121.6	36	106.384613	53.15384674	67.73332977	13	0	0	1	11.30000019	3.25999999	10.30000019	99	0.840128194	8.942618603	72	4.400000095	106	31.20000076	0.508354736	14.94683134	9.899999619	32.20000076	34.40000153	1.700000048	18.79999924	62.09999847	75	4.300000191	5.5	440	58	2.799999952
1	1	2	70.75	26.10000038	106.6500015	66	78.94999695	3	0	0	1	6.5	5	15.10000038	95	1.228996645	12.75316192	17	0.800000012	107	13.30000019	0.449999988	7.739999771	11.69999981	31	33	1.700000048	18.20000076	38.20000076	12	0.600000024	4.800000191	368	56	2.799999952
1	1	1	84.35	29.10000038	110.9411774	63.35293961	80	2	0	0	1	6.900000095	4.75	13.10000038	44	1.100000024	12.19999981	26	1	99	14.39999962	0.50999999	8.539999962	11.19999981	28.29999924	32.90000153	1.700000048	18.5	46	29	1.100000024	4.599999905	357	45	2.5
1	1	2	95.7	35.70000076	118.4285736	57.2857132	74.33333588	4	1	1	1	8.100000381	3.700000048	10.80000019	91	1.5	16.39999962	27	1.399999976	168	16.5	0.949999988	12.40999985	8.899999619	30	31.79999924	1.5	16.79999924	92.5	26	1.200000048	4.400000095	392	47	2.099999905
1	1	2	110.85	36.5	110.3928604	60.32143021	75.0357132	2	0	0	0	8.800000191	4.679999828	14.5	83	1.100000024	11.60000038	14	1	113	26.60000038	0.349999994	12.43000031	12.69999981	31.79999924	35.79999924	1.5	16	51.29999924	12	0.899999976	4.300000191	296	52	3.400000095
1	1	2	86.25	27.79999924	115.0476227	61.19047546	79.33333588	4	0	0	1	9.5	4.53000021	13.89999962	50	1.100000024	12.19999981	17	1.100000024	76	39.70000076	1.350000024	21.14999962	11.89999962	31.10000038	33.40000153	1.299999952	14.19999981	29.70000076	14	1.100000024	4.400000095	419	47	1.899999976
1	1	2	67.8	22.79999924	124.3214264	37.4642868	63.0357132	2	0	0	0	5.800000191	4.199999809	12.89999962	64	1	10.80000019	31	1.100000024	78	6.900000095	0.176549323	2.998618471	10.39999962	32.09999847	33.09999847	1.200000048	12.5	35.29999924	20	0.899999976	4.5	404	49	1
1	1	2	72.8	21.70000076	110.578949	51.73684311	69.89473724	5	0	0	1	9.199999809	3.670000076	12.19999981	64	1	11.30000019	15	1.200000048	110	18	0.25	5.409999847	10.19999981	33.5	34.20000076	1.5	16.5	39.79999924	18	1	4.400000095	419	45	2.700000048
1	1	1	64	24.5	109.3333359	50	69.58333588	1	0	0	1	11.39999962	4.309999943	11.39999962	125	1.200000048	12.5	47	2.200000048	115	18.39999962	0.419999987	6.28000021	11.19999981	27.20000076	33.29999924	1.399999976	15.19999981	28.29999924	47	2.5	5.099999905	435	52	4.300000191
1	1	1	86.05	27.60000038	107.2142868	55.6428566	71.5	7	0	1	0	7.300000191	4.840000153	14.69999981	61	1.100000024	12.39999962	15	0.800000012	119	12.60000038	1.00999999	8.25	12.69999981	31.20000076	35.59999847	1.399999976	15	27.70000076	13	0.899999976	4.300000191	319	46	2.799999952
1	0	0	102.25	34	107.6428604	61.42856979	75.2142868	7	0	0	1	8.800000191	5.71999979	14.5	62	1.100000024	11.5	17	1	114	29.29999924	1.330000043	18.05999947	12.39999962	26.29999924	32.09999847	1.299999952	13.69999981	33.70000076	16	1.200000048	4.300000191	306	53	3.799999952
1	1	2	87.5	31.79999924	118	60.90909195	80.36363983	2	0	1	0	11	4.510000229	14.60000038	79	1	10.89999962	17	0.5	296	18.5	0.629999995	11.23999977	12.5	32.20000076	34.29999924	1.299999952	13.69999981	44.20000076	14	0.5	4.400000095	357	48	4
1	1	1	56.4	22.10000038	102.0294113	47.29411697	73.81428528	5	0	0	1	5.800000191	4.28000021	13	118	1.299999952	13.80000019	33	1.200000048	163	18.20000076	0.519999981	9.840000153	14	30.29999924	32.90000153	1.399999976	14.80000019	64.09999847	24	0.899999976	3.900000095	444	39	3.200000048
1	0	0	92.55	31.29999924	110.1111145	63.88888931	79.66666412	3	0	0	0	9.699999809	4.710000038	16.29999924	81	0.899999976	10.19999981	14	1	108	42.20000076	1.105800033	16.52879906	16.89999962	34.40000153	33.20000076	1.399999976	15.10000038	35.20000076	15	1	5	509	52	3
1	1	2	111.55	37.90000153	143.2142792	57.2857132	80.42857361	1	1	0	0	8.199999809	4.679999828	14.60000038	142	1.100000024	12.19999981	57	2	102	6.599999905	-0.140316498	3.771923096	12.5	31.79999924	32.79999924	1.299999952	14	43.59999847	48	1.700000048	4.599999905	368	51	1
1	0	0	96	32.79999924	102.1206894	60.53448105	78.08620453	3	0	1	0	9.199999809	5.300000191	16	30	1.100000024	11.69999981	15	0.699999988	113	28.89999962	0.325599998	5.283599854	15.30000019	30.60000038	33.70000076	1.799999952	19.10000038	32.5	15	0.699999988	4.599999905	418	44	3.200000048
1	1	1	86.9	26.60000038	100.4285736	61.5	75.57142639	4	0	0	1	6.099999905	3.299999952	11.5	69	1	11.39999962	17	1.100000024	97	12.10000038	0.319999993	6.039999962	9.100000381	35.09999847	34.29999924	1.299999952	13.69999981	57.5	14	0.899999976	4.199999809	422	43	5.400000095
1	0	0	61.95	23.70000076	105.7307663	70.19230652	82.86538696	2	0	0	0	7.800000191	3.670000076	10.60000038	89	1.100000024	11.89999962	10	0.600000024	121	9.699999809	0.119999997	2.140000105	9.199999809	28.89999962	32.70000076	1.399999976	15.60000038	30.60000038	8	0.5	4.400000095	397	46	3.299999952
1	1	2	86.55	29.10000038	100.75	53.0625	66.6875	2	1	1	0	6.300000191	4.130000114	12.39999962	73	1.100000024	12	23	0.899999976	133	14	0.449999988	8.590000153	11	31.5	34.29999924	1.200000048	13.30000019	24.39999962	21	0.899999976	4.400000095	271	44	2.5
1	1	2	90.5	28.10000038	111.5714264	52.57143021	68.2857132	5	0	0	0	4.199999809	4.449999809	13.5	91	1.100000024	11.89999962	16	0.899999976	96	5.599999905	0.200000003	3.309999943	10.69999981	31	34	1.5	16.20000076	41	11	0.800000012	4.699999809	307	47	2
1	1	2	118.75	50	123.5384598	65	82.15384674	6	1	1	0	8.600000381	5	14.80000019	94	1.100000024	11.69999981	14	1.100000024	123	13.69999981	0.449999988	8.949999809	12.5	30.29999924	34.29999924	1.5	16.20000076	69.40000153	11	1	4	269	46	3
1	1	1	86.1	32.70000076	110.7222214	56.94444275	73.83333588	1	0	0	0	7.699999809	4.5	14.10000038	73	1.200000048	12.60000038	20	1	118	12.5	0.150000006	6.599999905	11	31.70000076	34	1.5	16.29999924	49.79999924	16	0.899999976	5.599999905	304	47	3.200000048
1	1	2	134	46.5	108.3333359	58.5	75.77777863	2	1	1	1	10.30000019	4.539999962	13	105	1.100000024	12	31	1	165	25.29999924	0.579999983	16.10000038	11.69999981	28.89999962	33.59999847	1.5	15.69999981	27	25	0.899999976	5.199999809	457	48	3.599999905
1	1	1	89.45	30.60000038	103.3333359	53.5	69.91666412	3	0	0	0	6.699999809	4.980000019	13.30000019	94	1.200000048	13.5	15	1	102	15.19999981	0.25	7.730000019	14	26.70000076	33	1.5	15.89999962	28.89999962	17	0.899999976	5.199999809	420	51	1.600000024
1	0	0	78.5	25.5	110.9473648	59.5263176	75.26316071	1	0	0	1	4.699999809	4.519999981	14.69999981	48	1.200000048	13.60000038	18	1.200000048	60	8.300000191	0.239213847	15.40711664	9.5	32.90000153	37.70000076	1.5	16.79999924	45.20000076	14	0.800000012	4.199999809	380	45	3.900000095
1	1	1	104.7	29.5	102.625	50.625	66.75	2	0	1	0	5.599999905	4.019999981	12.39999962	72	1.100000024	12.39999962	17	0.899999976	111	12.5	0.419999987	6.389999866	11.30000019	31.10000038	32.79999924	1.600000024	17.20000076	67.09999847	12	0.899999976	4.191357905	410	42	2.299999952
1	1	1	125	40.70000076	123.0822161	60.6846861	79.93333435	0	1	0	1	8.5	4.170000076	12.19999981	56	1.200000048	13.19999981	54	1.5	142	13.30000019	0.434621523	9.362820596	12.10000038	28.89999962	32.70000076	1.200000048	13.30000019	35.59999847	53	1.399999976	3.5	459	46	1.799999952
1	1	1	90.4	31.39999962	112.7073135	64.9146347	81.71250153	1	0	0	0	9	4.710000038	14.19999981	54	1.100000024	12.89999962	22	1.200000048	97	12.69999981	0.858991768	7.184580841	10.19999981	31.20000076	35.70000076	1.200000048	14.10000038	31.89999962	16	0.800000012	4.051691449	400	47	2.700000048
1	1	2	111.9	37.20000076	103	53.66666794	70	12	1	0	1	8.899999619	4.230000019	13.60000038	108.834986	1.299999952	13.60000038	11	1	147	29.5	1.559999943	25	13.60000038	33.09999847	34.29999924	4	43.59999847	150	16	1.200000048	4.199999809	496	52	12.89999962
1	1	1	77.05	23.5	114.4736862	65.47368622	80.63157654	1	0	1	0	7.599999905	4.730000019	13.39999962	62	1.100000024	11.89999962	14	1	289	15.30000019	0.180000007	8.069999695	10.39999962	29	34	1.5	15.89999962	32.90000153	9	0.600000024	3.299999952	468	39	2.299999952
1	1	2	85.7	26.5	106.0625	56.3125	74.0625	1	0	0	0	6.900000095	3.930000067	14	100	1	11.69999981	14	1	123	14.10000038	0.337186154	0.804333095	13.60000038	36.70000076	37.90000153	1.100000024	13.10000038	68.69999695	13	0.899999976	4.599999905	487	46	2.5
1	0	0	80.45	28	105.9166641	65.5	78.83333588	2	0	0	1	6.800000191	4.420000076	14.30000019	70	1	11.30000019	15	0.800000012	79	17.5	0.569999993	8.739999771	11.89999962	32.70000076	35.40000153	1.299999952	14.19999981	28.39999962	11	0.699999988	4.267649388	457	47	1.600000024
1	1	3	55.3	20.5	153.3802391	84.68359987	115.3076935	5	0	0	0	6.599999905	3.279999971	11.69999981	84	1	10.60000038	14	3.5	94	7.800000191	0.519520384	2.614934807	10.19999981	35.90000153	32.5	1	11.19999981	45.09999847	16	3.700000048	5	419	44	2.099999905
1	1	2	140.4	44.59999847	115.75	57.15000153	74.94999695	8	1	1	1	6.900000095	4.429999828	12.89999962	61	1.100000024	12	20	1.399999976	244	11.5	0.397500008	5.347499847	11.5	29.29999924	33.5	1.399999976	14.89999962	26.89999962	18	1.100000024	5.199999809	418	57	2.799999952
1	1	3	78.6	28.20000076	121.5454559	55.18181992	73.95454407	9	0	1	0	5	3.609999895	10.30000019	61	1.100000024	11.60000038	56	9.600000381	292	6.400000095	0.023800001	0.968999982	10.89999962	29.79999924	34.59999847	1.700000048	18.29999924	37.90000153	33	6.699999809	4.300000191	419	43	1.5
1	1	1	83.3	27	101.7857132	56.2142868	71.53333282	0	0	0	0	7.300000191	4.489999771	14.19999981	81.34067621	1.100000024	11.80000019	18	0.899999976	102	17.60000038	0.453599989	8.640000343	12.60000038	31.79999924	35.59999847	1.700000048	17.79999924	62.70000076	21	0.899999976	4.300000191	510	41	1.399999976
1	1	1	70.9	31.89999962	104.2222214	58.9629631	74.07407379	4	0	1	0	5.900000095	4.869999886	14.30000019	89	1	10.39999962	24	1.200000048	151	7.900000095	0.239999995	5.28000021	13.39999962	30.29999924	34.09999847	1.399999976	14.80000019	98.30000305	29	1.200000048	4.699999809	415	38	3.299999952
1	1	2	79	31.5	111.9230804	61.69230652	75.46154022	10	0	0	0	6.300000191	5.360000134	14.89999962	90	1.100000024	11.80000019	31	1.5	101	14.39999962	0.340000004	9	14.19999981	28.10000038	34.09999847	1.299999952	14.10000038	28.39999962	31	1.399999976	4.900000095	371	50	2.299999952
1	1	1	68	26.29999924	112.2857132	48.6428566	69.92857361	5	0	0	1	8.300000191	3.779999971	11.39999962	78	1.100000024	11.80000019	21	1.100000024	91	30.29999924	0.839999974	17.06999969	9.699999809	31	33.59999847	1.299999952	14.30000019	25.60000038	24	1.100000024	4.5	415	48	2.799999952
1	0	0	73	23	136.4615326	56.46154022	82.53845978	3	0	1	1	6.099999905	3.450000048	11.89999962	41	1.299999952	14	22	1.200000048	92	5.599999905	0.27637849	-3.755931551	11.30000019	34.40000153	33.5	1.299999952	14.10000038	150	27	1.399999976	4	441	41	1.600000024
1	1	2	140.4	35.59999847	106.578949	60	75.57894897	4	1	0	1	5.199999809	4.949999809	14.39999962	101	1.100000024	11.89999962	23	0.899999976	90	11.89999962	0.349999994	7.239999771	11.60000038	29.89999962	33	1.200000048	13.5	53.59999847	15	0.699999988	4	329	55	1.899999976
1	0	0	63.6	31.5	115.1428604	63.3571434	82.5	3	0	0	1	6.5	4.059999943	12.39999962	68	1.700000048	18.70000076	19	1.100000024	86	11.80000019	0.536485059	9.257720174	10.80000019	32.09999847	33.29999924	1.299999952	14.5	60.20000076	17	0.800000012	3.799999952	439	42	2.599999905
1	1	2	110.85	40.70000076	115	64.84615326	75.53845978	4	0	1	0	11.30000019	5	14.80000019	53	1.100000024	11.60000038	25	1.299999952	232	16.70000076	0.439999998	11.14000034	11.19999981	30.29999924	34.09999847	1.5	16.70000076	31.39999962	17	1	4.299488907	300	49	2.200000048
1	1	2	94.05	31.79999924	111.7368393	51.68421173	71.15789795	0	0	0	0	6.800000191	3.140000105	10.19999981	56	1	11.10000038	15	1	211	21.29999924	0.209999993	15.55000019	9.699999809	32.90000153	33.40000153	1.5	16.10000038	29.60000038	18	0.899999976	4.800000191	578	48	2.700000048
1	1	2	81.35	28.20000076	112.8666687	56.33333206	73.33333588	3	0	1	0	7.199999809	4.380000114	11.39999962	70	1	10.60000038	17	0.800000012	417	19.60000038	0.239999995	9.619999886	11	27.29999924	33	1.399999976	14.80000019	26.39999962	12	0.600000024	4.5	460	39	1.5
1	1	2	89.7	34.59999847	115.25	55.875	71.8125	4	1	0	1	6.199999809	3.779999971	8.100000381	70	1.100000024	11.80000019	19	1	92	13	0.389999986	5.539999962	10.30000019	23.39999962	30.60000038	1.600000024	18.10000038	78.19999695	12	0.699999988	4.400000095	463	54	3
1	1	2	77.7	35.70000076	128.7142792	42.7142868	66.7142868	4	0	0	1	6.599999905	3.059999943	8.199999809	63	1.100000024	12	42	1.5	127	12.39999962	0.088547347	10.08087247	10.60000038	29.5	33.70000076	1.299999952	13.80000019	55.5	38	1.100000024	5	456	45	3.099999905
1	1	2	76	35.90000153	152	47	81.8181839	1	0	1	0	5.800000191	2.99000001	9	83	1.100000024	11.69999981	31	1.200000048	109	4.800000191	0.418108026	-2.159864464	7.099999905	31	33.5	1.299999952	13.69999981	27.79999924	26	0.899999976	3.599999905	384	42	1.100000024
1	1	2	104.3	32.09999847	122.1818161	56.27272797	73.40000153	9	0	0	0	7.099999905	4.679999828	14.5	63	1.100000024	11.80000019	20	0.800000012	97	25.20000076	0.400000006	12.63000011	13.60000038	32	33	1.299999952	14	30.60000038	15	0.899999976	4.898949484	281	64	5.800000191
1	1	2	96.1	35.29999924	109.5199966	58.24000168	71.80000305	3	1	1	1	8.300000191	3.970000029	12.39999962	55	1.100000024	11.80000019	25	1.100000024	109	14.69999981	0.5	9.06000042	11.80000019	32	33.29999924	1.100000024	12	34.20000076	19	0.699999988	4.643817219	434	47	4.800000191
1	1	2	72.75	32.70000076	103.9230804	67.7692337	82.38461304	6	0	0	1	5.199999809	3.210000038	9.199999809	49	1.100000024	12.30000019	19	0.800000012	98	14.30000019	0.419999987	8.550000191	10	29.29999924	32.90000153	1.299999952	14.19999981	24.60000038	8	0.400000006	4.099999905	366	40	2.099999905
1	1	2	84.7	40.29999924	113.614481	68.61944315	82.1764679	2	1	1	0	15.10000038	4.75	13	89	1	10.80000019	15	0.699999988	101	29	0.639999986	14.42000008	12.30000019	27.20000076	32	1.299999952	14	49.70000076	12	0.600000024	4.800000191	346	49	4
1	0	0	112	30.29999924	116.5714264	65.19047546	81.66666412	4	0	0	1	8.699999809	5.139999866	14.69999981	69	1.100000024	11.69999981	15	1	128	13.80000019	0.414000005	10.95720005	12.39999962	29	32.59999847	1.399999976	14.69999981	28.70000076	21	1.200000048	5.300000191	422	55	2.799999952
1	1	3	72.8	21.89999962	115	62.55555725	81.3888855	15	0	0	1	43.20000076	4.889999866	11.39999962	96	1.100000024	11.89999962	33	2	112	67.5	0.680000007	61.43000031	10.10000038	23.10000038	26.79999924	1.299999952	14.10000038	57.90000153	25	1.700000048	4.5	363	52	6.400000095
1	1	1	97	28.79999924	115.9499969	59.5	74	1	0	0	1	6.800000191	4.739999771	13.60000038	55	1.100000024	11.89999962	21	0.800000012	99	15.19999981	0.230000004	6.929999828	11.10000038	30.10000038	33.70000076	1.5	16	28	15	0.699999988	4.099999905	433	49	2.200000048
1	0	0	48	22.29999924	139.5555573	45.38888931	78.16666412	1	0	0	0	8.800000191	3.5	11.10000038	67	1	10.89999962	14	0.5	148	6.900000095	-0.252524646	3.084345444	9.699999809	31.70000076	32.79999924	1.100000024	11.89999962	39.59999847	8	0.400000006	4.5	457	45	2.799999952
1	1	2	89.9	26	118.7777786	54.5	75.6111145	6	0	0	1	7.099999905	4.050000191	14	56	1.200000048	12.80000019	17	1.200000048	116	17.89999962	0.920000017	14.68000031	10.19999981	34.59999847	35.79999924	1.399999976	15.69999981	59.09999847	10	0.800000012	4.699999809	365	44	2
1	1	3	126.4	38.20000076	125.2142868	51.3571434	72.57142639	6	0	1	1	8.300000191	6.269999981	18	86	1.100000024	11.80000019	14	0.800000012	260	23	1.110000014	15.11999989	15.10000038	30	34.29999924	1.399999976	14.69999981	39.90000153	16	1	4.438202759	352	52	3.200000048
1	1	1	71.8	25.29999924	127.5999985	54.95999908	75.36000061	2	0	0	1	6	4.309999943	13.89999962	50	1.100000024	12.5	30	1.399999976	95	7.599999905	0.106399998	5.760799885	9.600000381	33.90000153	36.70000076	1.5	16.5	82.80000305	19	0.800000012	4.300000191	501	38	2.299999952
1	0	0	85.6	28.10000038	110.7333298	64.1333313	81.59999847	4	0	0	0	9.300000191	4.960000038	14.19999981	73	1	10.89999962	19	0.800000012	91	17.89999962	0.319999993	13.27000046	12.30000019	28.79999924	34.09999847	1.399999976	15.5	58.70000076	13	0.699999988	4.400000095	333	48	2.5
1	0	0	72.6	20.10000038	113.5714264	51.7857132	72.57142639	7	0	0	1	4.599999905	4.179999828	12.19999981	104	1.299999952	14.39999962	26	1	63	20.60000038	0.918592036	17.28974134	8.600000381	29.70000076	32.40000153	1.700000048	18.70000076	37.70000076	20	0.800000012	4	361	49	3.400000095
1	1	2	111	33.29999924	110.0588226	63.11764526	80	4	0	0	0	10	4.210000038	12.10000038	54	1.014218008	11.20351722	17	1.200000048	112	15.60000038	1.139999986	12.31999969	11.10000038	28.5	32.59999847	1.5	15.89999962	26.70000076	17	1.299999952	4.400000095	223	46	1.5
1	0	0	94.05	25.89999962	103.5	55.5	70.125	4	0	0	0	6.300000191	3.529999971	11.19999981	83	1.200000048	12.69999981	14	0.899999976	94	10.89999962	0.270000011	7.679999828	11.69999981	32.20000076	33.59999847	1.5	16	38.5	21	1	4.300000191	418	44	2.299999952
1	1	2	70	26.10000038	134.4705811	38.70588303	73.88235474	4	0	0	1	5.800000191	3.940000057	12.10000038	89	1.399999976	15.10000038	50	2.299999952	121	7.599999905	0.551634226	11.85757321	10	30.20000076	34	1.399999976	14.89999962	70.80000305	50	2.200000048	5.5	422	48	1.299999952
1	1	1	66.6	24.5	137.0625	43.4375	74.9375	2	0	1	0	7.099999905	4.369999886	12.89999962	364	1	11	26	1	203	7.199999809	0.064599998	1.702399969	11.19999981	29.70000076	33.29999924	1.299999952	13.89999962	36.29999924	20	0.899999976	4.400000095	464	42	2.5
1	1	2	110	35.59999847	108.9285736	59.07143021	74.64286041	2	0	1	0	5.199999809	2.869999886	8.5	154	1.100000024	12.39999962	33	1.799999952	196	17.60000038	0.349999994	11.09000015	9	29.5	33.20000076	1.299999952	14.69999981	27.29999924	28	1.600000024	5	438	51	1.600000024
1	1	1	106.2	31.79999924	122.3529434	55.76470566	75.35294342	7	0	0	0	13.19999981	4.579999924	13.69999981	69	1	10.60000038	22	1.299999952	117	12.5	0.150000006	4.139999866	10	30.29999924	34.09999847	1.600000024	17.60000038	32.79999924	14	0.899999976	4.199999809	578	51	2.299999952
1	1	1	55.45	24.10000038	120.7777786	44.77777863	68.5	3	0	0	1	194.8000031	4.360000134	11.80000019	78	1.100000024	12.30000019	22	1.299999952	106	248.6000061	2.039999962	12.21000004	11.19999981	27.89999962	30.39999962	1.399999976	14.80000019	74.90000153	20	1.100000024	6.5	380	43	2.400000095
1	0	0	89.25	31	118.2142868	74.07142639	87.42857361	6	0	0	1	7.800000191	4.849999905	15.60000038	52	1.100000024	12.10000038	18	1.299999952	123	19.5	0.405000001	12.74940014	14.69999981	31.79999924	32.59999847	1.600000024	16.89999962	36.5	14	1	4	414	43	2.400000095
1	1	1	85.95	26.89999962	130.7058868	60.82352829	84.64705658	3	0	1	0	5.300000191	3.960000038	12.89999962	35	1	11.19999981	15	0.899999976	101	11.5	0.234681574	6.720714252	11.5	33.09999847	34.79999924	1.299999952	14.39999962	34.90000153	17	0.899999976	4.599999905	460	44	1.799999952
1	1	1	92.35	27.89999962	109.5999985	67.93333435	83.03333282	7	0	0	1	4.699999809	4.53000021	14.5	75	1.100000024	12.10000038	19	1.299999952	91	26.39999962	1.75999999	15.98999977	12.39999962	32.09999847	33.40000153	1.700000048	18.5	46.20000076	16	1	4.901867067	427	58	4.699999809
1	1	2	75.7	22.20000076	102.375	53.3125	68.07142639	8	0	0	1	4.800000191	3.829999924	12.30000019	136	1.399999976	15.60000038	17	1.100000024	97	12.60000038	0.639999986	8.270000458	9	32.79999924	34.09999847	2	22	84.40000153	18	1	4.010494481	380	42	3.400000095
1	1	1	102.65	32.5	104.3157883	58.36841965	72.78947449	2	0	0	0	5.099999905	4.199999809	12.89999962	56	1.299999952	13.80000019	10	0.699999988	89	13.39999962	0.294800013	11.18900013	12.69999981	30.20000076	36.29999924	1.600000024	17.39999962	61	12	0.699999988	4	446	43	1.399999976
1	1	2	109	33.59999847	112.8636398	50.86363602	67.65908813	6	0	0	1	8.800000191	4.989999771	14.5	101	1.299999952	14.19999981	27	1	96	23.70000076	1.50999999	19.78000069	10.5	30.10000038	33.29999924	2.200000048	23.39999962	116.5	22	1.200000048	4.699999809	490	62	9.699999809
1	0	0	79.9	31.29999924	116.0952377	59.04761887	76.45237732	1	0	1	0	17.39999962	4.860000134	13.69999981	105	1.100000024	12.10000038	25	0.899999976	118	16.89999962	0.403200001	7.623000145	12.5	28.39999962	31.79999924	1.399999976	14.80000019	27.5	24	0.699999988	4.400000095	451	39	4.400000095
1	1	1	68	25.10000038	117	48.45454407	72.1818161	5	0	0	0	8.300000191	4.090000153	12.80000019	116	1.100000024	11.69999981	13	0.800000012	116	18.20000076	0.400000006	7.650000095	12.30000019	32.20000076	33.59999847	1.5	16.60000038	48.90000153	22	0.899999976	4.400000095	492	41	2.299999952
1	1	1	70	24.79999924	108.5199966	57.04000092	71.95999908	1	0	1	0	7.300000191	5.260000229	15.30000019	81	1.100000024	11.39999962	16	0.899999976	280	15.10000038	0.639999986	10.25	10	30	36.20000076	1.5	16.60000038	32.29999924	14	0.600000024	4.599999905	431	42	3.099999905
1	1	1	104.85	31.70000076	126.2222214	66.33333588	84.66666412	3	0	0	0	14.19999981	4.690000057	14.80000019	84	1.100000024	11.89999962	16	1.100000024	138	21	0.439999998	13.73999977	11.89999962	31.89999962	34.90000153	1.5	15.80000019	55.70000076	13	1.100000024	4.300000191	415	49	1.5
1	0	0	72.1	25.20000076	114.625	59	80.75	5	0	0	1	14.19999981	5.619999886	12.69999981	80	1.700000048	18.60000038	15	0.800000012	122	23.29999924	0.600000024	18.39999962	12.19999981	22.89999962	30	1.5	16.5	55.90000153	11	0.600000024	4.262169462	354	45	2
1	0	0	83.85	31.39999962	111.1818161	68.45454407	84.72727203	8	0	1	0	6.199999809	3.25999999	8.199999809	72	1.399999976	15.60000038	28	1.5	104	6.5	0.050000001	4.539999962	8.300000191	26.39999962	31.79999924	1.899999976	21	29.70000076	27	1.399999976	4.099999905	372	45	2.400000095
1	1	3	99.95	279.7999878	126.2941208	77.64705658	94.35294342	10	0	0	1	7.300000191	3.25999999	11.10000038	56	1.200000048	14	46	7.199999809	99	11.5	0.575170539	-3.933738982	10.89999962	33.40000153	33.20000076	1.399999976	16.20000076	28.39999962	57	8.600000381	4.800000191	380	49	1.200000048
1	1	2	142.4	44.70000076	108.1764679	51.41176605	66.88235474	5	1	0	0	6.400000095	4.289999962	14.19999981	92.60281091	0.899999976	10.30000019	44	1.600000024	127	13	0.245100006	10.20390034	11.69999981	34.29999924	37.59999847	1.299999952	13.80000019	25.20000076	39	1.5	4.900000095	380	49	3
1	1	1	79	34.09999847	110.6470566	54	72.64705658	3	1	1	0	7.400000095	4.739999771	12.5	101	1.100000024	11.39999962	11	0.600000024	234	8	0	2.569999933	14	26.89999962	32.5	1.399999976	15	30.5	14	0.600000024	4.5	405	47	1.899999976
1	1	2	98.95	35.90000153	105.25	58.67856979	74.7142868	3	1	0	0	6.699999809	4.840000153	13.89999962	49	1	10.80000019	20	0.899999976	128	27.79999924	0.808385141	11.8423989	13.39999962	28.89999962	32.70000076	1.100000024	11.69999981	28.5	21	0.899999976	4.300000191	426	52	2.200000048
1	1	3	74	28.89999962	106.727272	53	66.04545593	13	1	1	0	11.69999981	3.049999952	8.899999619	139.5210565	1.200000048	13.30000019	69	2	234	13.10000038	0.237175003	12.77091695	8.199999809	29.10000038	32.59999847	2	21.10000038	87.40000153	73	1.899999976	4.199999809	577	43	7.5
1	1	2	61.85	21.29999924	107.875	51	70.125	0	0	1	1	8.100000381	3.75999999	12	111	1.100000024	12.30000019	19	0.800000012	204	17.89999962	0.469999999	10.39999962	10.5	32.59999847	34.09999847	1.399999976	15.39999962	27.70000076	16	0.800000012	5.576567413	304	49	2.200000048
1	1	1	100	32.70000076	125.3333359	64.58333588	82.41666412	4	0	1	1	10.30000019	4.829999924	15.5	60	1.200000048	12.69999981	18	0.899999976	166	25	1.035480256	12.42780963	14.19999981	31.79999924	34.29999924	1.299999952	14.10000038	37.5	15	1	4.900000095	407	53	4.699999809
1	1	2	98.55	27.5	112.4666672	51.06666565	66.59999847	5	0	0	1	6.199999809	4.070000172	12.80000019	41	1	10.80000019	13	0.899999976	213	23.89999962	0.270000011	12.56999969	11.89999962	32.90000153	34.09999847	1.200000048	12.89999962	68	13	0.899999976	4.699999809	419	45	2.599999905
1	1	2	62.5	23.39999962	102.3809509	54.1428566	70.85713959	4	0	0	1	8.199999809	4	13	87	1.299999952	14.39999962	22	1.200000048	99	11.19999981	0.469999999	8.840000153	9.800000191	32.59999847	33.79999924	1.399999976	15.39999962	57.79999924	15	0.800000012	4.400000095	458	48	1.700000048
1	1	1	102	34.40000153	115	70.1111145	93	0	1	1	1	8.199999809	4.519999981	12.5	105	1.299999952	13.80000019	20	1	116	12.10000038	0.409999996	9.890000343	12	28	33.40000153	1.5	16.79999924	54	20	1	4.699999809	242	58	2.400000095
1	1	2	120.6	42.79999924	124.1818161	63.27272797	79.54545593	4	1	0	0	15	4.239999771	12.30000019	153	1.5	16.10000038	19	1.600000024	149	18.70000076	1.25	11.57999992	12.39999962	29.39999962	32.59999847	1.799999952	19.20000076	51.40000153	16	1.600000024	5.400000095	345	56	2.299999952
1	1	3	135.1	49.09999847	111	58	78	7	0	0	1	3.900000095	3.059999943	9.399999619	15.25246287	1.399999976	15.19999981	52	10	103	9.300000191	0.119999997	3.230000019	9.300000191	32	31.5	1.600000024	17.10000038	37.59999847	42	10.60000038	4.099999905	317	45	1.899999976
1	1	3	177	53.90000153	114.5333328	63.86666489	79.06666565	5	1	1	1	11.60000038	4.400000095	14.39999962	84	1.100000024	12.39999962	20	1.399999976	193	24.60000038	0.920000017	12.47000027	14.39999962	33.59999847	35.90000153	1.200000048	13.39999962	36.59999847	17	1.200000048	4.188376273	192	55	1.200000048
1	1	2	95.9	33.90000153	120.4444427	58.88888931	76.33333588	5	0	1	0	9.600000381	4.820000172	14.30000019	79	1.100000024	12.10000038	15	0.800000012	181	16.79999924	0.5	9.300000191	14.10000038	29.79999924	32.09999847	1.299999952	14.10000038	69.5	13	0.800000012	4.5	294	54	2.099999905
1	1	2	102.3	40.20000076	105.8235321	57.23529434	71.58823395	7	1	1	0	7.900000095	3.730000019	10.30000019	63	1.100000024	11.39999962	54	1.700000048	133	17.5	0.639999986	7.730000019	8.5	28.10000038	30.89999962	1.399999976	15.5	37.70000076	46	1.899999976	5.099999905	401	56	2.700000048
1	1	3	93	36.20000076	116.9090881	54.59090805	74.8181839	3	1	0	1	7.800000191	3.670000076	11	193	1	11.30000019	12	0.699999988	116	22	0.529999971	12.34000015	11	30.79999924	31.79999924	1.399999976	15.39999962	30.10000038	13	0.800000012	4.699999809	317	44	4.699999809
1	1	2	93.4	30.70000076	98.46666718	46.46666718	58.65625	5	0	1	1	5.400000095	3.319999933	10.69999981	173	1.5	16.60000038	27	1.200000048	255	15.5	0.283100009	12.5309	9.199999809	33.40000153	30.5	2	21.70000076	53.5	25	1.200000048	3.900000095	462	58	6.699999809
1	0	0	60.1	26.39999962	116.7857132	54.7857132	72.64286041	3	0	0	0	7.099999905	4.099999905	13.10000038	44	1	11.19999981	22	0.600000024	104	12.80000019	0.469999999	8.710000038	10.89999962	33	35	1.700000048	18.89999962	36.5	11	0.5	3.299999952	450	46	4.699999809
1	1	2	100.3	34.09999847	103.6666641	62.5	74.58333588	5	0	0	0	10	4.429999828	13.10000038	88	1	11.39999962	14	0.5	105	23	0.610000014	10.88000011	11.80000019	30.29999924	33.59999847	1.399999976	15.30000019	32.09999847	12	0.5	4.699999809	369	41	3
1	1	1	106.4	37.5	113.5999985	55.79999924	71.92857361	2	0	0	0	6	4.429999828	12.89999962	56	1.100000024	11.89999962	9	0.800000012	88	15.39999962	0.50999999	8.710000038	12.89999962	29.39999962	33.5	1.5	15.89999962	26.60000038	9	0.800000012	4.400000095	410	49	1.700000048
1	1	2	97.3	33.20000076	102.3103485	45.80172348	64.44827271	3	0	0	1	10.80000019	4.809999943	14.89999962	63	1.100000024	11.39999962	16	1.100000024	104	15.89999962	0.529999971	8.850000381	10.80000019	31.20000076	33.90000153	1.5	15.89999962	44.40000153	14	0.899999976	4	465	47	5
1	1	2	114.7	39.79999924	107.2142868	58.1428566	71.2857132	10	0	0	1	8.199999809	5.079999924	12	87	1.100000024	12.19999981	17	1.299999952	122	29	0.5761403	21.28647866	12.30000019	24.20000076	30.89999962	1.200000048	13.10000038	93	15	1.399999976	3.900000095	401	47	1.100000024
1	1	1	71.45	24.20000076	115.875	60.4375	76.19999695	6	0	1	1	6.300000191	3.859999895	12.5	100	1.200000048	13.5	18	1.200000048	207	8.699999809	0.50999999	6.119999886	8.600000381	33	34.70000076	1.600000024	18	40.79999924	13	0.800000012	4.300000191	382	40	3.400000095
1	1	1	106.15	34.29999924	124	70.61538696	95.82142639	2	0	1	0	7.199999809	4.340000153	11.89999962	78	1.100000024	11.69999981	48	2.5	183	15.60000038	0.519999981	8.880000114	12.30000019	28	33.70000076	1.399999976	15.69999981	58.79999924	46	2.5	4.199999809	369	47	2
1	1	1	110.65	30.70000076	112.9000015	59.90000153	76.09999847	0	0	0	0	9.199999809	4.840000153	16.20000076	105	1.426864635	15.05748275	14	1.100000024	117	25.89999962	0.767879031	17.80499563	13.39999962	34.59999847	35	1.299999952	14.69999981	63	14	1	4.575365158	480	52	3.200000048
1	1	1	75	26.60000038	94.71875	56.0625	70.6875	2	0	0	0	8.399999619	4.679999828	13.39999962	63	1.100000024	12	15	0.800000012	106	20.39999962	0.769999981	10.14999962	9.699999809	28.70000076	33	1.600000024	17.29999924	34.90000153	16	0.699999988	4.699999809	365	55	1.799999952
1	0	0	80.2	27.60000038	102.4729228	56.52452906	71.1818161	2	0	1	0	3.200000048	3.880000114	12.80000019	62	1.047399199	10.95780641	21	0.899999976	83	14.69999981	0.480551263	14.09146008	13.69999981	33.20000076	34	1.200000048	13.5	68.69999695	18	1.100000024	4.199999809	437	43	1.600000024
1	0	0	67.1	21.39999962	109.727272	61.18181992	77.45454407	6	0	0	1	5.699999809	4.610000134	13.5	64	1.200000048	12.89999962	20	0.899999976	121	9.800000191	0.460000008	6.690000057	10.80000019	30.20000076	34.20000076	1.600000024	17.20000076	38.59999847	15	0.699999988	4.153580638	371	40	2.599999905
1	0	0	77	24.39999962	102.4400024	54.20000076	69.55999756	4	0	0	1	10.69999981	4.53000021	13.39999962	83	1.200000048	13	17	1.100000024	95	29.79999924	0.670000017	18.27000046	11.19999981	30.39999962	33.40000153	1.899999976	20.70000076	31.29999924	12	0.800000012	3.900000095	390	40	2.299999952
1	1	1	95.5	30.70000076	130.75	62.625	83.5	3	0	0	1	17.29999924	4.340000153	9.199999809	75	2.099999905	23.20000076	13	0.899999976	112	32.90000153	1.320000052	30.59000015	9	24.29999924	31.70000076	1.700000048	19.20000076	82.5	15	1	5.5	446	56	5.199999809
1	1	2	98.6	32.5	123	64.625	80.375	7	0	1	1	4.900000095	4.130000114	12.10000038	97	1.200000048	13.30000019	29	1.700000048	158	20.70000076	0.99000001	13.46000004	12.30000019	29.70000076	32.09999847	1.799999952	19	67.90000153	29	1.700000048	3.700000048	335	48	1.899999976
1	1	2	83	26.29999924	117.4615402	34.69230652	56.61538315	2	0	1	1	5.900000095	3.140000105	10.5	209	1.100000024	12.39999962	26	1.100000024	134	8.699999809	0.810695487	6.403390452	8.399999619	32.40000153	30.70000076	1.299999952	14.30000019	32.40000153	21	1	4.099999905	359	44	2.400000095
1	1	1	92.3	26.5	113	62.36841965	77.94736481	3	0	0	0	5.699999809	4.659999847	14.69999981	43	1.100000024	12.39999962	21	0.899999976	104	14.5	0.379999995	7.940000057	12.80000019	31.5	35.29999924	1.5	16	26.39999962	15	0.800000012	4.800000191	387	45	2
1	0	0	65	29	108.5428543	54.51428604	74.95833588	1	0	1	1	10.10000038	3.680000067	11.80000019	64	1.200000048	13.30000019	19	0.899999976	140	13.5	0.409999996	10.39999962	11.60000038	31.60000038	34.09999847	1.799999952	19.60000038	53.59999847	25	0.800000012	4	319	45	4.900000095
1	1	1	95.45	33.59999847	114.1428604	68	85.57142639	5	0	0	0	8.399999619	4.429999828	13.5	65	1.100000024	12.30000019	28	1.200000048	111	18.5	1.039999962	10.53999996	12.19999981	30.5	33.59999847	1.200000048	13.39999962	31	20	1.100000024	4.5	285	51	1.899999976
1	1	2	105.6	36.29999924	126.5853653	52.43902588	73.46341705	6	1	1	1	11.30000019	4.559999943	12.60000038	34.94745109	1.100000024	12.5	17	0.800000012	118	18.79999924	-0.314367876	10.55762329	11.80000019	29.10000038	35	1.399999976	15.5	48.79999924	13	0.800000012	4.599999905	421	60	2.299999952
1	1	1	97.2	34.90000153	96.45454407	62.48484802	75.69696808	6	0	0	1	8.300000191	4.349999905	13.80000019	105	1.100000024	12.30000019	32	1.5	94	32.5	0.800000012	21.38999939	15.19999981	32.59999847	33.40000153	1.399999976	15.69999981	45.79999924	28	1.200000048	4.077164975	424	65	3.400000095
1	0	0	65	22.5	138.9565277	44.78260803	76.26087189	2	0	0	1	5.599999905	3.650000095	11.5	56	1.600000024	17.29999924	27	0.699999988	94	5.199999809	-0.076708102	3.800465005	10.80000019	32.20000076	35.5	1.600000024	17.20000076	150	22	0.600000024	3.700000048	505	35	1.100000024
1	1	2	69	27.89999962	105.6470566	50.88235474	70.94117737	7	0	0	1	5.699999809	4.420000076	10.69999981	90	1	10.80000019	19	0.800000012	106	24.20000076	0.610000014	14.80000019	10.19999981	24.60000038	28.5	1.700000048	18.70000076	30.20000076	19	1	6	397	55	2.299999952
1	1	2	94	29.70000076	99.92308044	60.76922989	74.7692337	3	0	0	0	9.399999619	4.429999828	13.39999962	65	1.100000024	11.5	31	1.399999976	115	18.79999924	0.452426229	10.21136663	11.30000019	31.39999962	34.90000153	1.200000048	13	26.5	22	1.100000024	4.099999905	401	45	3.107277593
1	1	1	75.45	23.39999962	108.5454559	54.90909195	75.36363983	3	0	0	0	7.900000095	4.860000134	14.60000038	38	1	11.10000038	18	1	92	16.10000038	0.325599998	6.353600025	12.80000019	31.20000076	35.79999924	1.700000048	18.5	42.09999847	13	0.600000024	3.400000095	470	47	2.799999952
1	1	2	75	25.70000076	106.8000031	57.20000076	73.34999847	11	0	0	0	8	2.799999952	8.800000191	102.5874832	1.299999952	13.69999981	30	6.5	109	7.099999905	0.050000001	5.230000019	9.399999619	31.39999962	32.5	1.299999952	14.60000038	81.80000305	20	4.699999809	4.699999809	406	51	3.099999905
1	1	2	62	23.5	153.9431316	81.56584412	109	0	0	0	0	5	4.099999905	13	75	1	10.69999981	34	1.100000024	87	3.5	-0.280438268	0.858866986	10.60000038	29.39999962	31.79999924	1.100000024	11.69999981	35.59999847	23	0.899999976	3.599999905	435	31	0.899999976
1	0	0	106.1	36.5	108.7894745	56.68421173	72.15789795	3	1	0	1	7.699999809	5.119999886	14.69999981	80	1.200000048	13.5	19	1	99	18	0.502396703	9.779579039	11.89999962	30.29999924	35.79999924	1.399999976	15.60000038	35	23	1.200000048	4.699999809	396	50	2.299999952
1	1	1	86.8	27.10000038	114.6470566	61.23529434	81.29412079	5	0	1	1	7.300000191	4.059999943	11.80000019	83.55829386	1.243763208	13.31779274	22	0.800000012	263	11.69999981	0.120999999	7.414000034	12.19999981	29.70000076	33.79999924	1.399999976	15.69999981	28	21	0.699999988	4.199999809	446	50	2.599999905
1	0	0	71.3	26.79999924	131.8666687	40.09999847	69.16666412	5	0	1	0	5.699999809	3.660000086	11.60000038	53	1.100000024	11.5	41	1.5	118	11.80000019	0.338008596	6.673220356	11.89999962	32.40000153	33	1.200000048	12.60000038	34.59999847	42	1.299999952	4.5	466	50	2
1	1	2	97	31.70000076	105.9090881	55.45454407	70.1818161	1	0	1	0	6.900000095	4.960000038	14.5	66	1.100000024	11.69999981	20	1.200000048	175	11.30000019	0.370000005	8.06000042	11.89999962	29.10000038	33.79999924	1.5	16.10000038	66.19999695	15	1.100000024	4.5	381	42	1.899999976
1	1	1	72.95	23.20000076	115.4285736	56.6428566	74.7857132	2	0	0	0	5	4.820000172	13.60000038	121	1.200000048	13.39999962	23	1.600000024	95	7.900000095	0.360000014	2.640000105	9.800000191	28.39999962	32.5	1.799999952	19.20000076	53.90000153	19	1.299999952	4.931283991	409	52	2.400000095
1	0	0	70.15	25.10000038	105.0769196	64.15384674	79.7692337	4	0	0	0	7.300000191	4.179999828	12.80000019	115	1	11	30	0.899999976	102	31.20000076	1.99000001	25.19000053	11.5	31.5	32.59999847	1.200000048	12.80000019	33.09999847	20	0.800000012	4.099999905	330	49	1.899999976
1	1	2	119.5	36.90000153	122.7200012	58.36000061	77.63999939	2	1	0	0	8.800000191	4.760000229	15.69999981	67	1.200000048	12.80000019	20	1	103	14.10000038	0.462072775	8.370411692	13	33.79999924	34.59999847	1.299999952	14.5	32.09999847	16	0.699999988	3.799999952	486	50	5.099999905
1	0	0	72.85	22.89999962	106.375	54.3125	69.375	2	0	0	0	5.699999809	4.460000038	14.89999962	61	1.100000024	12.19999981	17	1.200000048	176	10.69999981	0.400000006	7.690000057	11	34.40000153	36.70000076	1.399999976	15.69999981	30.5	15	1.100000024	4.300000191	393	50	1.799999952
1	0	0	77	26.20000076	117.5500031	65.34999847	81.5	1	0	0	1	8.100000381	5.510000229	15.89999962	65	1.200000048	13.30000019	22	1.200000048	120	9.100000381	0.090000004	4.460000038	12.39999962	28.89999962	32.90000153	1.5	16.29999924	50.59999847	15	1.100000024	4.199999809	496	51	3.099999905
1	1	2	100.9	35.20000076	97.83333588	59	71.41666412	2	0	1	1	11.5	4.519999981	14.60000038	106	1.299999952	13.89999962	17	1.200000048	203	17.29999924	0.209999993	11.65999985	11.5	32.90000153	33.70000076	1.799999952	19.20000076	62.79999924	16	1.100000024	4.531325351	324	44	1.700000048
1	1	1	98.1	30.29999924	109.5625	48.1875	66.1875	7	0	1	1	9.300000191	4.599999905	13.30000019	46	1.299999952	13.89999962	26	1.399999976	111	22.10000038	0.709999979	18.17000008	11	30	33.40000153	1.600000024	17.70000076	59.59999847	24	1.299999952	4.323022735	410	48	4.199999809
1	1	2	89.35	27.10000038	113.8571396	51.7142868	68.42857361	5	0	0	1	6.800000191	5.699999809	16.79999924	98	1.100000024	11.80000019	15	0.899999976	89	23.20000076	0.49000001	18.15999985	16.10000038	29.70000076	34.5	1.200000048	13.5	24.39999962	18	1	4.5	362	44	1.899999976
1	1	2	87.5	28.29999924	112.875	56.375	73.75	3	0	0	1	6.699999809	4.880000114	13.39999962	52	1.200000048	14.30000019	13	1	148	6.400000095	0.410080438	3.018291748	13.69999981	28.29999924	34.5	1.299999952	15.19999981	82.90000153	13	1	4.300000191	389	49	1.899999976
1	1	2	93.25	30.60000038	113.3333359	66.33333588	80.55555725	4	1	1	0	8.199999809	5.360000134	15.60000038	96	1	11.30000019	13	0.899999976	144	23.89999962	0.709999979	18.42000008	12.5	29.70000076	32.79999924	1.299999952	14.5	60.09999847	12	1	3.65663725	476	45	2.400000095
1	1	2	71.4	25.79999924	104.282608	65.78260803	79.41304016	8	0	0	0	9	5.210000038	15.5	85	1.100000024	12.80000019	19	1.299999952	87	12.80000019	0.147	6.152999878	11.10000038	29.29999924	34.90000153	1.5	16.5	42.20000076	12	1	3.865913363	433	59	1.899999976
1	1	2	95.45	26.5	107	59.4375	74.875	4	0	0	0	6.099999905	4.860000134	14.60000038	92.8023981	1.100000024	11.39999962	14	1.200000048	94	14.89999962	0.446999997	12.44149971	14.30000019	30.60000038	33.20000076	1.399999976	15.60000038	29.5	18	1.100000024	4.800000191	446	63	2.700000048
1	1	1	84.75	35.70000076	118.0500031	55.34999847	75.69999695	1	0	0	1	4.5	4.130000114	11.80000019	105.2425653	3.400000095	36.59999847	18	1	94	11.80000019	0.387605064	11.53096217	11.5	30	33	1.799999952	19.10000038	79.09999847	23	1	4.5	496	44	2.799999952
1	1	2	56.5	28.29999924	134.25	54.25	77.5	4	0	0	0	9.699999809	3.180000067	9.399999619	120	1	11	25	1.200000048	121	13	-0.090060965	-1.210586172	9	29.70000076	33	1.200000048	12.60000038	79.90000153	28	1.100000024	5	394	54	1.200000048
1	1	2	84	30	96.40000153	60.20000076	72.07142639	4	0	0	0	6.800000191	4.289999962	14.10000038	91	1.200000048	13.30000019	15	0.899999976	86	23.29999924	0.439999998	15.69999981	12	32.90000153	34.70000076	1.700000048	17.89999962	49.20000076	11	0.899999976	4	391	52	2.299999952
1	1	1	82.85	25.5	107.3888855	53.77777863	71.44444275	3	0	0	1	5.300000191	4.150000095	14.60000038	76.52431961	1	11.30000019	19	0.899999976	112	8.699999809	0.638440436	13.7071172	9.899999619	35.70000076	36	1.299999952	14	30	13	0.699999988	4.300000191	342	49	2.299999952
1	1	1	77.4	24.89999962	98.2857132	61.8571434	75.95237732	4	0	0	1	9.199999809	5.130000114	15.30000019	73	1	11.30000019	15	1.100000024	139	34.59999847	0.939999998	15.09000015	13.60000038	31	33.70000076	1.5	16.10000038	34.29999924	13	0.899999976	4.099999905	312	42	2.299999952
1	1	2	113.25	36.5	113.0454559	61.36363602	75.04545593	5	1	0	1	8.100000381	5.46999979	16.10000038	83	1	11.10000038	11	1	91	20.10000038	0.379999995	10.05000019	12.69999981	29.89999962	33.20000076	1.5	16.79999924	67.19999695	13	1	5	360	45	2.400000095
1	1	2	96.2	29.10000038	125.9375	42.625	68.34375	6	0	1	1	4.300000191	3.460000038	10.80000019	38	1	11.30000019	72	3.099999905	62	4.5	0.147	2.042999983	8.800000191	31.10000038	32.40000153	1.299999952	14.30000019	72.30000305	62	2.900000095	4.900000095	374	42	1.100000024
1	1	2	73	31.20000076	148.421051	58.68421173	85.05263519	1	0	0	1	6.699999809	4.409999847	12.60000038	57	1.299999952	13.69999981	12	0.800000012	168	5.699999809	0.432063072	6.586924063	11.69999981	28.60000038	33.40000153	1.299999952	14.10000038	123.9000015	10	0.600000024	4.300000191	165	54	1.399999976
1	1	3	104.75	34.09999847	115.1500015	59.20000076	75.90000153	5	0	1	1	6.800000191	4.670000076	12.5	56	1.100000024	12.19999981	20	1.200000048	156	14.60000038	0.726650903	4.11891366	11.80000019	27	33.5	1.399999976	14.69999981	26.5	20	1.200000048	7.099999905	392	47	2.5
1	0	0	112.6	37.70000076	111.6428604	67.2142868	80.14286041	3	0	0	0	4.300000191	4.71999979	14.39999962	113	1.200000048	12.60000038	17	0.699999988	96	13.89999962	0.479999989	8.659999847	12.80000019	30.5	33.5	1.5	16.29999924	26.70000076	15	0.800000012	4.400000095	458	48	2.700000048
1	1	2	121.55	31.60000038	109.1999969	62.79999924	77.90000153	4	0	1	0	8.199999809	4.710000038	14.89999962	63	0.899999976	9.899999619	9	0.800000012	280	11.69999981	0.300000012	8.710000038	13.60000038	31.89999962	34.09999847	1.200000048	13.60000038	79.69999695	14	0.899999976	4.400000095	342	51	2.400000095
1	1	2	107.2	34	100.8947372	49.78947449	63.63158035	1	0	0	0	8.199999809	4.769999981	14.19999981	74	1.100000024	12	17	1	95	23.20000076	0.949999988	14.56000042	10.5	30.29999924	33.20000076	1.600000024	17	29	17	0.899999976	4.599999905	408	43	3.400000095
1	1	2	90	36.90000153	103.0666656	52.59999847	71.06666565	5	1	0	1	8.5	3.799999952	12.30000019	72	1	10.89999962	14	0.899999976	96	17.5	0.452399999	9.477199554	10.69999981	32.79999924	35.70000076	1.700000048	17.89999962	26.70000076	11	0.600000024	4.5	428	52	3.299999952
1	1	1	106.4	36.40000153	120.5909119	58.13636398	75.86363983	1	0	1	1	6.800000191	4.800000191	14.30000019	102	1	11.60000038	28	1.5	84	12.5	0.54332737	3.167165424	10.60000038	29.5	33.90000153	1.100000024	13.69999981	30.39999962	23	1.299999952	4.300000191	468	58	2.299999952
1	1	2	75.25	25.10000038	116.7647095	40.05882263	83.15714264	3	0	0	1	9.5	3.900000095	12	77	1.700000048	18.29999924	12	0.899999976	129	7.900000095	0.151999995	6.209199905	10.60000038	31.5	35.59999847	2.200000048	24.20000076	93.40000153	10	0.800000012	4.599999905	334	39	2.099999905
1	1	1	90	23.5	120.5	48.7857132	67.07142639	5	0	0	0	6.300000191	4.269999981	12.89999962	38	1.299999952	13.89999962	12	0.899999976	81	18.5	0.49000001	15.72999954	10.10000038	31	34.90000153	1.700000048	19.10000038	28.29999924	9	0.899999976	5	437	45	2
1	0	0	89.2	28.60000038	108	61.83333206	77.5	3	0	0	0	8.600000381	5.429999828	15.80000019	41	1.100000024	11.5	12	0.899999976	130	13.30000019	0.389999986	7.78000021	11.80000019	29.5	32.29999924	1.600000024	17	47.20000076	14	0.899999976	3.851723923	348	44	3.299999952
1	1	1	78.75	25.39999962	112.125	52.25	68.5	2	0	1	0	9.199999809	4.650000095	13.69999981	51	1.100000024	11.69999981	23	1.100000024	122	15	0.389999986	6.75	10.60000038	29.10000038	32.09999847	1.399999976	15.60000038	33.5	25	1	4.241853572	407	41	2.299999952
1	1	2	124.8	5565.200195	111.4583359	50.25	67.25	0	1	0	1	13.80000019	4.320000172	11.89999962	178	1.799999952	19.70000076	60	1.299999952	196	22.70000076	0.449999988	20.43000031	9.300000191	28.10000038	31.10000038	1.600000024	17.10000038	67.09999847	57	1.100000024	4.5	321	60	1.5
1	0	0	85.5	42	127	68.5	86.125	2	0	1	0	7	4.010000229	11.39999962	61.00908607	0.964729779	10.70201105	19	1.100000024	109	8.699999809	0.140000001	5.760000229	10.80000019	29	31.5	1.200000048	13.10000038	52.20000076	18	1.200000048	4.300000191	365	46	1.399999976
1	1	1	77	25.79999924	102.3000031	64.19999695	77.40000153	3	0	1	0	4.800000191	4.75	14.30000019	59	1.100000024	11.60000038	15	1	127	16	0.519999981	8.720000267	14.19999981	30.5	32.79999924	1.299999952	13.69999981	53.20000076	12	0.899999976	3.936746214	323	45	3.099999905
1	1	1	73.55	24.60000038	125.5	48.88461685	69.65384674	3	0	0	0	7.5	4.739999771	13.5	56	1.100000024	11.89999962	21	0.800000012	94	13.10000038	0.389999986	10.15999985	10.19999981	29.60000038	34.09999847	1.399999976	15.10000038	27	15	0.600000024	4.300000191	414	47	2.700000048
1	1	3	48	18.10000038	105.0833359	59.41666794	77.33333588	13	0	0	1	10.10000038	3.440000057	11.5	58	1.100000024	12	15	0.600000024	100	23.29999924	0.901600003	15.14319992	11.10000038	33.79999924	34.29999924	1.299999952	14.5	80.09999847	11	0.5	3.5	390	41	2
1	1	2	111.4	31.70000076	119.5	55.6428566	73.92857361	4	0	1	0	7.599999905	5.320000172	15.10000038	47	1	11.39999962	17	0.899999976	143	14.80000019	0.079999998	8.970000267	12.19999981	29.79999924	34.79999924	1.5	16.29999924	44.59999847	18	1.200000048	4.300000191	399	47	2.799999952
1	0	0	73.75	30.39999962	120.6206894	63.10344696	80.72413635	5	1	0	1	5.5	4.019999981	11.30000019	79	1	10.39999962	19	0.699999988	95	11.30000019	0.209999993	3.619999886	8.300000191	27.89999962	32.79999924	1.299999952	14.60000038	32	12	0.400000006	4.199999809	450	46	2.099999905
1	0	0	53	53.59999847	126.2105255	61.36841965	85	0	0	0	1	4.800000191	3.809999943	11.30000019	53	1.299999952	14.69999981	20	0.800000012	129	7.5	0.579265927	7.097384048	11.30000019	30.20000076	35	1.399999976	15	91.40000153	20	0.699999988	4.400000095	440	34	1.799999952
1	0	0	76.8	24.5	109.4444427	66.5	82.6111145	2	0	0	0	6.5	5.090000153	16.29999924	53	1.200000048	12.80000019	14	0.699999988	106	12.39999962	0.270000011	6.039999962	13.89999962	32.59999847	36.59999847	1.5	16.70000076	80.5	13	0.699999988	4.300000191	388	44	3.5
1	1	3	100	36.5	123.5416641	61.04166794	81.85416412	12	0	0	1	18.60000038	2.950000048	9.100000381	168	1.200000048	13	69	4.800000191	163	32.70000076	0.529999971	21.29999924	9.199999809	30.5	34.29999924	1.600000024	17.60000038	72.30000305	53	3.900000095	4.699999809	378	50	6.5
1	0	0	61.3	30.70000076	110.272728	60.90909195	73.1818161	4	0	0	0	5.400000095	4.289999962	12.89999962	70	1	11.19999981	22	1.200000048	109	16.20000076	0.829999983	10.56000042	11.39999962	31.29999924	33.59999847	1.399999976	15.10000038	59.59999847	15	0.800000012	4.099999905	394	45	2.599999905
1	1	2	89.95	25.10000038	125.3888855	57.72222137	75	4	0	1	1	8.100000381	3.950000048	12.10000038	61	1	10.60000038	14	1.100000024	173	14.89999962	0.310000002	11.81999969	10.69999981	31.20000076	35	1.5	16.60000038	54.90000153	16	1.299999952	4	388	43	2.900000095
1	1	1	97.65	38.40000153	115.375	44.875	66.25	3	0	0	0	7.400000095	3.99000001	7.699999809	95	1.100000024	11.60000038	19	0.600000024	131	22.89999962	0.479999989	12.14999962	8.699999809	22	29.5	1.200000048	13.39999962	31.60000038	12	0.600000024	4.434873149	402	46	3.5
1	1	1	83.9	24.70000076	115.7105255	52.18421173	71.65789795	6	0	0	1	4.199999809	3.029999971	9.800000191	39	1.100000024	11.5	65	2.5	117	5.099999905	0.146612132	6.755920403	9.800000191	32.40000153	35.09999847	1.600000024	17.39999962	58.5	51	1.899999976	5	461	39	3.099999905
1	1	1	63	27.39999962	108.7619019	62.52381134	81.33333588	3	0	1	0	4.400000095	3.430000067	10.89999962	77	1.100000024	12.30000019	21	1.600000024	262	8.699999809	0	5.920000076	10.60000038	31.5	34.5	1.700000048	18.39999962	35.29999924	20	1.399999976	4.400000095	527	41	3.400000095
1	1	2	89	34.20000076	153.3333282	44.93333435	70.64286041	2	0	1	0	7.199999809	4.079999924	11.89999962	56	1	10.5	28	0.600000024	133	16.5	-0.159242779	2.904406128	10.80000019	28.79999924	33.09999847	1.100000024	12.19999981	43.70000076	20	0.5	5.199999809	389	46	2.400000095
1	1	1	57.1	22.20000076	115	58.46666718	81.40000153	2	0	0	0	13.39999962	3.140000105	10.19999981	60	1.100000024	11.69999981	21	0.899999976	99	12.30000019	0	1.835999966	10.10000038	31.60000038	35.40000153	1.899999976	20.5	70.69999695	16	0.699999988	3.799999952	508	40	3.900000095
1	1	2	81.8	29.70000076	101.3684235	58.26315689	73.52631378	4	0	0	0	5.5	4.519999981	14.19999981	62	0.899999976	9.899999619	18	1	123	11	0.226799995	6.423299789	13.30000019	31.60000038	35.70000076	1.200000048	13.60000038	50.79999924	15	0.899999976	5.199999809	466	48	2.200000048
1	1	2	77.5	21.70000076	101.1538467	64	78.92308044	2	0	0	1	10.39999962	4.809999943	14.39999962	51	1	11.39999962	16	0.899999976	159	12.39999962	0.589999974	6.889999866	11.39999962	29.79999924	33.09999847	1.600000024	17.79999924	64.80000305	13	0.800000012	4.5	430	43	2
1	1	1	81.4	35	114.7142868	60.07143021	77.2142868	3	0	0	0	4.900000095	4.889999866	14.89999962	48	1.100000024	12.30000019	14	1	89	14.69999981	0.550000012	9.720000267	11.89999962	30.89999962	34.59999847	1.399999976	15.39999962	30.70000076	13	0.800000012	4.242407793	441	52	2.099999905
1	1	3	87.5	27.39999962	115.9642868	50.8928566	79.83870697	3	0	0	1	12.80000019	4.570000172	14.80000019	63	1.399999976	15.60000038	23	1.100000024	210	20.20000076	0.636212104	12.15346452	13.5	32.29999924	34.5	1.5	16.20000076	65.09999847	29	1.200000048	3.799999952	334	48	6.400000095
1	1	2	107	32.09999847	99.58333588	52	67.61538696	2	1	1	1	6.5	4.170000076	13.39999962	68	1	11	15	1	114	14.30000019	0.200000003	9.260000229	11.80000019	32.5	34.40000153	1.299999952	14.19999981	79.40000153	16	1.100000024	4.5	422	79	4.900000095
1	1	2	120.2	37.70000076	102.75	59.75	73	6	0	1	1	7.400000095	4.900000095	14.10000038	76	1.100000024	11.89999962	21	0.899999976	284	16.29999924	0.49000001	9.779999733	12.69999981	28.5	33.5	1.299999952	14.60000038	33.59999847	21	1.299999952	4.344658553	341	54	3.200000048
1	0	0	95.8	28.10000038	122.0909119	55	75.54545593	8	0	1	1	7	4.420000076	13.19999981	61	1	11.30000019	27	1.100000024	178	15.39999962	0.150000006	7.099999905	10.89999962	29.79999924	32.20000076	1.700000048	18.29999924	62.29999924	16	1	5.086331941	313	53	1.200000048
1	0	0	87.6	32.20000076	114.0999985	62.65000153	80.25	4	0	0	0	5.300000191	4.110000134	12.80000019	65	1.200000048	12.69999981	17	0.699999988	101	8.600000381	0.379999995	5.320000172	11.60000038	32.40000153	36.09999847	1.299999952	13.60000038	32.09999847	12	0.600000024	4.699999809	486	53	1.899999976
1	1	2	106.55	32.29999924	109.2399979	67.51999664	80	5	0	0	1	10.39999962	4.449999809	14.80000019	60	1.200000048	12.60000038	23	1.200000048	95	19.39999962	0.920000017	12.51000023	11.80000019	34	35.09999847	1.399999976	14.89999962	125.0999985	17	0.899999976	3.882600756	315	41	2.5
1	1	2	100.25	29.39999962	110.875	57.625	74.125	2	0	0	0	5.800000191	4.25	13.19999981	74	1.200000048	12.60000038	11	0.800000012	118	17.10000038	0.540000021	10.05000019	13.19999981	31.60000038	34.40000153	1.5	15.69999981	55.5	17	1	4	447	43	1.700000048
1	0	0	87.45	29.70000076	108.7619019	56.76190567	75.19047546	5	0	0	0	4.699999809	3.99000001	12.30000019	67	1.200000048	12.60000038	12	0.5	96	10	0.159999996	3.480000019	10.89999962	31	32.70000076	1.299999952	14.19999981	38.90000153	8	0.400000006	3.799999952	448	41	1.600000024
1	1	1	89.25	27	118.1428604	54.6428566	73.92857361	2	0	1	1	9.100000381	4.380000114	13.19999981	92	1.100000024	11.39999962	23	1.600000024	114	13.30000019	0.5	7.510000229	12.5	30.60000038	32.5	1.200000048	12.5	35	32	1.600000024	4.699999809	347	45	1.799999952
1	0	0	68.75	30	122.5652161	67.21739197	85.17391205	2	0	0	0	9.399999619	3.99000001	11.89999962	123	1.200000048	13.89999962	28.62747682	0.635098039	99.03052525	9.300000191	0.102300003	6.789000034	11.30000019	30.60000038	35.5	1.399999976	15.80000019	44.5	20	0.699999988	4.699999809	464	50	2.799999952
1	1	1	89.9	25.10000038	121.625	47.875	68.9375	5	0	0	1	5.300000191	3.930000067	13.60000038	92	1.899999976	21	17	1.100000024	77	7.699999809	0.680000007	5.489999771	9.399999619	35.20000076	34.79999924	1.600000024	17.79999924	60	19	1	4.007740883	391	47	2.5
1	1	2	81.8	29.70000076	101.1800003	54.02000046	69.87356567	2	0	0	1	7.900000095	4.480000019	13.39999962	85	1	11.30000019	23	1	116	17.89999962	0.439999998	8.020000458	11.19999981	30.20000076	33	1.299999952	14.69999981	33.09999847	19	0.699999988	4.599999905	399	36	3.299999952
1	0	0	63.95	24.39999962	113.3181839	62.54545593	79.36363983	6	0	0	0	4.699999809	4.860000134	15	100	1	11.19999981	23	0.699999988	59	11.69999981	0.310000002	5.420000076	16.29999924	31.89999962	34.59999847	1.600000024	17.60000038	40.20000076	21	0.699999988	4.400000095	502	42	2.200000048
1	1	2	90	34.40000153	104	50.15000153	65.95237732	2	0	0	1	6.199999809	4.21999979	13.10000038	98	1.100000024	11.80000019	12	0.699999988	139	13.39999962	0.451999992	9.831000328	12.30000019	31.39999962	34.90000153	1.299999952	14.10000038	33.5	12	0.5	4	353	51	2.700000048
1	1	1	55.4	26.29999924	111.5555573	68.3888855	84.3888855	2	0	0	1	5.300000191	5.150000095	11.19999981	59	1	11	24	0.600000024	91	10.39999962	0.88609987	5.029508693	11.60000038	23	32.5	1.200000048	13.30000019	74.5	11	0.400000006	4.300000191	489	54	3.5
1	1	1	74.9	26.10000038	115.6363602	61.31818008	80.40908813	2	1	0	1	7.400000095	3.480000019	11	62	1.100000024	13.10000038	23	0.899999976	124	21.29999924	0.48287154	5.119166818	10.80000019	32.29999924	34	1.399999976	15.80000019	28.10000038	13	0.600000024	4.510289064	409	47	2.599999905
1	1	1	95.2	34.90000153	111.6875	69.875	84.5	4	0	0	0	5.400000095	4.820000172	14.5	69	1	10.39999962	18	1	100	14.19999981	0.449999988	5.380000114	11.30000019	30.89999962	32.70000076	1.200000048	13.19999981	31.60000038	14	0.800000012	4.199999809	292	47	2.299999952
1	1	2	94.1	31.70000076	100.884613	64.7692337	76.07691956	2	0	0	0	23.39999962	4.460000038	13.5	147	1	10.89999962	16	0.800000012	213	26.70000076	0.264528142	17.86704804	13.60000038	29.79999924	33.70000076	1.5	16	28.89999962	14	0.5	3.700000048	413	48	2.900000095
1	1	2	90.4	26.10000038	105.8000031	56.34999847	70.875	2	0	0	0	3.799999952	4.099999905	12.10000038	92	0.899999976	10.10000038	9	0.600000024	100	8.699999809	0.180000007	1.840000033	9.300000191	30.70000076	33.70000076	1.100000024	12.10000038	34.40000153	8	0.5	5	379	45	1.100000024
1	1	3	79	33.29999924	162.6000061	54	75.27272797	5	1	0	1	6.099999905	3.329999924	10.30000019	50	1.100000024	12.10000038	24	0.899999976	108	8.100000381	0.419999987	4.429999828	9.899999619	30.70000076	31.60000038	1.200000048	12.69999981	45.20000076	20	0.800000012	3.700000048	330	45	1.899999976
1	1	1	53.1	24.39999962	118.2415641	56.27030151	78.99741356	3	0	0	1	8.899999619	3.910000086	10.39999962	71.73693583	1.100000024	12.10000038	12	0.699999988	135	20.70000076	0.879999995	16.20999908	10.10000038	28.10000038	33.20000076	1.799999952	19.79999924	78.30000305	9	0.699999988	4.800000191	423	44	1.399999976
1	1	3	61.8	24	109.6428604	46.3571434	66.85713959	1	0	1	1	4	3.650000095	10.60000038	70	1.299999952	13.69999981	21	0.899999976	182	13.60000038	0.07	10.47000027	11.30000019	29.79999924	31.79999924	1.600000024	17	67.5	16	0.800000012	4.5	381	50	3.200000048
1	1	2	109.35	45.90000153	111.2857132	55.7142868	73.85713959	4	1	0	0	5.599999905	3.430000067	10.39999962	75	1	11.19999981	35	1	150	17.39999962	0.529999971	10.11999989	10.10000038	30.79999924	34.20000076	1.299999952	14.60000038	30.20000076	25	1	4.944593442	437	44	1.899999976
1	1	2	102.2	38.09999847	107.9047623	65	79.52381134	2	1	0	0	9.699999809	4.199999809	12	110	1.100000024	12	19	0.699999988	90	23.20000076	0.379999995	17.29999924	10.30000019	29.29999924	32.40000153	1.5	16.70000076	72.09999847	12	0.5	5	426	43	3.700000048
1	1	2	82.85	28.70000076	78.57142639	47.57143021	62.5	11	0	0	1	9.5	3.99000001	10.30000019	140	1.399999976	15.5	13	1	127	36.40000153	1.440000057	31.81999969	10.5	27	28.79999924	1.799999952	19.70000076	82.19999695	13	1	4.099999905	302	54	5
1	1	2	106.2	45.40000153	104.5384598	59.15384674	74.2307663	4	1	0	1	6.800000191	4.300000191	11.80000019	53	1.299999952	14	17	1	92	13.60000038	0.479999989	6.929999828	9.100000381	27.29999924	31.60000038	1.600000024	17.20000076	110.5	16	0.800000012	4.681544742	443	58	2.299999952
1	0	0	62.7	23	99	60.70000076	74.53333282	4	0	0	1	5.800000191	3.940000057	12.80000019	60	1.200000048	13.19999981	20	0.899999976	126	13	0.280000001	2.140000105	11.80000019	33.79999924	34.59999847	1.600000024	17.39999962	105.9000015	13	0.800000012	4.199999809	390	44	6.599999905
1	1	2	100.2	30.39999962	148.4166718	57.5	87.41666412	5	0	1	0	8.300000191	3.890000105	10.30000019	79	1	11.10000038	35	1.799999952	97	9.600000381	0.670000017	7.349999905	9	27	30.89999962	1.200000048	13.5	143.6999969	39	1.700000048	5.5	364	45	1.600000024
1	1	1	57.5	24.79999924	116.9523773	64.57142639	84.04762268	2	0	0	0	8	3.599999905	10	211	1.100000024	11.69999981	22	1.5	113	10.39999962	0.180000007	7.139999866	9.399999619	28.89999962	32.5	1.399999976	15.19999981	59.90000153	19	1.399999976	4.599999905	504	55	3.200000048
1	1	1	86.05	25.10000038	113.5714264	52.42856979	68.2857132	4	0	0	1	6.699999809	4.289999962	14.10000038	27	1.299999952	14.60000038	13	0.899999976	90	19.20000076	0.400000006	11.06000042	13	33.29999924	34	1.399999976	15.69999981	25.70000076	13	0.800000012	4.199999809	367	48	1.5
1	1	2	89.4	41.79999924	137.8684235	58.21052551	84.68421173	4	1	1	0	8.199999809	3.769999981	10.19999981	47	1	11	20	0.699999988	114	10.10000038	0.625136688	6.349448684	8.399999619	28	31.70000076	1.200000048	12.80000019	47.79999924	16	0.600000024	4.199999809	504	51	2.200000048
1	1	2	67.9	25.60000038	111.384613	62.61538315	81.7692337	2	0	1	1	10	4.03000021	11.5	69.53218846	1.100000024	12.10000038	16	0.600000024	109	20.60000038	0.270000011	4.139999866	12	30.70000076	34.09999847	1.5	16.29999924	81.69999695	15	0.600000024	4.599999905	443	38	3.799999952
1	1	1	79.55	29.29999924	112.7142868	59.42856979	78.57142639	8	0	0	0	5.699999809	4.840000153	14.19999981	108	1	11.19999981	21	1.100000024	100	10.69999981	0.289999992	5.079999924	12.89999962	30	33.90000153	1.600000024	17.29999924	47.59999847	19	1.100000024	4.300000191	399	51	2.799999952
1	1	2	98.15	35.20000076	113.578949	42.4736824	62.21052551	4	0	1	0	11.19999981	4.309999943	12.5	111	1.200000048	12.69999981	21	0.800000012	95	30.39999962	0.600000024	13.92000008	10.60000038	29.29999924	31.89999962	1.399999976	14.80000019	28.10000038	15	0.800000012	4.800000191	298	51	3.400000095
1	0	0	95.35	33.20000076	127.9285736	54.92856979	80.2142868	8	1	1	1	10.89999962	4.320000172	13.19999981	76	1.100000024	12.30000019	8	0.699999988	111	11.60000038	0.150000006	4.28000021	12.69999981	30.79999924	32.90000153	1.5	16.20000076	51.5	7	0.699999988	4	362	46	2.099999905
1	0	0	86.6	34.5	116.9375	60.5	78.4375	4	1	0	0	6	4.230000019	11.5	80	1.100000024	11.60000038	13	0.699999988	173	9.100000381	0.219999999	6.150000095	9.899999619	27.79999924	32.79999924	1.299999952	13.60000038	78.5	13	0.699999988	4	384	44	2.299999952
1	1	1	99.55	30.70000076	108.1999969	63.79999924	77.59999847	4	0	1	0	6.699999809	4.480000019	12.69999981	54	1.200000048	12.5	14	0.800000012	90	13	0.389999986	7.289999962	10.39999962	27.70000076	32.40000153	1.200000048	13.5	63.90000153	15	0.800000012	4.099999905	498	48	1.700000048
1	1	1	75	27	110.727272	54	68.63636017	7	0	0	1	7.099999905	3.430000067	10.19999981	70	1.100000024	11.69999981	19	1.5	188	11.10000038	0.349999994	7.579999924	10.39999962	30.70000076	33.59999847	1.299999952	14.10000038	45.40000153	17	1.399999976	4.099999905	331	43	1.600000024
1	1	2	127.85	36.40000153	103.1904755	61.33333206	76.23809814	5	1	1	0	4.599999905	3.170000076	10.89999962	54	1	10.89999962	26	1	108	10.10000038	0.209999993	4.599999905	10.39999962	35.59999847	33.90000153	1.200000048	12.89999962	30.20000076	20	0.899999976	5	443	51	1.200000048
1	1	2	86	27	119.2352905	58.64706039	77.70587921	6	0	1	0	13.5	4.940000057	15.30000019	59	1.200000048	12.5	14	0.800000012	148	17.89999962	0.629999995	10.78999996	11.39999962	32	35.79999924	1.5	16.60000038	61.79999924	11	0.600000024	4.099999905	393	43	1.799999952
1	0	0	88.25	29	113.9285736	63.6428566	78.7857132	1	0	0	0	7.400000095	4.599999905	13.19999981	69	1.100000024	12.10000038	14	0.899999976	80	12.10000038	0.49000001	7.940000057	10.30000019	28.70000076	33.59999847	1.299999952	14.69999981	29.20000076	11	0.899999976	4.873044296	425	40	2.599999905
1	0	0	76.8	28.10000038	95.44444275	60.27777863	73.16666412	6	0	1	0	6.800000191	4.71999979	13.80000019	68.69865315	1	11.30000019	28	1.399999976	68	18.60000038	0.059999999	10.31999969	11.19999981	29.60000038	32.5	1.399999976	15	32.90000153	27	1.600000024	4.800000191	475	46	2.700000048
1	1	1	71.8	27.60000038	111	49.5	68.2857132	6	0	1	1	7.5	4	12.5	92	1.100000024	11.80000019	50	1.799999952	120	15.39999962	0.300000012	11.27999973	12.5	32.29999924	33.90000153	1.5	16.60000038	67.30000305	43	1.899999976	3.900000095	328	45	2.599999905
1	1	2	84.8	25.39999962	120.727272	66.36363983	83.1818161	5	0	0	1	6.5	4.309999943	13.19999981	69	1.200000048	12.69999981	26	1.600000024	92	13.5	0.479999989	8.069999695	12.30000019	31.39999962	33.20000076	1.600000024	17	28.70000076	24	1.600000024	4.400000095	391	51	2
1	0	0	87.1	1303.400024	112.6875	62.125	78.875	3	0	1	0	10.5	5.269999981	15.30000019	70	1.100000024	11.39999962	17	0.899999976	141	12.19999981	0.330000013	7.980000019	12.69999981	29.39999962	34.59999847	1.200000048	12.89999962	92.30000305	16	0.800000012	3.433906721	461	43	2
1	1	2	97.65	29.79999924	111.5555573	53.33333206	73.44444275	5	1	1	1	9	3.579999924	11.80000019	58	1.100000024	12.39999962	15	0.899999976	141	13.10000038	0.159712631	2.409058706	9.600000381	33.79999924	33.40000153	1.299999952	13.80000019	70.5	14	0.899999976	4.620423405	487	44	1.600000024
1	1	2	73.5	27.60000038	112.6470566	57.88235474	74.1764679	9	0	0	0	6.300000191	4.599999905	13.5	66	1.100000024	11.89999962	16	0.899999976	79	18.89999962	0.433999985	12.10550022	11.69999981	29.89999962	32.70000076	1.600000024	17.60000038	39.79999924	11	0.699999988	5	448	52	2.599999905
1	1	2	87.5	32.29999924	108.5833359	58.83333206	74.5	1	1	1	1	5.699999809	3.829999924	11.60000038	70	1.200000048	12.69999981	19	0.800000012	146	16	0.589999974	11.73999977	11	30.60000038	33.70000076	1.5	16	33.90000153	13	0.800000012	4.800000191	345	46	2.400000095
1	1	2	96.65	31.89999962	103.8666687	58.40000153	73.93333435	2	0	1	1	7.099999905	4.050000191	13.10000038	61	1.200000048	12.5	21	1	159	15.5	0.620000005	10.17000008	13.19999981	33.09999847	35.09999847	1.5	16.20000076	45.29999924	15	0.800000012	4.5	392	80	2.599999905
1	1	1	70.9	23.60000038	120.9000015	66.15000153	82.97368622	3	0	0	0	7.300000191	3.369999886	9	68	1.100000024	12.39999962	13	1.100000024	96	18.10000038	0.649999976	14.30000019	8.699999809	27.20000076	32.29999924	1.5	16.10000038	82.19999695	11	0.899999976	4.199999809	313	40	2.400000095
1	1	2	57.4	20.10000038	108.0999985	65.75	82.30000305	2	0	0	0	7.199999809	3.609999895	11	182	1.100000024	12.5	12	0.800000012	103	13.39999962	0.386828203	8.918480697	8.899999619	31.5	36.79999924	1.600000024	17.5	102.4000015	11	0.699999988	4.400000095	471	53	1.799999952
1	1	2	108.65	30.70000076	117.8181839	71.1818161	85.45454407	3	1	0	0	7.199999809	4.929999828	15	86	1	10.69999981	16	0.800000012	99	18	0.479999989	11.47000027	14.39999962	30.70000076	34.09999847	1.399999976	14.89999962	25.39999962	13	0.699999988	3.799999952	309	44	2.299999952
1	1	2	70.3	26.5	117.2352905	59.82352829	79.70587921	5	0	1	1	7.800000191	4.670000076	12.60000038	72	1.100000024	12	21	1.299999952	106	11.80000019	0.479999989	6.739999771	10.69999981	27.39999962	33.90000153	1.399999976	15	77	18	1.100000024	4.800000191	550	40	2.799999952
1	0	0	56.05	21.10000038	136.8500061	71.5	92.84999847	2	0	0	0	11.80000019	4.690000057	14.30000019	53	1	10.60000038	8	0.699999988	103	20.29999924	0.377999991	6.572999954	11.30000019	30.89999962	34	1.600000024	18	29.89999962	7	0.699999988	4.199999809	449	37	2.099999905
1	1	2	97	36.79999924	103	55.42105103	70.10526276	4	0	0	0	8.800000191	4.789999962	15.10000038	88	1.100000024	11.69999981	11	0.800000012	102	23.79999924	0.360000014	12.65999985	12.89999962	32	36.09999847	1.299999952	14	26.60000038	12	0.899999976	5.900000095	418	55	3.5
1	0	0	75.8	31.70000076	113.6315765	53.57894897	70.84210205	5	0	0	1	7.599999905	5.349999905	14.19999981	86	1.100000024	12.19999981	19	0.899999976	90	10.30000019	0.278400004	6.377099991	12.30000019	28.10000038	35.20000076	1.5	16.10000038	42.20000076	13	0.699999988	4.599999905	397	47	2.200000048
1	0	0	88.9	28.5	125.5833359	49.83333206	74.41666412	4	0	0	0	5.699999809	3.940000057	11.10000038	47	1	10.69999981	12	1.100000024	109	6	1.069560049	8.651548515	9.699999809	27.79999924	31.79999924	1.100000024	12	38	11	1	4.400000095	352	54	0.699999988
1	1	1	70.25	22	126.1299764	59.82406304	79	0	0	0	0	5.599999905	4.900000095	14.69999981	54	1.299999952	14.5	16	0.600000024	94	10.80000019	0.579999983	8.350000381	14.10000038	29.89999962	34.29999924	1.799999952	20.10000038	33.40000153	15	0.699999988	3.900000095	486	45	2
1	1	2	55.5	21.20000076	103.3214264	57.7857132	72.07142639	8	0	0	1	7.099999905	3.680000067	11.5	129	1.200000048	12.89999962	35	1.200000048	129	15.19999981	0.129999995	12.22999954	11.19999981	30.89999962	33	1.600000024	17.10000038	57.29999924	37	0.899999976	4.599999905	442	48	2.700000048
1	1	2	70.5	26.29999924	101.1600037	46.08000183	63.59999847	6	0	0	1	7.099999905	3.690000057	11.30000019	73	1.299999952	14	38	1.100000024	127	14.39999962	0.550000012	8.359999657	8.300000191	30.70000076	33.5	2	21.60000038	62	23	0.899999976	3.700000048	381	48	4.400000095
1	0	0	85.85	33.90000153	126.8888855	61	82.22222137	4	0	0	0	3	2.819999933	10.39999962	49	1.100000024	12.39999962	16	1	109	5	0.146200001	2.648600101	9.5	36.29999924	36.29999924	1.5	15.89999962	57.79999924	17	1	4.699999809	458	47	1
1	1	2	122.3	39.90000153	97.1764679	53	65.58823395	5	1	1	0	7.099999905	4.380000114	12.80000019	65	1	11.30000019	17	1.200000048	180	16.10000038	0.689999998	12.68000031	12.5	30.20000076	33.20000076	1.399999976	15	35.29999924	15	1.200000048	3.5	219	59	8.399999619
1	0	0	95.15	29.89999962	102.7222214	46.66666794	58.28947449	10	0	0	1	8.699999809	4.239999771	12.69999981	108	1.200000048	13.30000019	29	0.899999976	117	25.60000038	0.730000019	17.75	14	31	32.09999847	1.600000024	17.79999924	78.09999847	26	0.899999976	4.199999809	334	44	6.300000191
1	1	2	122.55	33.70000076	108.7368393	51.15789413	69.36842346	3	1	1	0	7.300000191	3.890000105	12.5	84	1	10.60000038	22	1	248	18	0.629999995	12.81000042	11	33	34.70000076	1.399999976	15	27.70000076	19	1.200000048	4.300000191	389	45	2.099999905
1	1	2	139.65	40	109.8499985	53	69.09999847	4	0	1	1	5	3.869999886	11.60000038	75	1	12.30000019	21	0.899999976	89	14.10000038	0.141000003	11.56200027	12.10000038	29.70000076	34	1.299999952	14.60000038	32.5	14	0.800000012	4.199999809	483	52	2.799999952
